# Supplementary material for: Single-nucleus transcriptomic landscape of primate hippocampal aging
Source: Protein Cell. 2021 May 30;12(9):695–716. doi: 10.1007/s13238-021-00852-9 (PMC8403220; doi:10.1007/s13238-021-00852-9)
Supplement: Supplementary file 2 — Supplementary material 2 (XLSX 369 kb) [file 13238_2021_852_MOESM2_ESM.xlsx]

## Sheet: marker genes
Marker genes of different cell types in monkey hippocampus
p_val	avg_logFC	pct.1	pct.2	p_val_adj	celltype	gene
0	4.33066	0.963	0.123	0	NSC	SLC1A2
0	3.97717	0.973	0.131	0	NSC	ADGRV1
0	3.10797	0.84	0.235	0	NSC	GPC5
0	3.06313	0.976	0.179	0	NSC	GPM6A
0	2.94416	0.966	0.124	0	NSC	NKAIN3
0	2.78484	0.972	0.263	0	NSC	PRKG1
0	2.59988	0.904	0.081	0	NSC	SLC4A4
0	2.56673	0.954	0.225	0	NSC	NTRK2
0	2.52004	0.953	0.151	0	NSC	CPE
0	2.51586	0.941	0.168	0	NSC	SPARCL1
0	2.49497	0.693	0.301	0	NSC	DPP10
0	2.43465	0.967	0.418	0	NSC	NTM
0	2.36633	0.917	0.025	0	NSC	GLI3
0	2.35085	0.986	0.307	0	NSC	NRXN1
0	2.32238	0.959	0.29	0	NSC	FMN2
0	2.2977	0.773	0.09	0	NSC	GFAP
0	2.2966	0.961	0.404	0	NSC	DTNA
0	2.29405	0.933	0.113	0	NSC	GLIS3
0	2.27071	0.933	0.075	0	NSC	SLC25A18
0	2.26137	0.88	0.094	0	NSC	PREX2
0	2.23864	0.976	0.422	0	NSC	PITPNC1
0	2.23243	0.97	0.206	0	NSC	NRG3
0	2.225	0.943	0.125	0	NSC	ATP1A4
0	2.22116	0.956	0.256	0	NSC	GABRB1
0	2.18845	0.959	0.309	0	NSC	CTNNA2
0	2.15823	0.911	0.172	0	NSC	CLU
0	2.10001	0.959	0.253	0	NSC	SORBS1
0	2.09604	0.939	0.129	0	NSC	ABLIM1
0	2.0774	0.892	0.121	0	NSC	CDH4
0	2.06656	0.905	0.098	0	NSC	RFX4
0	2.03572	0.858	0.006	0	NSC	ETNPPL
0	2.03024	0.843	0.025	0	NSC	RGS20
0	2.02855	0.966	0.568	0	NSC	TNIK
0	2.01058	0.945	0.137	0	NSC	NEBL
0	2.01043	0.921	0.158	0	NSC	ENSMFAG00000045827
0	1.95911	0.873	0.033	0	NSC	AQP4
0	1.95274	0.901	0.186	0	NSC	GPC6
0	1.90573	0.914	0.096	0	NSC	ATP13A4
0	1.90484	0.905	0.176	0	NSC	GRAMD2B
0	1.9021	0.874	0.11	0	NSC	MMD2
0	1.88947	0.933	0.207	0	NSC	SOX5
0	1.88162	0.866	0.18	0	NSC	DCLK2
0	1.88056	0.924	0.242	0	NSC	PLCB1
0	1.8753	0.634	0.176	0	NSC	CACNA2D3
0	1.87355	0.864	0.127	0	NSC	UNC5D
0	1.86765	0.91	0.131	0	NSC	FARP1
0	1.86293	0.867	0.105	0	NSC	DCLK1
0	1.85804	0.845	0.08	0	NSC	ANGPT1
0	1.82736	0.856	0.09	0	NSC	ZNRF3
0	1.81586	0.929	0.218	0	NSC	NHSL1
0	1.81358	0.902	0.097	0	NSC	ENSMFAG00000005400
0	1.79269	0.841	0.01	0	NSC	BMPR1B
0	1.7918	0.914	0.221	0	NSC	DGKG
0	1.79177	0.834	0.16	0	NSC	CACNB2
0	1.77331	0.911	0.172	0	NSC	PCSK5
0	1.76192	0.914	0.195	0	NSC	GABBR1
0	1.75189	0.914	0.156	0	NSC	PLCE1
0	1.75124	0.976	0.571	0	NSC	NPAS3
0	1.75035	0.971	0.654	0	NSC	MSI2
0	1.74521	0.924	0.218	0	NSC	DGKB
0	1.74446	0.936	0.311	0	NSC	TRPS1
0	1.73178	0.815	0.103	0	NSC	L3MBTL4
0	1.71885	0.895	0.105	0	NSC	CHL1
0	1.7111	0.813	0.092	0	NSC	EPHB1
0	1.71067	0.916	0.259	0	NSC	CARMIL1
0	1.69051	0.971	0.516	0	NSC	CTNND2
0	1.68606	0.929	0.333	0	NSC	OPHN1
0	1.67879	0.9	0.134	0	NSC	ACSL6
0	1.67744	0.79	0.021	0	NSC	ITGB4
0	1.6759	0.972	0.512	0	NSC	LSAMP
0	1.66879	0.837	0.259	0	NSC	ENSMFAG00000031680
0	1.65778	0.863	0.089	0	NSC	ANTXR1
0	1.64657	0.97	0.476	0	NSC	ADGRB3
0	1.62081	0.874	0.097	0	NSC	DAPK1
0	1.61461	0.777	0.04	0	NSC	RORB
0	1.60364	0.949	0.37	0	NSC	ZHX3
0	1.56888	0.877	0.282	0	NSC	MCF2L2
0	1.56244	0.825	0.04	0	NSC	GRAMD1C
0	1.562	0.776	0.068	0	NSC	ST6GALNAC5
0	1.5596	0.763	0.057	0	NSC	PAMR1
0	1.55657	0.872	0.085	0	NSC	LGI4
0	1.54745	0.786	0.075	0	NSC	TCF7L1
0	1.54583	0.829	0.097	0	NSC	ADCY2
0	1.53577	0.95	0.168	0	NSC	NRCAM
0	1.53354	0.92	0.267	0	NSC	SPIRE1
0	1.51624	0.941	0.235	0	NSC	NAV2
0	1.5099	0.769	0.016	0	NSC	LAMA1
0	1.50875	0.837	0.124	0	NSC	SORCS2
0	1.50483	0.857	0.189	0	NSC	LHFPL6
0	1.4952	0.826	0.111	0	NSC	STON2
0	1.49404	0.91	0.267	0	NSC	SFXN5
0	1.48814	0.784	0.039	0	NSC	FAM107A
0	1.48688	0.733	0.053	0	NSC	PDZRN4
0	1.47681	0.811	0.04	0	NSC	MYBPC1
0	1.46858	0.753	0.07	0	NSC	ACBD7
0	1.46559	0.845	0.075	0	NSC	FGD6
0	1.45823	0.96	0.553	0	NSC	ASB3
0	1.45407	0.834	0.145	0	NSC	TRPM3
0	1.45043	0.797	0.029	0	NSC	PRDM16
0	1.44875	0.811	0.132	0	NSC	GABRA2
0	1.44656	0.84	0.066	0	NSC	CNTFR
0	1.44545	0.835	0.143	0	NSC	CRB1
0	1.4398	0.631	0.029	0	NSC	LMNTD1
0	1.4382	0.91	0.299	0	NSC	LRIG1
0	1.43753	0.692	0.07	0	NSC	SHROOM3
0	1.42021	0.785	0.038	0	NSC	F3
0	1.40051	0.733	0.063	0	NSC	COL5A3
0	1.39739	0.545	0.008	0	NSC	TNC
0	1.39087	0.684	0.109	0	NSC	ALPK3
0	1.38991	0.783	0.114	0	NSC	MFHAS1
0	1.38748	0.71	0.006	0	NSC	BBOX1
0	1.38195	0.686	0.025	0	NSC	ACSBG1
0	1.38029	0.701	0.068	0	NSC	ANOS1
0	1.37791	0.777	0.097	0	NSC	WWC1
0	1.3718	0.752	0.019	0	NSC	FAM189A2
0	1.36644	0.971	0.577	0	NSC	SLC1A3
0	1.36487	0.904	0.252	0	NSC	CAMK2G
0	1.35678	0.84	0.117	0	NSC	PALM
0	1.34466	0.931	0.441	0	NSC	SASH1
0	1.34409	0.775	0.138	0	NSC	OLFM2
0	1.34033	0.867	0.25	0	NSC	APOE
0	1.33834	0.675	0.02	0	NSC	EFEMP1
0	1.32776	0.74	0.046	0	NSC	TLE1
0	1.32184	0.514	0.029	0	NSC	WDR49
0	1.32064	0.784	0.088	0	NSC	ZNF423
0	1.3159	0.839	0.252	0	NSC	RORA
0	1.30906	0.521	0.122	0	NSC	LUZP2
0	1.30781	0.871	0.237	0	NSC	ENSMFAG00000026668
0	1.29538	0.615	0.027	0	NSC	SNTB1
0	1.29452	0.806	0.094	0	NSC	SNTA1
0	1.29265	0.913	0.299	0	NSC	NFIB
0	1.29081	0.964	0.154	0	NSC	PTPRZ1
0	1.28448	0.755	0.064	0	NSC	TIMP3
0	1.28428	0.674	0.04	0	NSC	TPD52L1
0	1.27608	0.662	0.018	0	NSC	GABRG1
0	1.27175	0.713	0.07	0	NSC	ZBTB7C
0	1.27112	0.429	0.003	0	NSC	ENSMFAG00000047036
0	1.27063	0.787	0.148	0	NSC	RANBP3L
0	1.2699	0.588	0.082	0	NSC	EFNA5
0	1.26984	0.765	0.094	0	NSC	LGI1
0	1.26753	0.834	0.137	0	NSC	FADS2
0	1.26519	0.777	0.138	0	NSC	SPON1
0	1.26444	0.803	0.149	0	NSC	CHPT1
0	1.26089	0.745	0.007	0	NSC	FGFR3
0	1.25392	0.812	0.171	0	NSC	PLEKHA7
0	1.24783	0.676	0.05	0	NSC	GALNT16
0	1.24714	0.912	0.44	0	NSC	AHCYL2
0	1.24513	0.632	0.049	0	NSC	MAPK4
0	1.24508	0.845	0.164	0	NSC	TP53BP2
0	1.24193	0.916	0.369	0	NSC	TPCN1
0	1.23589	0.835	0.288	0	NSC	C1orf21
0	1.22916	0.965	0.613	0	NSC	PARD3
0	1.22636	0.699	0.14	0	NSC	DDAH1
0	1.21982	0.939	0.221	0	NSC	PTPRG
0	1.2194	0.754	0.115	0	NSC	SLC7A11
0	1.21561	0.867	0.264	0	NSC	AHCYL1
0	1.2147	0.797	0.247	0	NSC	MCC
0	1.21071	0.427	0.015	0	NSC	WIF1
0	1.2067	0.68	0.006	0	NSC	SDC4
0	1.20457	0.789	0.073	0	NSC	BCAN
0	1.2011	0.769	0.052	0	NSC	NDRG2
0	1.20019	0.738	0.055	0	NSC	ARHGEF26
0	1.19582	0.761	0.115	0	NSC	RGCC
0	1.19085	0.792	0.149	0	NSC	MRVI1
0	1.18673	0.898	0.317	0	NSC	CNTN1
0	1.18264	0.828	0.226	0	NSC	TSPAN7
0	1.18042	0.872	0.246	0	NSC	GALNT18
0	1.17917	0.594	0.005	0	NSC	SLC14A1
0	1.17726	0.787	0.125	0	NSC	PSD2
0	1.17549	0.748	0.209	0	NSC	PACRG
0	1.17188	0.832	0.168	0	NSC	CKB
0	1.16846	0.715	0.012	0	NSC	PIPOX
0	1.16835	0.903	0.37	0	NSC	FBXL7
0	1.15366	0.734	0.009	0	NSC	MLC1
0	1.14637	0.701	0.099	0	NSC	BAALC
0	1.14243	0.704	0.076	0	NSC	MT3
0	1.1416	0.585	0.015	0	NSC	MOXD1
0	1.1409	0.843	0.282	0	NSC	PRKCQ
0	1.13967	0.862	0.253	0	NSC	EFR3B
0	1.1386	0.621	0.065	0	NSC	MAOB
0	1.13254	0.667	0.113	0	NSC	SHISA9
0	1.12988	0.552	0.056	0	NSC	IQCA1
0	1.12103	0.905	0.219	0	NSC	KALRN
0	1.11679	0.693	0.086	0	NSC	CACHD1
0	1.11228	0.921	0.4	0	NSC	REV3L
0	1.11162	0.643	0.031	0	NSC	HOPX
0	1.10805	0.423	0.029	0	NSC	RERG
0	1.10737	0.503	0.083	0	NSC	ZNF804B
0	1.10653	0.66	0.05	0	NSC	SDC2
0	1.10316	0.503	0.004	0	NSC	PPP1R3C
0	1.10301	0.639	0.071	0	NSC	TGFB2
0	1.09375	0.876	0.34	0	NSC	ASPH
0	1.09231	0.632	0.048	0	NSC	DOK5
0	1.08232	0.872	0.314	0	NSC	ZFHX4
0	1.08055	0.863	0.216	0	NSC	KANK1
0	1.07903	0.731	0.053	0	NSC	BMP7
0	1.07604	0.856	0.24	0	NSC	TTYH1
0	1.07404	0.838	0.276	0	NSC	LIFR
0	1.07059	0.715	0.108	0	NSC	WNK2
0	1.06996	0.689	0.052	0	NSC	JAKMIP1
0	1.06958	0.623	0.133	0	NSC	SHISA6
0	1.06829	0.674	0.053	0	NSC	MFGE8
0	1.06734	0.592	0.069	0	NSC	VAT1L
0	1.06093	0.662	0.05	0	NSC	COL27A1
0	1.05889	0.901	0.37	0	NSC	TRIM9
0	1.05229	0.858	0.227	0	NSC	SGIP1
0	1.04905	0.693	0.034	0	NSC	COL5A1
0	1.0484	0.608	0.016	0	NSC	EDNRB
0	1.04773	0.714	0.133	0	NSC	MRAS
0	1.04348	0.711	0.143	0	NSC	PHKA1
0	1.03955	0.779	0.183	0	NSC	CST3
0	1.0364	0.822	0.216	0	NSC	TEAD1
0	1.03574	0.429	0.007	0	NSC	CD38
0	1.02666	0.477	0.036	0	NSC	RCN1
0	1.02575	0.567	0.015	0	NSC	CDHR3
0	1.0242	0.672	0.102	0	NSC	LTBP1
0	1.01936	0.606	0.013	0	NSC	NWD1
0	1.0063	0.597	0.011	0	NSC	CLDN10
0	1.00618	0.693	0.135	0	NSC	PTPN13
0	3.69632	0.951	0.285	0	TAPC	NRG1
0	2.89522	0.986	0.281	0	TAPC	RBFOX1
0	2.36652	0.899	0.165	0	TAPC	GRIA1
0	2.26781	0.708	0.164	0	TAPC	FAM19A1
0	2.2195	0.926	0.16	0	TAPC	TENM2
0	1.98298	0.7	0.065	0	TAPC	NR2F1
0	1.96477	0.808	0.136	0	TAPC	CLSTN2
0	1.96406	0.896	0.201	0	TAPC	AFF3
0	1.95136	0.88	0.136	0	TAPC	PTPRN2
0	1.93316	0.929	0.166	0	TAPC	ENSMFAG00000031304
0	1.87259	0.957	0.166	0	TAPC	ENSMFAG00000030038
0	1.86612	0.709	0.146	0	TAPC	FAT3
0	1.8539	0.875	0.284	0	TAPC	ROBO2
0	1.82725	0.81	0.084	0	TAPC	ENSMFAG00000008018
0	1.77927	0.758	0.166	0	TAPC	PTPRO
0	1.77561	0.699	0.137	0	TAPC	FGF13
0	1.75692	0.84	0.138	0	TAPC	NKAIN3
0	1.75663	0.948	0.538	0	TAPC	CCSER1
0	1.75162	0.939	0.229	0	TAPC	KALRN
0	1.7386	0.83	0.231	0	TAPC	ENSMFAG00000006760
0	1.7328	0.872	0.333	0	TAPC	ROBO1
0	1.69886	0.8	0.23	0	TAPC	CACNA2D1
0	1.69466	0.647	0.064	0	TAPC	SLIT3
0	1.69314	0.892	0.219	0	TAPC	RIMS2
0	1.6911	0.896	0.233	0	TAPC	STXBP5L
0	1.68145	0.924	0.319	0	TAPC	CTNNA2
0	1.67396	0.804	0.204	0	TAPC	SLC44A5
0	1.65828	0.778	0.151	0	TAPC	DOK6
0	1.65615	0.717	0.136	0	TAPC	FRMPD4
0	1.64487	0.808	0.178	0	TAPC	SHANK2
0	1.64269	0.916	0.607	0	TAPC	TTC28
0	1.61431	0.733	0.084	0	TAPC	GRIN2A
0	1.61391	0.535	0.066	0	TAPC	KCNH7
0	1.59826	0.913	0.285	0	TAPC	MAP2
0	1.58979	0.829	0.117	0	TAPC	DCLK1
0	1.58934	0.774	0.23	0	TAPC	DGKB
0	1.5396	0.612	0.109	0	TAPC	KCNB2
0	1.53577	0.907	0.493	0	TAPC	CACNA1E
0	1.52204	0.776	0.119	0	TAPC	CHL1
0	1.51538	0.673	0.088	0	TAPC	PLXNA4
0	1.50878	0.675	0.092	0	TAPC	PCSK2
0	1.48817	0.704	0.122	0	TAPC	SHISA9
0	1.4876	0.809	0.152	0	TAPC	GRIN2B
0	1.47932	0.755	0.165	0	TAPC	SCN2A
0	1.46455	0.863	0.393	0	TAPC	NEGR1
0	1.46434	0.797	0.189	0	TAPC	NTRK3
0	1.4638	0.484	0.102	0	TAPC	CLMP
0	1.45759	0.502	0.046	0	TAPC	GRIP2
0	1.44168	0.977	0.49	0	TAPC	CELF2
0	1.44115	0.885	0.302	0	TAPC	PPFIA2
0	1.44052	0.855	0.228	0	TAPC	DLGAP1
0	1.43259	0.739	0.145	0	TAPC	ENSMFAG00000022580
0	1.42377	0.736	0.107	0	TAPC	GABBR2
0	1.40061	0.976	0.318	0	TAPC	NRXN1
0	1.39813	0.957	0.54	0	TAPC	GRIA2
0	1.39441	0.521	0.113	0	TAPC	KCNJ6
0	1.38967	0.679	0.184	0	TAPC	PDE1A
0	1.36935	0.527	0.127	0	TAPC	RIT2
0	1.36702	0.841	0.306	0	TAPC	CNTNAP2
0	1.36349	0.736	0.212	0	TAPC	KHDRBS2
0	1.36118	0.505	0.059	0	TAPC	ADAMTS3
0	1.35435	0.684	0.129	0	TAPC	SCN3A
0	1.35008	0.64	0.066	0	TAPC	CELF4
0	1.34276	0.677	0.125	0	TAPC	SORBS2
0	1.31263	0.547	0.074	0	TAPC	SLIT1
0	1.30882	0.749	0.161	0	TAPC	UNC79
0	1.30198	0.665	0.1	0	TAPC	DLGAP2
0	1.3005	0.764	0.223	0	TAPC	PCDHAC2
0	1.26666	0.7	0.189	0	TAPC	SGSM1
0	1.2644	0.793	0.167	0	TAPC	KCND2
0	1.26029	0.598	0.105	0	TAPC	EPHB1
0	1.24332	0.467	0.064	0	TAPC	EPHA7
0	1.24199	0.602	0.091	0	TAPC	KLHL29
0	1.24111	0.865	0.233	0	TAPC	PTPRG
0	1.23969	0.868	0.198	0	TAPC	FGF14
0	1.23763	0.585	0.133	0	TAPC	HCN1
0	1.23127	0.453	0.074	0	TAPC	AFF2
0	1.22699	0.565	0.138	0	TAPC	TENM4
0	1.21816	0.712	0.183	0	TAPC	CACNA2D3
0	1.21259	0.868	0.219	0	TAPC	NRG3
0	1.20856	0.488	0.091	0	TAPC	EFNA5
0	1.20587	0.404	0.062	0	TAPC	EPHA3
0	1.19876	0.671	0.178	0	TAPC	GABRB3
0	1.19859	0.734	0.156	0	TAPC	KCNMA1
0	1.19585	0.501	0.099	0	TAPC	C4orf45
0	1.1825	0.674	0.186	0	TAPC	ATP8A2
0	1.1823	0.474	0.071	0	TAPC	ENSMFAG00000034279
0	1.16422	0.397	0.064	0	TAPC	SEMA3C
0	1.15299	0.451	0.089	0	TAPC	CDH12
0	1.14744	0.495	0.076	0	TAPC	DCX
0	1.14069	0.56	0.087	0	TAPC	RIMBP2
0	1.14053	0.621	0.178	0	TAPC	ASXL3
0	1.13457	0.443	0.081	0	TAPC	ST6GALNAC5
0	1.13049	0.648	0.163	0	TAPC	NOL4
0	1.12123	0.639	0.179	0	TAPC	SPTBN4
0	1.11698	0.655	0.176	0	TAPC	SLC4A10
0	1.1048	0.727	0.177	0	TAPC	ENSMFAG00000037884
0	1.09474	0.391	0.066	0	TAPC	CACNG3
0	1.09281	0.514	0.074	0	TAPC	SRRM4
0	1.09268	0.577	0.121	0	TAPC	ENSMFAG00000046891
0	1.0828	0.38	0.023	0	TAPC	MN1
0	1.07329	0.394	0.01	0	TAPC	ST8SIA2
0	1.07126	0.722	0.19	0	TAPC	LRRTM4
0	1.07029	0.445	0.052	0	TAPC	ENSMFAG00000024362
0	1.06838	0.388	0.052	0	TAPC	OLFM3
0	1.06516	0.545	0.101	0	TAPC	ATCAY
0	1.06397	0.506	0.112	0	TAPC	C8orf34
0	1.06172	0.556	0.126	0	TAPC	KIAA1211
0	1.05235	0.364	0.036	0	TAPC	NNAT
0	1.04903	0.551	0.101	0	TAPC	SYBU
0	1.04128	0.57	0.111	0	TAPC	DAPK1
0	1.03481	0.466	0.081	0	TAPC	2021-03-04
0	1.03234	0.438	0.043	0	TAPC	BCL11B
0	1.03072	0.804	0.22	0	TAPC	OPCML
0	1.02722	0.386	0.066	0	TAPC	ST6GAL2
0	1.02235	0.409	0.072	0	TAPC	FAM19A2
0	1.0186	0.547	0.103	0	TAPC	MAST1
0	1.01064	0.572	0.105	0	TAPC	UCHL1
8.28355e-308	1.08613	0.463	0.094	1.63393e-303	TAPC	CDH8
1.14542e-307	1.0376	0.419	0.08	2.25933e-303	TAPC	CDH18
3.19266e-300	1.00968	0.601	0.157	6.29753e-296	TAPC	TRPM3
1.72414e-297	1.09628	0.858	0.332	3.40087e-293	TAPC	ARPP21
7.14361e-294	1.01478	0.568	0.156	1.40908e-289	TAPC	PGAP1
2.11944e-291	1.14329	0.753	0.286	4.18059e-287	TAPC	MSRA
1.03486e-283	1.02395	0.526	0.13	2.04127e-279	TAPC	HECW1
5.79368e-282	1.09535	0.616	0.183	1.1428e-277	TAPC	FAT4
3.70608e-281	1.14371	0.718	0.248	7.31024e-277	TAPC	RIMS1
1.28667e-277	1.06453	0.824	0.324	2.53796e-273	TAPC	ADGRL3
1.12016e-275	1.13882	0.471	0.113	2.20951e-271	TAPC	UNC13C
3.4309e-273	1.02438	0.514	0.124	6.76746e-269	TAPC	KSR2
4.29237e-273	1.00271	0.583	0.166	8.46669e-269	TAPC	C16orf45
4.23619e-272	1.04931	0.541	0.131	8.35588e-268	TAPC	XKR4
7.26659e-271	1.21462	0.742	0.287	1.43334e-266	TAPC	NELL2
2.19962e-270	1.24659	0.879	0.427	4.33874e-266	TAPC	NTM
3.67064e-268	1.1415	0.573	0.159	7.24033e-264	TAPC	DAB1
2.59013e-252	1.06489	0.586	0.172	5.10903e-248	TAPC	CACNB2
9.44146e-251	1.3178	0.488	0.134	1.86233e-246	TAPC	CNTN6
5.4876e-244	1.30125	0.62	0.198	1.08243e-239	TAPC	HS6ST3
1.48669e-243	1.04653	0.763	0.319	2.93249e-239	TAPC	PLEKHA5
3.71326e-241	1.00561	0.646	0.204	7.3244e-237	TAPC	KCTD16
8.49949e-232	1.08409	0.705	0.253	1.67653e-227	TAPC	GRM5
4.06248e-224	1.13085	0.633	0.222	8.01323e-220	TAPC	TMEM178B
6.62451e-224	1.1569	0.524	0.155	1.30668e-219	TAPC	PCLO
1.4666e-223	1.06419	0.435	0.11	2.89287e-219	TAPC	PRR16
2.49353e-221	1.59335	0.358	0.078	4.91848e-217	TAPC	COL25A1
1.2163e-218	1.62937	0.496	0.153	2.39914e-214	TAPC	NELL1
3.29237e-218	1.09989	0.633	0.219	6.49419e-214	TAPC	GABRG3
3.66339e-214	1.06366	0.853	0.444	7.22604e-210	TAPC	FGF12
9.77732e-213	1.08555	0.793	0.401	1.92858e-208	TAPC	DPYD
6.49358e-210	1.14235	0.753	0.341	1.28086e-205	TAPC	SYT1
1.07722e-208	1.19534	0.442	0.123	2.12482e-204	TAPC	SYN3
4.32366e-207	1.10379	0.788	0.359	8.52843e-203	TAPC	ZFPM2
1.46714e-199	1.58401	0.618	0.221	2.89393e-195	TAPC	KCNIP4
8.08317e-197	1.0048	0.476	0.145	1.59441e-192	TAPC	GABRA2
1.22872e-191	1.22822	0.49	0.155	2.42365e-187	TAPC	MYO16
2.72881e-187	1.0779	0.746	0.365	5.38258e-183	TAPC	ENSMFAG00000033189
1.08298e-177	1.14245	0.488	0.163	2.13618e-173	TAPC	FIGN
8.86345e-177	1.06387	0.487	0.165	1.74832e-172	TAPC	GLRA2
2.74971e-175	1.09539	0.503	0.174	5.4238e-171	TAPC	CNTN5
3.24909e-161	1.10142	0.544	0.203	6.40884e-157	TAPC	SORCS1
9.69088e-156	1.10815	0.643	0.291	1.91153e-151	TAPC	AGBL4
1.04285e-149	1.01517	0.59	0.265	2.05702e-145	TAPC	CHN1
8.23124e-149	1.23511	0.6	0.277	1.62361e-144	TAPC	PRKG1
1.25151e-140	1.01185	0.594	0.246	2.46861e-136	TAPC	ASIC2
6.50237e-104	1.00352	0.595	0.311	1.28259e-99	TAPC	NFIB
8.47512e-49	1.00903	0.38	0.212	1.67172e-44	TAPC	RYR3
0	3.05343	0.999	0.294	0	ImN	PPFIA2
0	2.97852	1	0.274	0	ImN	RBFOX1
0	2.83529	0.995	0.225	0	ImN	STXBP5L
0	2.8178	0.983	0.181	0	ImN	RYR2
0	2.70297	0.978	0.154	0	ImN	EPHA6
0	2.68793	0.991	0.053	0	ImN	SLIT3
0	2.6058	1	0.151	0	ImN	TENM2
0	2.59521	0.981	0.211	0	ImN	KCNIP4
0	2.59314	0.985	0.082	0	ImN	CDH8
0	2.5147	0.992	0.127	0	ImN	CLSTN2
0	2.4278	0.977	0.069	0	ImN	ST6GALNAC5
0	2.42225	0.966	0.073	0	ImN	CCDC85A
0	2.41732	0.993	0.277	0	ImN	ROBO2
0	2.37659	0.992	0.089	0	ImN	DLGAP2
0	2.35715	0.998	0.157	0	ImN	ENSMFAG00000031304
0	2.30103	0.959	0.053	0	ImN	GRM1
0	2.27034	0.999	0.222	0	ImN	KALRN
0	2.26931	0.982	0.189	0	ImN	GALNT17
0	2.26621	0.961	0.06	0	ImN	SPHKAP
0	2.25709	0.991	0.168	0	ImN	GABRB3
0	2.2485	0.981	0.163	0	ImN	CNTN5
0	2.2402	0.975	0.131	0	ImN	KCNH1
0	2.22286	0.999	0.157	0	ImN	GRIA1
0	2.22181	0.962	0.065	0	ImN	COL25A1
0	2.14647	0.995	0.073	0	ImN	GRIN2A
0	2.12348	0.99	0.194	0	ImN	KCTD16
0	2.11539	0.973	0.15	0	ImN	ENSMFAG00000032381
0	2.07644	0.978	0.147	0	ImN	TRPM3
0	2.07547	0.967	0.138	0	ImN	SYNPR
0	2.06193	0.974	0.249	0	ImN	NRXN3
0	2.05376	0.99	0.154	0	ImN	FAM19A1
0	2.03353	0.973	0.141	0	ImN	NELL1
0	2.03293	0.967	0.051	0	ImN	EPHA7
0	2.01041	0.983	0.078	0	ImN	PLXNA4
0	2.01029	0.994	0.167	0	ImN	ENSMFAG00000037884
0	2.00852	0.998	0.341	0	ImN	CSMD1
0	2.00303	0.991	0.143	0	ImN	GRIN2B
0	1.99575	0.983	0.145	0	ImN	MCTP1
0	1.98256	0.987	0.162	0	ImN	CACNB2
0	1.98177	0.963	0.1	0	ImN	CDH9
0	1.95877	0.981	0.126	0	ImN	FRMPD4
0	1.95628	0.98	0.148	0	ImN	DAB1
0	1.95598	0.999	0.158	0	ImN	ENSMFAG00000030038
0	1.94904	0.973	0.101	0	ImN	KCNJ6
0	1.93913	0.952	0.054	0	ImN	ZMAT4
0	1.91904	0.983	0.175	0	ImN	PDE1A
0	1.91461	0.979	0.101	0	ImN	C8orf34
0	1.91188	0.993	0.108	0	ImN	DCLK1
0	1.90405	0.973	0.132	0	ImN	SPOCK1
0	1.90091	0.989	0.146	0	ImN	KCNMA1
0	1.88703	0.979	0.123	0	ImN	AK5
0	1.8788	0.998	0.434	0	ImN	CSMD3
0	1.87863	0.967	0.115	0	ImN	CHSY3
0	1.86951	0.969	0.089	0	ImN	KCNJ3
0	1.85918	0.991	0.18	0	ImN	LRRTM4
0	1.83832	0.988	0.112	0	ImN	SHISA9
0	1.83795	0.999	0.57	0	ImN	NBEA
0	1.80868	0.963	0.13	0	ImN	SHISA6
0	1.78496	0.989	0.097	0	ImN	GABBR2
0	1.77881	0.998	0.19	0	ImN	FGF14
0	1.77359	0.996	0.333	0	ImN	SYT1
0	1.77041	0.954	0.042	0	ImN	KIAA1211L
0	1.76438	0.996	0.211	0	ImN	NRG3
0	1.76305	0.996	0.333	0	ImN	GRIK2
0	1.75561	0.998	0.619	0	ImN	CADM2
0	1.75432	0.986	0.221	0	ImN	DGKB
0	1.73014	0.989	0.239	0	ImN	RIMS1
0	1.72282	0.999	0.485	0	ImN	CELF2
0	1.71705	0.981	0.1	0	ImN	DAPK1
0	1.71213	0.983	0.118	0	ImN	SYN2
0	1.71163	0.987	0.278	0	ImN	NELL2
0	1.70988	0.967	0.106	0	ImN	DYNC1I1
0	1.70937	0.993	0.358	0	ImN	ERC2
0	1.70435	0.982	0.081	0	ImN	PCSK2
0	1.69951	0.991	0.155	0	ImN	SCN2A
0	1.69113	0.969	0.098	0	ImN	KCNB2
0	1.69019	0.958	0.101	0	ImN	UNC13C
0	1.68796	0.982	0.282	0	ImN	AGBL4
0	1.68305	0.989	0.222	0	ImN	CACNA2D1
0	1.68277	0.969	0.133	0	ImN	GABRA2
0	1.68031	0.99	0.352	0	ImN	ZFPM2
0	1.67852	0.97	0.087	0	ImN	ELMOD1
0	1.66502	0.977	0.144	0	ImN	PCLO
0	1.64685	0.985	0.142	0	ImN	NEBL
0	1.61141	0.975	0.3	0	ImN	GRM7
0	1.60592	0.999	0.488	0	ImN	CACNA1E
0	1.59477	0.988	0.152	0	ImN	UNC79
0	1.59385	0.99	0.278	0	ImN	NRG1
0	1.59245	0.96	0.098	0	ImN	NECAB1
0	1.58297	0.974	0.126	0	ImN	ARHGAP44
0	1.5789	0.975	0.113	0	ImN	KSR2
0	1.57371	0.948	0.092	0	ImN	PRICKLE1
0	1.56414	0.992	0.127	0	ImN	PTPRN2
0	1.5613	0.996	0.192	0	ImN	AFF3
0	1.53251	0.911	0.078	0	ImN	CDH12
0	1.5199	0.987	0.246	0	ImN	PLCB1
0	1.51844	0.979	0.255	0	ImN	CHN1
0	1.51328	0.991	0.158	0	ImN	KCND2
0	1.51031	0.997	0.312	0	ImN	CTNNA2
0	1.50845	0.989	0.18	0	ImN	NTRK3
0	1.50792	0.973	0.11	0	ImN	ENSMFAG00000046891
0	1.5001	0.982	0.166	0	ImN	SLC4A10
0	1.49788	0.912	0.05	0	ImN	ENSMFAG00000007943
0	1.4978	0.973	0.205	0	ImN	KCNQ5
0	1.49665	0.983	0.248	0	ImN	GALNT18
0	1.49461	0.991	0.496	0	ImN	LARGE1
0	1.48425	0.986	0.241	0	ImN	ATRNL1
0	1.48317	0.986	0.22	0	ImN	RAPGEF4
0	1.47969	0.994	0.244	0	ImN	GRM5
0	1.47926	0.994	0.387	0	ImN	NEGR1
0	1.47431	0.983	0.176	0	ImN	ATP8A2
0	1.47022	0.965	0.08	0	ImN	KLHL29
0	1.45492	0.944	0.098	0	ImN	PRR16
0	1.45319	0.948	0.047	0	ImN	ADCY1
0	1.45048	0.993	0.71	0	ImN	PPP3CA
0	1.43812	0.962	0.101	0	ImN	CAMK2A
0	1.4364	0.984	0.129	0	ImN	NKAIN3
0	1.43083	0.918	0.085	0	ImN	SLC35F3
0	1.42587	0.992	0.311	0	ImN	PLEKHA5
0	1.42256	0.95	0.056	0	ImN	GABRG2
0	1.41619	0.975	0.243	0	ImN	CACNA1D
0	1.41494	0.969	0.13	0	ImN	SCN8A
0	1.40275	0.97	0.156	0	ImN	C16orf45
0	1.40157	0.946	0.13	0	ImN	UNC5D
0	1.39958	0.973	0.225	0	ImN	DGKG
0	1.39529	0.973	0.111	0	ImN	CA10
0	1.39192	0.979	0.118	0	ImN	SCN3A
0	1.38928	0.991	0.22	0	ImN	DLGAP1
0	1.38064	0.993	0.326	0	ImN	ROBO1
0	1.37898	0.968	0.112	0	ImN	PGBD5
0	1.37589	0.948	0.09	0	ImN	KCND3
0	1.37412	0.942	0.175	0	ImN	CNTNAP5
0	1.36632	0.98	0.166	0	ImN	DSCAM
0	1.36425	0.908	0.076	0	ImN	ADRA1A
0	1.35749	0.995	0.211	0	ImN	RIMS2
0	1.3541	0.994	0.394	0	ImN	DPYD
0	1.35381	0.989	0.223	0	ImN	ENSMFAG00000006760
0	1.35028	0.94	0.086	0	ImN	NETO1
0	1.34686	0.993	0.319	0	ImN	LRP1B
0	1.33722	0.973	0.287	0	ImN	PRKCE
0	1.33545	0.969	0.263	0	ImN	DGKI
0	1.33118	0.931	0.1	0	ImN	GSG1L
0	1.32631	0.968	0.136	0	ImN	CACNA1C
0	1.31672	0.973	0.089	0	ImN	SYBU
0	1.31593	0.916	0.054	0	ImN	CACNG3
0	1.31502	0.939	0.11	0	ImN	ENSMFAG00000003931
0	1.31495	0.985	0.169	0	ImN	SHANK2
0	1.30644	0.953	0.062	0	ImN	SLIT1
0	1.30362	0.961	0.124	0	ImN	GABRB2
0	1.29881	0.981	0.186	0	ImN	GRIA3
0	1.2885	0.969	0.075	0	ImN	ENSMFAG00000008018
0	1.27707	0.949	0.11	0	ImN	GUCY1A2
0	1.27579	0.943	0.094	0	ImN	HSPA12A
0	1.27411	0.941	0.085	0	ImN	KCNT2
0	1.26398	0.882	0.058	0	ImN	ROR1
0	1.26188	0.952	0.136	0	ImN	THSD7B
0	1.25735	0.988	0.311	0	ImN	SNAP91
0	1.25561	0.94	0.154	0	ImN	EPHA5
0	1.24597	0.97	0.203	0	ImN	CDK14
0	1.24255	0.956	0.122	0	ImN	HCN1
0	1.24145	0.919	0.087	0	ImN	JPH1
0	1.23811	0.929	0.126	0	ImN	EML6
0	1.2373	0.956	0.208	0	ImN	NLGN4X
0	1.23511	0.958	0.167	0	ImN	PCNX2
0	1.23318	0.949	0.089	0	ImN	PLPPR4
0	1.22019	0.953	0.18	0	ImN	WASF1
0	1.2175	0.939	0.077	0	ImN	ERICH3
0	1.2141	0.946	0.055	0	ImN	CELF4
0	1.21398	0.972	0.142	0	ImN	DOK6
0	1.21346	0.981	0.472	0	ImN	RFX3
0	1.20903	0.998	0.278	0	ImN	MAP2
0	1.20879	0.998	0.25	0	ImN	DPP6
0	1.19781	0.91	0.07	0	ImN	ANO3
0	1.19294	0.949	0.201	0	ImN	RYR3
0	1.18972	0.95	0.116	0	ImN	CAP2
0	1.18781	0.987	0.173	0	ImN	CACNA2D3
0	1.18071	0.971	0.615	0	ImN	PARD3
0	1.18034	0.995	0.534	0	ImN	CCSER1
0	1.17365	0.999	0.779	0	ImN	MYCBP2
0	1.17284	0.962	0.136	0	ImN	FAT3
0	1.16913	0.916	0.103	0	ImN	CDH10
0	1.16867	0.978	0.229	0	ImN	SGIP1
0	1.16764	0.97	0.241	0	ImN	AHI1
0	1.16729	0.906	0.104	0	ImN	PDE7B
0	1.15715	0.967	0.284	0	ImN	ZNF804A
0	1.15478	0.977	0.156	0	ImN	UNC80
0	1.15145	0.948	0.164	0	ImN	DNAH9
0	1.14579	0.928	0.128	0	ImN	TENM4
0	1.14007	0.995	0.479	0	ImN	ADGRB3
0	1.13863	0.999	0.311	0	ImN	NRXN1
0	1.13446	0.937	0.116	0	ImN	EPHA4
0	1.13348	0.986	0.526	0	ImN	ENSMFAG00000038698
0	1.13206	0.9	0.039	0	ImN	ANKRD33B
0	1.12725	0.973	0.169	0	ImN	SPTBN4
0	1.1246	0.955	0.21	0	ImN	ARHGAP6
0	1.12406	0.953	0.076	0	ImN	RIMBP2
0	1.12133	0.99	0.298	0	ImN	CNTNAP2
0	1.11822	0.962	0.268	0	ImN	PRKG1
0	1.11813	0.958	0.202	0	ImN	ENSMFAG00000042105
0	1.11556	0.897	0.076	0	ImN	LMO3
0	1.10928	0.813	0.076	0	ImN	LAMA3
0	1.09578	0.971	0.196	0	ImN	DNM1
0	1.09217	0.959	0.135	0	ImN	ENSMFAG00000022580
0	1.08481	0.908	0.059	0	ImN	KCNC2
0	1.08383	0.865	0.062	0	ImN	FAM19A2
0	1.08321	0.992	0.212	0	ImN	OPCML
0	1.08298	0.846	0.049	0	ImN	ADAMTS3
0	1.08062	0.939	0.124	0	ImN	KIAA1549
0	1.07952	0.96	0.319	0	ImN	KLHL2
0	1.07692	0.958	0.138	0	ImN	SNAP25
0	1.07431	0.994	0.225	0	ImN	PTPRG
0	1.07052	0.998	0.535	0	ImN	GRIA2
0	1.07041	0.794	0.033	0	ImN	BDNF
0	1.07023	0.903	0.05	0	ImN	FAM135B
0	1.05566	0.979	0.442	0	ImN	CEP112
0	1.04998	0.983	0.159	0	ImN	MMP16
0	1.04917	0.901	0.093	0	ImN	CEMIP2
0	1.04411	0.885	0.017	0	ImN	NPY1R
0	1.04394	0.986	0.438	0	ImN	RGS7
0	1.0423	0.953	0.152	0	ImN	TMEM59L
0	1.04185	0.868	0.028	0	ImN	SLC47A1
0	1.04037	0.987	0.284	0	ImN	MCF2L2
0	1.04034	0.908	0.056	0	ImN	SVOP
0	1.03918	0.984	0.484	0	ImN	DMD
0	1.03536	0.907	0.155	0	ImN	IL1RAP
0	1.0345	0.981	0.471	0	ImN	CNKSR2
0	1.0326	0.961	0.21	0	ImN	GABRG3
0	1.0306	0.917	0.086	0	ImN	SLC4A4
0	1.02666	0.697	0.043	0	ImN	MALRD1
0	1.02233	0.922	0.116	0	ImN	SH3GL2
0	1.02134	0.972	0.262	0	ImN	MRTFB
0	1.01502	0.959	0.188	0	ImN	TMEM108
0	1.01074	0.904	0.079	0	ImN	NYAP2
0	1.00612	0.933	0.195	0	ImN	GFOD1
0	1.00545	0.997	0.514	0	ImN	LSAMP
0	1.00166	0.872	0.078	0	ImN	PTPRR
0	1.00034	0.945	0.116	0	ImN	SORBS2
0	2.95888	0.957	0.211	0	ExN	KCNIP4
0	2.6325	0.923	0.277	0	ExN	ROBO2
0	2.62614	0.982	0.298	0	ExN	DPP10
0	2.61691	0.945	0.236	0	ExN	ASIC2
0	2.47832	0.825	0.115	0	ExN	TSHZ2
0	2.43175	0.987	0.15	0	ExN	TENM2
0	2.3896	0.981	0.247	0	ExN	NRXN3
0	2.38569	0.996	0.088	0	ExN	DLGAP2
0	2.38367	0.998	0.273	0	ExN	RBFOX1
0	2.36668	0.999	0.157	0	ExN	ENSMFAG00000030038
0	2.35633	0.968	0.204	0	ExN	KCNQ5
0	2.32894	0.996	0.145	0	ExN	KCNMA1
0	2.30506	0.996	0.224	0	ExN	STXBP5L
0	2.30451	0.992	0.202	0	ExN	KHDRBS2
0	2.24695	0.915	0.039	0	ExN	OLFM3
0	2.2409	0.997	0.219	0	ExN	DLGAP1
0	2.23517	0.998	0.21	0	ExN	OPCML
0	2.23418	0.997	0.221	0	ExN	KALRN
0	2.22635	1	0.209	0	ExN	NRG3
0	2.2117	0.996	0.28	0	ExN	AGBL4
0	2.20734	0.968	0.126	0	ExN	CLSTN2
0	2.20094	0.976	0.083	0	ExN	SLC35F3
0	2.17302	0.998	0.21	0	ExN	RIMS2
0	2.16097	0.961	0.041	0	ExN	ZNF385B
0	2.12662	0.993	0.106	0	ExN	DCLK1
0	2.10721	0.998	0.332	0	ExN	SYT1
0	2.09753	0.99	0.18	0	ExN	RYR2
0	2.09419	0.995	0.191	0	ExN	AFF3
0	2.03523	0.996	0.156	0	ExN	ENSMFAG00000031304
0	2.02026	0.998	0.297	0	ExN	CNTNAP2
0	2.01623	0.998	0.189	0	ExN	FGF14
0	2.00409	0.986	0.184	0	ExN	LDB2
0	1.98042	0.996	0.244	0	ExN	PLCB1
0	1.96516	0.907	0.077	0	ExN	CDH12
0	1.95827	0.985	0.08	0	ExN	PCSK2
0	1.95359	0.902	0.102	0	ExN	TOX
0	1.9497	0.916	0.098	0	ExN	KCNB2
0	1.91999	0.945	0.228	0	ExN	HS3ST4
0	1.91995	0.983	0.072	0	ExN	GRIN2A
0	1.90243	0.981	0.118	0	ExN	HECW1
0	1.88955	0.985	0.154	0	ExN	KHDRBS3
0	1.88036	0.886	0.054	0	ExN	SLIT3
0	1.87485	0.995	0.323	0	ExN	ARPP21
0	1.87203	0.992	0.243	0	ExN	GRM5
0	1.86545	0.999	0.34	0	ExN	CSMD1
0	1.85822	0.893	0.211	0	ExN	PTPRT
0	1.84524	0.981	0.121	0	ExN	HCN1
0	1.84364	0.99	0.096	0	ExN	GABBR2
0	1.84303	0.789	0.177	0	ExN	PDE1A
0	1.82982	0.953	0.078	0	ExN	EFNA5
0	1.82784	0.928	0.131	0	ExN	KCNH1
0	1.81525	0.988	0.175	0	ExN	ATP8A2
0	1.81042	0.984	0.125	0	ExN	FRMPD4
0	1.79545	0.995	0.553	0	ExN	PHACTR1
0	1.79146	0.999	0.484	0	ExN	CELF2
0	1.78896	0.999	0.479	0	ExN	ADGRB3
0	1.78137	0.978	0.277	0	ExN	NRG1
0	1.75623	0.99	0.143	0	ExN	PCLO
0	1.75518	0.923	0.145	0	ExN	MCTP1
0	1.74927	0.973	0.075	0	ExN	PTPRR
0	1.74908	0.961	0.299	0	ExN	GRM7
0	1.74363	0.972	0.457	0	ExN	IQCJ-SCHIP1
0	1.74117	0.987	0.318	0	ExN	LRP1B
0	1.74098	0.798	0.132	0	ExN	UNC5D
0	1.7337	0.99	0.126	0	ExN	PTPRN2
0	1.73263	0.981	0.312	0	ExN	CTNNA2
0	1.72773	0.994	0.386	0	ExN	NEGR1
0	1.72669	0.992	0.277	0	ExN	NELL2
0	1.725	0.873	0.151	0	ExN	ENSMFAG00000032381
0	1.72265	0.665	0.054	0	ExN	EPHA3
0	1.70825	0.979	0.114	0	ExN	SH3GL2
0	1.69433	0.986	0.117	0	ExN	SYN2
0	1.69143	0.912	0.097	0	ExN	PRR16
0	1.69052	0.828	0.056	0	ExN	KCNH7
0	1.67441	0.977	0.04	0	ExN	KIAA1211L
0	1.67424	0.964	0.111	0	ExN	SHISA9
0	1.66497	0.977	0.173	0	ExN	CACNA2D3
0	1.66241	0.994	0.238	0	ExN	RIMS1
0	1.65425	0.714	0.042	0	ExN	RXFP1
0	1.6522	0.968	0.189	0	ExN	GALNT17
0	1.65212	0.979	0.262	0	ExN	DGKI
0	1.64716	0.977	0.114	0	ExN	CHSY3
0	1.61978	0.991	0.166	0	ExN	ENSMFAG00000037884
0	1.61743	0.918	0.2	0	ExN	RYR3
0	1.61176	0.989	0.165	0	ExN	SLC4A10
0	1.60581	0.972	0.141	0	ExN	DOK6
0	1.60508	0.909	0.136	0	ExN	FAT3
0	1.60051	0.987	0.142	0	ExN	GRIN2B
0	1.59613	0.924	0.068	0	ExN	CDH18
0	1.59062	0.993	0.165	0	ExN	DSCAM
0	1.58819	0.996	0.154	0	ExN	SCN2A
0	1.58622	0.971	0.061	0	ExN	SRRM4
0	1.58612	0.805	0.032	0	ExN	VWC2L
0	1.58536	0.808	0.149	0	ExN	TRPM3
0	1.58327	0.977	0.105	0	ExN	DYNC1I1
0	1.58179	0.971	0.215	0	ExN	PDE10A
0	1.57984	0.984	0.111	0	ExN	KSR2
0	1.57317	0.859	0.142	0	ExN	NELL1
0	1.57263	0.977	0.226	0	ExN	THRB
0	1.5698	0.987	0.167	0	ExN	GABRB3
0	1.56277	0.971	0.152	0	ExN	EPHA5
0	1.5569	0.977	0.09	0	ExN	PRICKLE1
0	1.54834	0.984	0.073	0	ExN	ENSMFAG00000008018
0	1.54702	0.962	0.122	0	ExN	CAMK4
0	1.54537	0.943	0.174	0	ExN	CNTNAP5
0	1.54454	0.768	0.118	0	ExN	FSTL4
0	1.53852	0.988	0.151	0	ExN	UNC79
0	1.53749	0.984	0.122	0	ExN	GABRB2
0	1.53673	0.99	0.222	0	ExN	ENSMFAG00000006760
0	1.53348	0.861	0.225	0	ExN	IL1RAPL2
0	1.52849	1	0.31	0	ExN	NRXN1
0	1.52722	0.848	0.154	0	ExN	CADPS2
0	1.51956	0.97	0.18	0	ExN	LRRTM4
0	1.51272	0.945	0.031	0	ExN	BCL11A
0	1.50428	0.99	0.219	0	ExN	RAPGEF4
0	1.50265	0.968	0.194	0	ExN	SLC44A5
0	1.49655	0.958	0.109	0	ExN	GUCY1A2
0	1.48796	0.994	0.437	0	ExN	FGF12
0	1.48457	0.973	0.088	0	ExN	KCNJ3
0	1.47951	0.785	0.156	0	ExN	EPHA6
0	1.47775	0.99	0.168	0	ExN	SPTBN4
0	1.47674	0.985	0.168	0	ExN	SHANK2
0	1.47177	0.986	0.185	0	ExN	GRIA3
0	1.47	0.975	0.088	0	ExN	SYBU
0	1.46849	0.983	0.24	0	ExN	ATRNL1
0	1.46386	0.993	0.495	0	ExN	LARGE1
0	1.46286	0.97	0.211	0	ExN	TMEM178B
0	1.45555	0.884	0.054	0	ExN	ZMAT4
0	1.44287	0.97	0.115	0	ExN	MTUS2
0	1.44144	0.961	0.122	0	ExN	AK5
0	1.43542	0.956	0.126	0	ExN	TENM4
0	1.43038	0.851	0.19	0	ExN	HS6ST3
0	1.42119	0.982	0.129	0	ExN	SCN8A
0	1.41726	0.924	0.106	0	ExN	GRM8
0	1.41679	0.867	0.111	0	ExN	SYN3
0	1.41382	0.981	0.26	0	ExN	XKR6
0	1.40861	0.771	0.08	0	ExN	SATB2
0	1.40078	0.963	0.127	0	ExN	GPR158
0	1.39887	0.957	0.161	0	ExN	CACNB2
0	1.39703	0.968	0.132	0	ExN	RUNX1T1
0	1.39034	0.973	0.136	0	ExN	SNAP25
0	1.38622	0.715	0.102	0	ExN	TMEM132D
0	1.3847	0.971	0.249	0	ExN	LRFN5
0	1.36846	0.945	0.054	0	ExN	CELF4
0	1.35834	0.922	0.082	0	ExN	CDH8
0	1.357	0.979	0.221	0	ExN	CACNA2D1
0	1.35607	0.683	0.021	0	ExN	NWD2
0	1.35604	0.967	0.093	0	ExN	HSPA12A
0	1.35514	0.92	0.069	0	ExN	ST6GALNAC5
0	1.3492	0.919	0.193	0	ExN	SORCS1
0	1.34492	0.956	0.089	0	ExN	KCND3
0	1.34416	0.736	0.192	0	ExN	GPC6
0	1.34112	0.938	0.131	0	ExN	SPOCK1
0	1.32943	0.971	0.109	0	ExN	ENSMFAG00000046891
0	1.32536	0.993	0.31	0	ExN	PLEKHA5
0	1.32449	0.999	0.533	0	ExN	CCSER1
0	1.32314	0.99	0.358	0	ExN	ERC2
0	1.32043	0.969	0.119	0	ExN	XKR4
0	1.31985	0.963	0.112	0	ExN	ADAM23
0	1.31941	0.796	0.097	0	ExN	SORCS3
0	1.31936	0.912	0.099	0	ExN	ADCY2
0	1.31739	0.95	0.109	0	ExN	ENSMFAG00000003931
0	1.3117	0.894	0.065	0	ExN	MLIP
0	1.31027	0.974	0.125	0	ExN	ARHGAP44
0	1.30446	0.776	0.049	0	ExN	ADAMTS3
0	1.29996	0.991	0.484	0	ExN	DMD
0	1.29693	0.401	0.05	0	ExN	RORB
0	1.29506	0.961	0.202	0	ExN	CDK14
0	1.2937	0.994	0.51	0	ExN	PDE4D
0	1.28853	0.969	0.255	0	ExN	MYRIP
0	1.28617	0.973	0.156	0	ExN	GRIA1
0	1.28371	0.681	0.159	0	ExN	FAM19A1
0	1.27892	0.993	0.441	0	ExN	MAPK10
0	1.2768	0.994	0.569	0	ExN	NBEA
0	1.27089	0.913	0.078	0	ExN	PLXNA4
0	1.26828	0.874	0.063	0	ExN	SLIT1
0	1.2671	0.988	0.194	0	ExN	DNM1
0	1.26702	0.896	0.081	0	ExN	ADGRL2
0	1.26699	0.991	0.171	0	ExN	NRCAM
0	1.2597	0.821	0.074	0	ExN	CPNE4
0	1.25735	0.66	0.083	0	ExN	PDZRN3
0	1.25305	0.559	0.068	0	ExN	POU6F2
0	1.2528	1	0.65	0	ExN	ANKS1B
0	1.25256	0.972	0.1	0	ExN	CAMK2A
0	1.25211	0.969	0.058	0	ExN	CHD5
0	1.24792	0.944	0.112	0	ExN	NPAS2
0	1.24484	0.961	0.1	0	ExN	KCNJ6
0	1.24208	0.952	0.193	0	ExN	KCTD16
0	1.24129	0.93	0.18	0	ExN	NTRK3
0	1.23121	0.899	0.147	0	ExN	PCDH7
0	1.22965	0.913	0.115	0	ExN	EPHA4
0	1.22405	0.923	0.053	0	ExN	CACNG3
0	1.22318	0.985	0.254	0	ExN	CHN1
0	1.21987	0.992	0.293	0	ExN	PPFIA2
0	1.21455	0.988	0.293	0	ExN	FMN2
0	1.21321	0.959	0.075	0	ExN	RIMBP2
0	1.21205	0.979	0.24	0	ExN	AHI1
0	1.20619	0.981	0.134	0	ExN	ENSMFAG00000022580
0	1.20205	0.943	0.109	0	ExN	CHL1
0	1.20118	0.98	0.228	0	ExN	NTRK2
0	1.19747	0.984	0.289	0	ExN	RAP1GAP2
0	1.19374	0.97	0.166	0	ExN	PCNX2
0	1.19178	0.985	0.155	0	ExN	UNC80
0	1.19036	0.735	0.061	0	ExN	KCNC2
0	1.18731	0.981	0.242	0	ExN	CACNA1D
0	1.18705	0.984	0.178	0	ExN	SGSM1
0	1.18243	0.858	0.196	0	ExN	FSTL5
0	1.16361	0.981	0.204	0	ExN	STXBP1
0	1.1633	0.99	0.277	0	ExN	MAP2
0	1.15835	0.891	0.047	0	ExN	ADCY1
0	1.15701	0.916	0.125	0	ExN	EML6
0	1.14608	0.989	0.437	0	ExN	RGS7
0	1.14126	0.68	0.056	0	ExN	KIAA1217
0	1.14125	0.966	0.155	0	ExN	C16orf45
0	1.1403	0.942	0.209	0	ExN	GABRG3
0	1.13966	0.96	0.114	0	ExN	CAP2
0	1.13429	0.794	0.077	0	ExN	LMO3
0	1.13142	0.965	0.195	0	ExN	ARMC9
0	1.13049	0.988	0.259	0	ExN	GABRB1
0	1.13028	0.969	0.171	0	ExN	OSBPL6
0	1.12409	0.792	0.022	0	ExN	ENSMFAG00000044087
0	1.12111	0.971	0.286	0	ExN	PRKCE
0	1.11172	0.873	0.054	0	ExN	GRM1
0	1.10555	0.941	0.055	0	ExN	SVOP
0	1.10541	0.828	0.099	0	ExN	NECAB1
0	1.1028	0.765	0.156	0	ExN	TENM3
0	1.09977	0.902	0.049	0	ExN	NGEF
0	1.09958	0.777	0.038	0	ExN	B4GALNT3
0	1.09933	0.989	0.413	0	ExN	R3HDM1
0	1.09651	0.893	0.081	0	ExN	TSHZ3
0	1.09037	0.951	0.077	0	ExN	AMPH
0	1.08955	0.99	0.433	0	ExN	CSMD3
0	1.08945	0.979	0.238	0	ExN	NAV2
0	1.08875	0.953	0.135	0	ExN	CACNA1C
0	1.08769	0.932	0.187	0	ExN	TMEM108
0	1.0855	0.828	0.196	0	ExN	BRINP3
0	1.08385	0.995	0.332	0	ExN	GRIK2
0	1.07697	0.804	0.051	0	ExN	FAM135B
0	1.07446	0.917	0.085	0	ExN	NETO1
0	1.07403	0.965	0.211	0	ExN	PAK5
0	1.0731	0.939	0.076	0	ExN	KIAA1549L
0	1.07059	0.933	0.111	0	ExN	LNX1
0	1.07057	0.845	0.055	0	ExN	PDZRN4
0	1.0705	0.907	0.08	0	ExN	KLHL29
0	1.06987	0.912	0.115	0	ExN	SORBS2
0	1.06764	0.921	0.124	0	ExN	ENSMFAG00000036987
0	1.06747	0.91	0.158	0	ExN	KCND2
0	1.06732	0.924	0.056	0	ExN	GABRG2
0	1.06547	0.57	0.084	0	ExN	ZNF804B
0	1.05819	0.872	0.079	0	ExN	NYAP2
0	1.04746	0.984	0.158	0	ExN	MMP16
0	1.04678	0.923	0.158	0	ExN	HOMER1
0	1.04597	0.969	0.074	0	ExN	GRIN1
0	1.04558	0.892	0.061	0	ExN	FAM81A
0	1.04237	0.951	0.107	0	ExN	WNK2
0	1.02524	0.982	0.367	0	ExN	ATP2B1
0	1.02111	0.963	0.266	0	ExN	PPM1L
0	1.02071	0.883	0.031	0	ExN	SV2B
0	1.02047	0.977	0.329	0	ExN	FOCAD
0	1.01846	0.983	0.316	0	ExN	ADGRL3
0	1.01752	0.728	0.188	0	ExN	RGS6
0	1.01721	0.816	0.165	0	ExN	CNTN5
0	1.01654	0.965	0.277	0	ExN	MSRA
0	1.01531	0.963	0.289	0	ExN	SCAI
0	1.01289	0.952	0.07	0	ExN	ACTN1
0	1.01288	0.944	0.158	0	ExN	HECTD2
0	1.01263	0.951	0.118	0	ExN	SCN3A
0	1.01004	0.925	0.084	0	ExN	SSX2IP
0	1.00806	0.986	0.311	0	ExN	SNAP91
0	1.0017	0.982	0.359	0	ExN	MAP1B
0	3.244	0.991	0.299	0	InN	CNTNAP2
0	3.17193	0.702	0.235	0	InN	ADARB2
0	3.15425	0.875	0.104	0	InN	GALNTL6
0	2.7825	0.921	0.135	0	InN	GRIK1
0	2.71196	0.979	0.25	0	InN	NRXN3
0	2.63445	0.963	0.06	0	InN	KCNC2
0	2.41046	0.99	0.191	0	InN	FGF14
0	2.36163	0.991	0.334	0	InN	GRIK2
0	2.31269	0.913	0.165	0	InN	CNTN5
0	2.25659	0.821	0.24	0	InN	ASIC2
0	2.19085	0.836	0.078	0	InN	GRIN2A
0	2.15542	0.99	0.159	0	InN	ENSMFAG00000030038
0	2.15111	0.962	0.276	0	InN	RBFOX1
0	2.14502	0.967	0.122	0	InN	XKR4
0	2.12435	0.938	0.279	0	InN	ROBO2
0	2.0541	0.97	0.159	0	InN	GRIA1
0	2.05289	0.989	0.212	0	InN	NRG3
0	2.00544	0.879	0.302	0	InN	DPP10
0	1.99023	0.919	0.154	0	InN	TENM2
0	1.98902	0.882	0.141	0	InN	SYNPR
0	1.98143	0.791	0.199	0	InN	FSTL5
0	1.97121	0.769	0.059	0	InN	ZMAT4
0	1.9301	0.933	0.153	0	InN	ZNF385D
0	1.92738	0.838	0.104	0	InN	C8orf34
0	1.92416	0.772	0.135	0	InN	UNC5D
0	1.9096	0.857	0.113	0	InN	GRIA4
0	1.89218	0.975	0.213	0	InN	RIMS2
0	1.89133	0.846	0.156	0	InN	TENM3
0	1.87969	0.87	0.119	0	InN	MTUS2
0	1.87746	0.641	0.084	0	InN	ZNF804B
0	1.87716	0.965	0.247	0	InN	PLCB1
0	1.87147	0.69	0.039	0	InN	PTCHD4
0	1.87034	0.969	0.144	0	InN	GRIN2B
0	1.86097	0.975	0.159	0	InN	ENSMFAG00000031304
0	1.85812	0.91	0.328	0	InN	ROBO1
0	1.83947	0.654	0.086	0	InN	NXPH1
0	1.83612	0.902	0.177	0	InN	CNTNAP5
0	1.8337	0.944	0.125	0	InN	GABRB2
0	1.82746	0.973	0.224	0	InN	ENSMFAG00000006760
0	1.81982	0.849	0.209	0	InN	KCNQ5
0	1.8185	0.923	0.078	0	InN	RIMBP2
0	1.81839	0.948	0.12	0	InN	SYN2
0	1.81477	0.954	0.335	0	InN	SYT1
0	1.80576	0.943	0.128	0	InN	FRMPD4
0	1.80357	0.694	0.104	0	InN	TMEM132D
0	1.7987	0.962	0.178	0	InN	ATP8A2
0	1.79451	0.935	0.092	0	InN	DLGAP2
0	1.78412	0.977	0.169	0	InN	ENSMFAG00000037884
0	1.77459	0.954	0.258	0	InN	MYRIP
0	1.76749	0.841	0.118	0	InN	CHSY3
0	1.75775	0.961	0.146	0	InN	PCLO
0	1.75747	0.903	0.308	0	InN	GRID2
0	1.75295	0.926	0.212	0	InN	GABRG3
0	1.74068	0.678	0.133	0	InN	FGF13
0	1.73409	0.953	0.228	0	InN	THRB
0	1.72286	0.966	0.129	0	InN	PTPRN2
0	1.72203	0.63	0.022	0	InN	GRIN3A
0	1.68983	0.983	0.439	0	InN	FGF12
0	1.68433	0.839	0.292	0	InN	SGCZ
0	1.67738	0.929	0.065	0	InN	SRRM4
0	1.66952	0.946	0.099	0	InN	GABBR2
0	1.66712	0.951	0.587	0	InN	ERBB4
0	1.65334	0.977	0.342	0	InN	CSMD1
0	1.63101	0.99	0.535	0	InN	CCSER1
0	1.6256	0.897	0.192	0	InN	GALNT17
0	1.62408	0.971	0.221	0	InN	DLGAP1
0	1.61704	0.972	0.246	0	InN	GRM5
0	1.61352	0.939	0.197	0	InN	SLC44A5
0	1.60858	0.93	0.124	0	InN	HCN1
0	1.60702	0.95	0.077	0	InN	ENSMFAG00000008018
0	1.60574	0.951	0.214	0	InN	TMEM178B
0	1.59875	0.909	0.103	0	InN	RAB3C
0	1.59239	0.927	0.147	0	InN	NETO2
0	1.58107	0.881	0.147	0	InN	CNTN4
0	1.57092	0.771	0.027	0	InN	BTBD11
0	1.56109	0.814	0.088	0	InN	SLC35F3
0	1.54435	0.933	0.252	0	InN	DPP6
0	1.52934	0.845	0.081	0	InN	NYAP2
0	1.52875	0.893	0.048	0	InN	NHS
0	1.52371	0.909	0.219	0	InN	PDE10A
0	1.50527	0.909	0.302	0	InN	GRM7
0	1.49705	0.768	0.159	0	InN	EPHA6
0	1.48739	0.959	0.148	0	InN	KCNMA1
0	1.48516	0.914	0.164	0	InN	CACNB2
0	1.48283	0.786	0.116	0	InN	SHISA9
0	1.48184	0.67	0.106	0	InN	CDH9
0	1.48102	0.714	0.06	0	InN	KCNH7
0	1.46729	0.867	0.103	0	InN	ADCY2
0	1.4668	0.619	0.217	0	InN	PTPRT
0	1.45529	0.966	0.168	0	InN	SLC4A10
0	1.44581	0.809	0.008	0	InN	GAD2
0	1.4284	0.801	0.211	0	InN	CNTNAP4
0	1.42704	0.9	0.057	0	InN	CELF4
0	1.42655	0.739	0.116	0	InN	SYN3
0	1.42408	0.939	0.308	0	InN	TMEM132B
0	1.42034	0.875	0.152	0	InN	DAB1
0	1.41689	0.857	0.084	0	InN	KLHL29
0	1.4101	0.958	0.231	0	InN	NTRK2
0	1.40597	0.857	0.157	0	InN	KCTD8
0	1.39763	0.953	0.154	0	InN	UNC79
0	1.39239	0.959	0.342	0	InN	RPS6KA2
0	1.38652	0.852	0.096	0	InN	RBMS3
0	1.38463	0.958	0.245	0	InN	CACNA1D
0	1.37612	0.935	0.11	0	InN	DCLK1
0	1.37598	0.908	0.058	0	InN	GAD1
0	1.37351	0.931	0.171	0	InN	SHANK2
0	1.36823	0.958	0.241	0	InN	RIMS1
0	1.36576	0.917	0.224	0	InN	DGKB
0	1.36567	0.957	0.171	0	InN	SPTBN4
0	1.36507	0.716	0.179	0	InN	CACNA2D3
0	1.36034	0.958	0.157	0	InN	SCN2A
0	1.34764	0.647	0.048	0	InN	ZNF385B
0	1.34691	0.943	0.115	0	InN	KSR2
0	1.34288	0.966	0.314	0	InN	CTNNA2
0	1.3374	0.98	0.227	0	InN	STXBP5L
0	1.33577	0.866	0.134	0	InN	KCNH1
0	1.33432	0.903	0.205	0	InN	KHDRBS2
0	1.33281	0.765	0.15	0	InN	MCTP1
0	1.33261	0.613	0.191	0	InN	RGS6
0	1.33101	0.962	0.435	0	InN	CSMD3
0	1.32753	0.949	0.222	0	InN	RAPGEF4
0	1.32727	0.757	0.216	0	InN	KCNIP4
0	1.3245	0.95	0.289	0	InN	PRKCE
0	1.32401	0.777	0.135	0	InN	SHISA6
0	1.31643	0.947	0.194	0	InN	AFF3
0	1.31599	0.973	0.512	0	InN	PDE4D
0	1.29971	0.863	0.135	0	InN	SPOCK1
0	1.29399	0.687	0.103	0	InN	PRR16
0	1.29359	0.979	0.554	0	InN	KAZN
0	1.29094	0.985	0.48	0	InN	ADGRB3
0	1.2879	0.578	0.151	0	InN	MYO16
0	1.28392	0.729	0.289	0	InN	ZNF804A
0	1.28304	0.747	0.193	0	InN	HS6ST3
0	1.28257	0.771	0.057	0	InN	RPH3A
0	1.28215	0.87	0.322	0	InN	LRP1B
0	1.27725	0.953	0.158	0	InN	UNC80
0	1.27341	0.938	0.243	0	InN	ATRNL1
0	1.27325	0.945	0.283	0	InN	AGBL4
0	1.26975	0.622	0.107	0	InN	UNC13C
0	1.26094	0.776	0.185	0	InN	LRRTM4
0	1.25514	0.578	0.114	0	InN	GRM8
0	1.25336	0.757	0.258	0	InN	ALK
0	1.24746	0.902	0.045	0	InN	ENSMFAG00000027932
0	1.24441	0.855	0.16	0	InN	PTPRO
0	1.24326	0.858	0.126	0	InN	AK5
0	1.24076	0.853	0.119	0	InN	KIAA1211
0	1.24031	0.981	0.313	0	InN	NRXN1
0	1.23602	0.616	0.157	0	InN	ENSMFAG00000032381
0	1.22991	0.6	0.019	0	InN	CNR1
0	1.2294	0.886	0.092	0	InN	SYBU
0	1.22873	0.75	0.09	0	InN	NETO1
0	1.22783	0.918	0.123	0	InN	SCN1A
0	1.22601	0.613	0.148	0	InN	NELL1
0	1.22591	0.747	0.11	0	InN	L3MBTL4
0	1.22453	0.87	0.099	0	InN	CLVS1
0	1.22213	0.63	0.131	0	InN	CDH4
0	1.2184	0.851	0.189	0	InN	GRIA3
0	1.21811	0.569	0.111	0	InN	TRHDE
0	1.21716	0.969	0.223	0	InN	KALRN
0	1.2134	0.983	0.519	0	InN	MACROD2
0	1.21246	0.973	0.497	0	InN	LARGE1
0	1.1981	0.807	0.111	0	InN	ADCY8
0	1.19706	0.832	0.093	0	InN	KCNJ3
0	1.19046	0.943	0.313	0	InN	PLEKHA5
0	1.18829	0.818	0.198	0	InN	KCTD16
0	1.18685	0.909	0.182	0	InN	NTRK3
0	1.18255	0.975	0.28	0	InN	MAP2
0	1.18235	0.898	0.212	0	InN	SLC6A1
0	1.18151	0.512	0.048	0	InN	OLFM3
0	1.18054	0.614	0.091	0	InN	KCNT2
0	1.17657	0.633	0.086	0	InN	EGFR
0	1.17449	0.921	0.354	0	InN	ANO4
0	1.17093	0.721	0.229	0	InN	IL1RAPL2
0	1.17091	0.986	0.571	0	InN	NBEA
0	1.16811	0.83	0.213	0	InN	PACRG
0	1.16694	0.825	0.14	0	InN	FAM189A1
0	1.16548	0.951	0.227	0	InN	PTPRG
0	1.16298	0.695	0.047	0	InN	VWC2
0	1.16067	0.821	0.131	0	InN	TENM4
0	1.15983	0.816	0.129	0	InN	EML6
0	1.15873	0.894	0.109	0	InN	DYNC1I1
0	1.15739	0.798	0.048	0	InN	ANK1
0	1.15577	0.814	0.254	0	InN	RGS12
0	1.15452	0.817	0.162	0	InN	KCND2
0	1.15253	0.947	0.197	0	InN	DNM1
0	1.15223	0.866	0.131	0	InN	GPR158
0	1.15201	0.715	0.083	0	InN	PLXNA4
0	1.15052	0.96	0.262	0	InN	GABRB1
0	1.14705	0.869	0.087	0	InN	ANO5
0	1.14537	0.598	0.059	0	InN	KIAA1217
0	1.14493	0.91	0.129	0	InN	ARHGAP44
0	1.14452	0.809	0.038	0	InN	GRIP2
0	1.1352	0.568	0.193	0	InN	RASGRF2
0	1.13159	0.941	0.223	0	InN	NMNAT2
0	1.13011	0.581	0.104	0	InN	FRAS1
0	1.12942	0.964	0.439	0	InN	RGS7
0	1.12596	0.736	0.285	0	InN	THSD7A
0	1.12575	0.726	0.122	0	InN	LUZP2
0	1.12482	0.92	0.174	0	InN	OSBPL6
0	1.12404	0.509	0.074	0	InN	COL25A1
0	1.12331	0.885	0.145	0	InN	DOK6
0	1.12296	0.935	0.171	0	InN	GABRB3
0	1.12162	0.536	0.029	0	InN	SLC35F4
0	1.11262	0.839	0.1	0	InN	CIT
0	1.11064	0.671	0.108	0	InN	TENM1
0	1.10898	0.915	0.137	0	InN	ENSMFAG00000022580
0	1.1044	0.883	0.206	0	InN	CDK14
0	1.10138	0.891	0.158	0	InN	C16orf45
0	1.09604	0.945	0.231	0	InN	SGIP1
0	1.09316	0.915	0.132	0	InN	SCN8A
0	1.09262	0.943	0.268	0	InN	BICD1
0	1.09073	0.889	0.113	0	InN	ENSMFAG00000046891
0	1.08812	0.786	0.056	0	InN	GABRA1
0	1.08624	0.805	0.081	0	InN	PTPRR
0	1.08567	0.938	0.36	0	InN	GRIP1
0	1.07929	0.899	0.151	0	InN	ABLIM2
0	1.07622	0.907	0.16	0	InN	HECTD2
0	1.07538	0.854	0.104	0	InN	KCNJ6
0	1.0752	0.639	0.075	0	InN	CDH18
0	1.07244	0.859	0.093	0	InN	KCND3
0	1.0712	0.895	0.062	0	InN	CHD5
0	1.07119	0.882	0.085	0	InN	ENSMFAG00000045351
0	1.06849	0.683	0.084	0	InN	PDZRN3
0	1.06765	0.729	0.139	0	InN	RUNX1T1
0	1.06689	0.785	0.073	0	InN	2021-03-04
0	1.06425	0.663	0.104	0	InN	KCNB2
0	1.06417	0.755	0.086	0	InN	PCSK2
0	1.06343	0.551	0.039	0	InN	PLCXD3
0	1.05446	0.927	0.134	0	InN	SLC35F1
0	1.05143	0.699	0.079	0	InN	CCDC85A
0	1.04449	0.903	0.078	0	InN	GRIN1
0	1.04274	0.759	0.081	0	InN	KCNN2
0	1.03963	0.861	0.253	0	InN	LRFN5
0	1.03919	0.469	0.028	0	InN	TRPC4
0	1.03717	0.943	0.354	0	InN	ARNT2
0	1.03303	0.766	0.216	0	InN	ENSMFAG00000030468
0	1.03262	0.919	0.144	0	InN	NEBL
0	1.03205	0.855	0.176	0	InN	PAM
0	1.02504	0.686	0.059	0	InN	CACNG3
0	1.02268	0.938	0.389	0	InN	NEGR1
0	1.02236	0.735	0.067	0	InN	AFF2
0	1.0218	0.653	0.088	0	InN	CDH8
0	1.01379	0.572	0.061	0	InN	GRM1
0	1.01153	0.936	0.263	0	InN	XKR6
0	1.01118	0.9	0.28	0	InN	MSRA
0	1.00816	0.746	0.158	0	InN	EPHA5
0	1.00628	0.962	0.296	0	InN	PPFIA2
0	1.00384	0.565	0.066	0	InN	GALNT14
0	1.00347	0.885	0.21	0	InN	ENSMFAG00000041903
0	3.59218	0.997	0.229	0	OPC	LHFPL3
0	3.37377	0.998	0.118	0	OPC	PTPRZ1
0	3.19555	0.995	0.116	0	OPC	PCDH15
0	3.05528	0.994	0.126	0	OPC	DSCAM
0	2.9299	0.99	0.059	0	OPC	TNR
0	2.87707	0.991	0.119	0	OPC	MMP16
0	2.80662	0.988	0.155	0	OPC	SOX6
0	2.79827	0.998	0.173	0	OPC	OPCML
0	2.79652	0.988	0.09	0	OPC	SLC35F1
0	2.7511	0.982	0.075	0	OPC	LUZP2
0	2.74343	0.972	0.044	0	OPC	VCAN
0	2.73093	0.998	0.286	0	OPC	LRP1B
0	2.72247	0.997	0.214	0	OPC	DPP6
0	2.71193	0.993	0.272	0	OPC	GRID2
0	2.70321	0.988	0.068	0	OPC	CA10
0	2.69781	0.969	0.037	0	OPC	NXPH1
0	2.68919	0.981	0.118	0	OPC	KCND2
0	2.66043	0.991	0.141	0	OPC	LRRTM4
0	2.54695	0.989	0.133	0	OPC	NRCAM
0	2.51772	0.999	0.309	0	OPC	CSMD1
0	2.46354	0.936	0.071	0	OPC	CHST9
0	2.44376	0.982	0.15	0	OPC	HS6ST3
0	2.41624	0.98	0.156	0	OPC	BRINP3
0	2.41383	0.871	0.075	0	OPC	GRIA4
0	2.28178	0.998	0.278	0	OPC	NRXN1
0	2.27863	0.994	0.534	0	OPC	XYLT1
0	2.23151	0.974	0.094	0	OPC	SULF2
0	2.20211	0.925	0.011	0	OPC	STK32A
0	2.15813	0.957	0.092	0	OPC	NTNG1
0	2.11559	0.936	0.016	0	OPC	PDGFRA
0	2.07348	0.949	0.118	0	OPC	KHDRBS3
0	2.04143	0.987	0.209	0	OPC	GRM5
0	2.03645	0.927	0.082	0	OPC	XKR4
0	2.02777	0.964	0.133	0	OPC	TMEM132C
0	2.02471	0.971	0.292	0	OPC	NOVA1
0	1.9797	0.965	0.247	0	OPC	MEGF11
0	1.94808	0.983	0.285	0	OPC	ADGRL3
0	1.91866	0.932	0.095	0	OPC	GRIK1
0	1.90533	0.943	0.173	0	OPC	NLGN4X
0	1.90249	0.972	0.2	0	OPC	ZEB1
0	1.86676	0.976	0.189	0	OPC	DGKG
0	1.85678	0.997	0.447	0	OPC	NLGN1
0	1.85562	0.991	0.407	0	OPC	CSMD3
0	1.85492	0.897	0.18	0	OPC	ENSMFAG00000030468
0	1.85251	0.983	0.255	0	OPC	SGCZ
0	1.81783	0.986	0.145	0	OPC	GPM6A
0	1.79318	0.905	0.086	0	OPC	MPPED2
0	1.79301	0.991	0.58	0	OPC	EPN2
0	1.79269	0.983	0.23	0	OPC	COL9A1
0	1.78694	0.972	0.184	0	OPC	DLGAP1
0	1.78644	0.929	0.112	0	OPC	COL11A1
0	1.78486	0.957	0.175	0	OPC	PTPRT
0	1.77688	0.968	0.206	0	OPC	ATRNL1
0	1.76664	0.962	0.306	0	OPC	OPHN1
0	1.7631	0.928	0.126	0	OPC	SHC3
0	1.72704	0.973	0.152	0	OPC	FGF14
0	1.71905	0.961	0.267	0	OPC	ZNF462
0	1.71848	0.785	0.052	0	OPC	ADAM12
0	1.71126	0.964	0.142	0	OPC	NTRK3
0	1.675	0.925	0.12	0	OPC	UNC80
0	1.66289	0.83	0.06	0	OPC	NTN1
0	1.65836	0.848	0.065	0	OPC	TMEM132D
0	1.65485	0.864	0.094	0	OPC	SNTG1
0	1.65184	0.963	0.175	0	OPC	RIMS2
0	1.64292	0.951	0.15	0	OPC	GRIA3
0	1.64065	0.929	0.247	0	OPC	NRG1
0	1.62279	0.945	0.176	0	OPC	SOX5
0	1.62253	0.824	0.056	0	OPC	SEZ6L
0	1.62127	0.874	0.059	0	OPC	SORCS3
0	1.62021	0.912	0.16	0	OPC	KCTD16
0	1.61772	0.846	0.023	0	OPC	CACNG4
0	1.61187	0.971	0.375	0	OPC	REV3L
0	1.60698	0.981	0.528	0	OPC	KIF13A
0	1.59365	0.966	0.226	0	OPC	GABRB1
0	1.57704	0.995	0.532	0	OPC	KAZN
0	1.5708	0.852	0.158	0	OPC	TMEM108
0	1.56135	0.969	0.354	0	OPC	TNK2
0	1.55822	0.994	0.393	0	OPC	NTM
0	1.55282	0.75	0.026	0	OPC	CA8
0	1.55019	0.858	0.097	0	OPC	SHISA6
0	1.54451	0.944	0.206	0	OPC	NAV2
0	1.53962	0.925	0.158	0	OPC	SORCS1
0	1.53625	0.987	0.301	0	OPC	GRIK2
0	1.53609	0.919	0.092	0	OPC	NKAIN3
0	1.52957	0.982	0.46	0	OPC	DMD
0	1.5189	0.83	0.025	0	OPC	AFAP1L2
0	1.50576	0.976	0.189	0	OPC	PTPRG
0	1.49954	0.972	0.281	0	OPC	CTNNA2
0	1.49679	0.91	0.17	0	OPC	KHDRBS2
0	1.49458	0.95	0.13	0	OPC	ENSMFAG00000037884
0	1.48652	0.82	0.063	0	OPC	PLPPR1
0	1.48638	0.847	0.034	0	OPC	ENSMFAG00000041891
0	1.47832	0.98	0.481	0	OPC	SEMA5A
0	1.47175	0.948	0.247	0	OPC	MAP2
0	1.46484	0.829	0.069	0	OPC	CDH10
0	1.46437	0.796	0.071	0	OPC	ST8SIA1
0	1.46396	0.764	0.018	0	OPC	SLC22A3
0	1.46276	0.957	0.294	0	OPC	UST
0	1.46267	0.753	0.101	0	OPC	FGF13
0	1.45935	0.865	0.038	0	OPC	BCAN
0	1.45589	0.993	0.455	0	OPC	ADGRB3
0	1.44686	0.843	0.16	0	OPC	GPC6
0	1.44672	0.901	0.162	0	OPC	SLC44A5
0	1.4464	0.987	0.495	0	OPC	MACROD2
0	1.43918	0.859	0.066	0	OPC	ATP13A4
0	1.42565	0.934	0.297	0	OPC	ROBO1
0	1.41465	0.976	0.293	0	OPC	ARPP21
0	1.39984	0.854	0.112	0	OPC	MYO16
0	1.39916	0.994	0.491	0	OPC	LSAMP
0	1.39213	0.944	0.176	0	OPC	KCNIP4
0	1.37419	0.922	0.239	0	OPC	PID1
0	1.35792	0.819	0.117	0	OPC	PCDH7
0	1.35436	0.87	0.116	0	OPC	DAB1
0	1.34519	0.854	0.141	0	OPC	SLC1A1
0	1.33416	0.805	0.115	0	OPC	CNTN4
0	1.32918	0.84	0.122	0	OPC	NOL4
0	1.32847	0.802	0.104	0	OPC	ADAMTS17
0	1.32709	0.856	0.105	0	OPC	ACSL6
0	1.31303	0.973	0.174	0	OPC	NRG3
0	1.31155	0.785	0.08	0	OPC	ENSMFAG00000003931
0	1.30659	0.761	0.032	0	OPC	IGSF21
0	1.29646	0.798	0.045	0	OPC	LAMA4
0	1.29557	0.855	0.186	0	OPC	PCDHAC2
0	1.28678	0.765	0.016	0	OPC	C1QL1
0	1.27556	0.837	0.13	0	OPC	PLCE1
0	1.27542	0.855	0.155	0	OPC	KCNIP1
0	1.27209	0.931	0.321	0	OPC	PHYHIPL
0	1.27106	0.801	0.089	0	OPC	HECW1
0	1.26843	0.929	0.11	0	OPC	KCNMA1
0	1.26345	0.757	0.079	0	OPC	ADCY8
0	1.26203	0.72	0.087	0	OPC	SHISA9
0	1.2597	0.948	0.345	0	OPC	TRIM9
0	1.25727	0.691	0.027	0	OPC	SUSD5
0	1.25415	0.814	0.106	0	OPC	FAT3
0	1.24732	0.707	0.046	0	OPC	HRASLS
0	1.24163	0.774	0.074	0	OPC	PDE7B
0	1.23551	0.986	0.481	0	OPC	CHST11
0	1.23373	0.731	0.053	0	OPC	EGFR
0	1.22947	0.81	0.09	0	OPC	SCN1A
0	1.22694	0.787	0.071	0	OPC	ENSMFAG00000005400
0	1.22111	0.829	0.122	0	OPC	UNC79
0	1.22076	0.758	0.074	0	OPC	TOX
0	1.19779	0.995	0.553	0	OPC	NPAS3
0	1.18205	0.697	0.049	0	OPC	ANKRD55
0	1.18011	0.752	0.06	0	OPC	ABCC8
0	1.16798	0.964	0.468	0	OPC	SCD5
0	1.16161	0.994	0.496	0	OPC	CTNND2
0	1.16136	0.732	0.072	0	OPC	PLPP4
0	1.15873	0.605	0.046	0	OPC	ATP13A5
0	1.15331	0.985	0.529	0	OPC	HIP1
0	1.15235	0.888	0.191	0	OPC	DGKB
0	1.15072	0.994	0.752	0	OPC	AGAP1
0	1.15032	0.704	0.09	0	OPC	C3orf70
0	1.14704	0.752	0.097	0	OPC	ETV1
0	1.14641	0.684	0.076	0	OPC	GSG1L
0	1.14587	0.827	0.148	0	OPC	GRIK4
0	1.14268	0.99	0.513	0	OPC	GRIA2
0	1.13956	0.7	0.115	0	OPC	FAM184B
0	1.13844	0.613	0.009	0	OPC	FERMT1
0	1.13608	0.751	0.114	0	OPC	OLFM2
0	1.13477	0.748	0.129	0	OPC	IL1RAP
0	1.12189	0.981	0.568	0	OPC	TANC2
0	1.12035	0.727	0.093	0	OPC	WSCD1
0	1.11623	0.875	0.21	0	OPC	RIMS1
0	1.10594	0.884	0.199	0	OPC	SGIP1
0	1.10425	0.944	0.361	0	OPC	NEGR1
0	1.1037	0.872	0.142	0	OPC	CACNA2D3
0	1.09911	0.574	0.023	0	OPC	VWC2
0	1.09719	0.843	0.095	0	OPC	PTPRN2
0	1.09104	0.679	0.004	0	OPC	NKAIN4
0	1.08222	0.901	0.274	0	OPC	NFIB
0	1.07864	0.844	0.136	0	OPC	SLC4A10
0	1.07651	0.669	0.048	0	OPC	FXYD6
0	1.07497	0.758	0.091	0	OPC	SCN3A
0	1.07366	0.951	0.195	0	OPC	ADARB2
0	1.07156	0.796	0.211	0	OPC	KIF26B
0	1.07086	0.849	0.199	0	OPC	THRB
0	1.07039	0.872	0.309	0	OPC	SAMD4A
0	1.07001	0.754	0.12	0	OPC	CRB1
0	1.06588	0.693	0.103	0	OPC	SGCD
0	1.05883	0.622	0.098	0	OPC	RIT2
0	1.05751	0.958	0.413	0	OPC	FGF12
0	1.04813	0.758	0.116	0	OPC	DOK6
0	1.04652	0.825	0.18	0	OPC	ENSMFAG00000041903
0	1.04629	0.912	0.198	0	OPC	NTRK2
0	1.04608	0.934	0.203	0	OPC	ASIC2
0	1.04538	0.678	0.134	0	OPC	KCTD8
0	1.04088	0.925	0.416	0	OPC	KAT2B
0	1.04017	0.546	0.049	0	OPC	BMPER
0	1.03701	0.741	0.137	0	OPC	FHOD3
0	1.03629	0.75	0.119	0	OPC	NETO2
0	1.03446	0.666	0.067	0	OPC	KCND3
0	1.03253	0.88	0.096	0	OPC	ATP1A4
0	1.03082	0.741	0.128	0	OPC	FIGN
0	1.0299	0.849	0.11	0	OPC	NEBL
0	1.02952	0.962	0.417	0	OPC	MAPK10
0	1.02562	0.734	0.071	0	OPC	PREX2
0	1.02388	0.909	0.351	0	OPC	SMOC1
0	1.02	0.569	0.062	0	OPC	PDZRN3
0	1.01434	0.82	0.176	0	OPC	CDK14
0	1.01341	0.832	0.231	0	OPC	ZNF827
0	1.01086	0.628	0.077	0	OPC	FRAS1
0	1.00918	0.934	0.264	0	OPC	PPFIA2
0	1.00679	0.792	0.148	0	OPC	PDE1A
0	1.00639	0.593	0.024	0	OPC	GFRA1
0	1.00599	0.652	0.067	0	OPC	AFAP1
0	3.2039	0.84	0.081	0	T	SKAP1
0	3.05295	0.84	0.078	0	T	RIPOR2
0	2.57185	0.618	0.003	0	T	THEMIS
0	2.43348	0.623	0.009	0	T	CD247
0	2.32677	0.575	0.036	0	T	BTBD11
0	2.30392	0.715	0.114	0	T	TOX
0	2.25136	0.512	0.043	0	T	CD96
0	2.16834	0.575	0.004	0	T	ITK
0	2.16022	0.585	0.044	0	T	BCL11B
0	2.08758	0.561	0.03	0	T	ITGA4
0	2.03958	0.649	0.091	0	T	IQGAP2
0	2.02633	0.599	0.072	0	T	PTPN22
0	2.00574	0.54	0.002	0	T	GRAP2
0	1.97764	0.658	0.106	0	T	ZC3HAV1
0	1.94832	0.578	0.085	0	T	NEDD9
0	1.94329	0.486	0.009	0	T	TRAC
0	1.92011	0.608	0.095	0	T	STK17B
0	1.91974	0.526	0.039	0	T	SNTB1
0	1.8924	0.507	0.002	0	T	CLEC2D
0	1.78694	0.526	0.072	0	T	ADGRE5
0	1.75083	0.561	0.059	0	T	ETS1
0	1.57137	0.351	0.005	0	T	CD6
0	1.56044	0.509	0.063	0	T	NLRC5
0	1.4442	0.344	0.002	0	T	KLRK1
0	1.40543	0.373	0.032	0	T	CD44
0	1.39346	0.467	0.034	0	T	ATP10A
0	1.33601	0.302	0.013	0	T	SLFN12L
0	1.32771	0.212	0	0	T	KLRB1
0	1.29465	0.297	0	0	T	PYHIN1
0	1.26348	0.328	0.004	0	T	SIRPG
0	1.22835	0.354	0.026	0	T	ZAP70
0	1.19825	0.311	0.022	0	T	APOL2
0	1.1888	0.262	0.017	0	T	SAMD3
0	1.15326	0.224	0.003	0	T	KLRC1
0	1.11769	0.238	0.005	0	T	RUNX3
0	1.10155	0.184	0.003	0	T	FCRL6
0	1.06425	0.233	0.001	0	T	SH2D1A
0	1.02316	0.233	0	0	T	CD2
0	1.01995	0.219	0.005	0	T	MCOLN2
0	1.01036	0.259	0.017	0	T	CCDC69
0	1.00632	0.193	0	0	T	GZMK
7.73041e-301	1.01846	0.243	0.016	1.52482e-296	T	CLIC5
3.61811e-287	2.14707	0.837	0.236	7.13673e-283	T	ENSMFAG00000030025
1.027e-281	1.241	0.34	0.033	2.02575e-277	T	SLA2
2.62729e-281	1.95685	0.55	0.091	5.18233e-277	T	STAT4
4.36866e-271	1.24975	0.269	0.021	8.61719e-267	T	MDFIC
4.01283e-270	1.48829	0.408	0.049	7.91531e-266	T	SYTL3
1.10981e-267	2.08851	0.649	0.135	2.18909e-263	T	CAMK4
1.27186e-262	2.06325	0.896	0.316	2.50874e-258	T	PTPRC
4.40913e-258	1.79594	0.738	0.182	8.697e-254	T	UTRN
8.26552e-249	1.5997	0.507	0.084	1.63037e-244	T	CCDC88C
2.85399e-232	1.49166	0.453	0.069	5.6295e-228	T	IKZF3
4.71704e-230	1.03375	0.229	0.018	9.30436e-226	T	IL7R
2.58431e-229	1.23281	0.342	0.04	5.09755e-225	T	GIMAP7
2.24122e-223	1.70298	0.519	0.097	4.4208e-219	T	STK17A
2.83883e-223	1.68123	0.509	0.091	5.59959e-219	T	TNFAIP8
4.47982e-210	1.40573	0.408	0.061	8.83644e-206	T	ENSMFAG00000003265
2.31999e-209	2.08561	0.896	0.433	4.57617e-205	T	PITPNC1
8.25534e-209	1.4941	0.5	0.093	1.62837e-204	T	ENSMFAG00000044769
1.58821e-199	1.71474	0.663	0.187	3.13275e-195	T	RASSF1
7.37042e-199	1.81363	0.757	0.24	1.45382e-194	T	RUNX1
1.80334e-180	1.41894	0.486	0.099	3.55709e-176	T	ENSMFAG00000037375
8.25036e-180	1.22985	0.255	0.028	1.62738e-175	T	DPP4
1.83635e-178	1.13164	0.311	0.041	3.6222e-174	T	ATP2A3
1.47527e-172	1.50207	0.927	0.64	2.90996e-168	T	ANKRD44
1.06454e-159	1.34799	0.394	0.072	2.09981e-155	T	CD244
1.30525e-159	1.4791	0.521	0.129	2.5746e-155	T	2021-09-06
4.13955e-159	1.47859	0.816	0.329	8.16526e-155	T	IKZF1
5.8437e-156	1.86011	0.356	0.061	1.15267e-151	T	IL12RB2
1.7651e-151	1.56482	0.575	0.173	3.48165e-147	T	RASGRP1
1.00244e-147	1.05376	0.309	0.048	1.97732e-143	T	CASP8
3.56512e-147	1.60594	0.434	0.096	7.0322e-143	T	ERN1
8.73038e-144	1.53365	0.649	0.22	1.72207e-139	T	CARD11
2.15872e-140	1.1421	0.281	0.042	4.25807e-136	T	ENSMFAG00000032887
3.53458e-138	1.64294	0.481	0.126	6.97197e-134	T	ADAM23
4.92188e-127	1.37803	0.233	0.032	9.7084e-123	T	PDGFD
4.58776e-126	1.07675	0.241	0.034	9.04936e-122	T	TESC
5.86526e-118	1.21711	0.413	0.101	1.15692e-113	T	ENSMFAG00000041509
6.39743e-116	1.72171	0.649	0.293	1.26189e-111	T	CBLB
2.37706e-115	1.21357	0.358	0.08	4.68876e-111	T	LAT
5.29836e-114	1.08702	0.866	0.492	1.0451e-109	T	CELF2
8.61697e-113	1.00085	0.91	0.448	1.6997e-108	T	ARHGAP15
2.35584e-112	1.27841	0.877	0.778	4.6469e-108	T	MBNL1
5.97453e-108	1.25043	0.486	0.15	1.17848e-103	T	DIAPH1
5.30634e-106	1.2106	0.276	0.051	1.04667e-101	T	ANTXR2
3.24182e-104	1.05622	0.236	0.038	6.39449e-100	T	ITGA1
6.45151e-103	1.39326	0.771	0.477	1.27256e-98	T	EML4
8.00342e-103	1.51812	0.684	0.351	1.57867e-98	T	PARP8
9.6527e-102	1.3819	0.502	0.169	1.904e-97	T	2021-09-09
7.91992e-98	1.4113	0.545	0.205	1.5622e-93	T	GNG2
4.39023e-96	1.31095	0.696	0.371	8.65973e-92	T	STK10
3.37134e-95	1.17733	0.854	0.706	6.64997e-91	T	RABGAP1L
3.21424e-89	1.17779	0.493	0.172	6.3401e-85	T	LCP1
7.65044e-88	1.35485	0.512	0.195	1.50905e-83	T	TMEM131L
1.15272e-85	1.01119	0.288	0.064	2.27373e-81	T	B2M
2.5428e-85	1.43022	0.686	0.431	5.01568e-81	T	PDE7A
4.13172e-83	1.11546	0.45	0.152	8.14981e-79	T	CD84
6.05621e-83	1.10359	0.54	0.214	1.19459e-78	T	TRAF3IP3
2.58246e-82	1.11158	0.67	0.314	5.09391e-78	T	ST8SIA4
1.57346e-80	1.06416	0.45	0.153	3.10364e-76	T	HLA-E
8.77786e-80	1.09737	0.311	0.078	1.73143e-75	T	RIN3
1.23136e-76	1.36823	0.637	0.365	2.42885e-72	T	DNAJC1
1.60536e-76	1.16688	0.559	0.261	3.16657e-72	T	AKNA
4.55827e-76	1.32968	0.373	0.115	8.99119e-72	T	ST8SIA1
6.45124e-76	1.07433	0.505	0.201	1.27251e-71	T	FGD3
3.91942e-75	1.12322	0.347	0.102	7.73105e-71	T	SLC38A1
7.28461e-73	1.03808	0.248	0.056	1.43689e-68	T	RGS9
3.74572e-70	1.04897	0.66	0.322	7.38843e-66	T	SCML4
1.78922e-68	1.21567	0.316	0.093	3.52923e-64	T	KIAA1671
2.2486e-68	1.21602	0.535	0.258	4.43535e-64	T	DENND1B
4.31182e-67	1.19756	0.741	0.593	8.50506e-63	T	MGAT5
8.68837e-66	1.06485	0.745	0.511	1.71378e-61	T	ARHGAP26
1.25868e-65	1.63585	0.686	0.482	2.48275e-61	T	BCL2
1.362e-61	1.04375	0.302	0.091	2.68655e-57	T	CHD3
3.00108e-61	1.17309	0.557	0.294	5.91963e-57	T	PRKCQ
4.74415e-59	1.23475	0.439	0.192	9.35783e-55	T	SNTB2
1.16659e-58	1.20254	0.597	0.337	2.30111e-54	T	INPP4B
1.74639e-58	1.14497	0.226	0.055	3.44475e-54	T	TGFBR3
1.88197e-54	1.09522	0.297	0.097	3.71218e-50	T	MPP7
4.61919e-54	1.14568	0.481	0.236	9.11135e-50	T	PAG1
1.25219e-52	1.04583	0.29	0.094	2.46994e-48	T	RRAS2
3.86532e-52	1.11939	0.42	0.188	7.62434e-48	T	KIAA1551
2.26761e-51	1.10375	0.241	0.068	4.47285e-47	T	WDR63
2.97235e-49	1.18025	0.573	0.359	5.86297e-45	T	ARHGEF3
4.05315e-47	1.00052	0.682	0.577	7.99484e-43	T	PPP1R12A
5.99678e-47	1.11593	0.512	0.295	1.18287e-42	T	TNFSF4
1.78656e-46	1.07826	0.382	0.165	3.52399e-42	T	SAMHD1
1.03064e-44	1.22332	0.325	0.129	2.03294e-40	T	MFHAS1
3.39288e-44	1.08337	0.557	0.376	6.69245e-40	T	STIM1
1.69845e-43	1.04046	0.58	0.394	3.35019e-39	T	PACS1
5.6171e-35	1.17271	0.45	0.265	1.10797e-30	T	RORA
1.17146e-34	1.05369	0.448	0.263	2.3107e-30	T	RPS6KA3
3.56501e-32	1.01266	0.408	0.224	7.03198e-28	T	CDC14A
9.0236e-32	1.15786	0.538	0.39	1.77991e-27	T	GLCCI1
8.28505e-18	1.07812	0.337	0.215	1.63423e-13	T	GRAMD1B
0	3.98513	0.964	0.026	0	EC	ATP10A
0	3.37086	0.91	0.04	0	EC	MECOM
0	3.35307	0.939	0.024	0	EC	FLT1
0	3.32237	0.918	0.083	0	EC	SLC7A1
0	3.23447	0.946	0.033	0	EC	ENSMFAG00000042464
0	3.09006	0.909	0.027	0	EC	EMCN
0	2.92771	0.976	0.231	0	EC	PTPRG
0	2.87002	0.891	0.018	0	EC	ADGRL4
0	2.73432	0.881	0.096	0	EC	ABCB1
0	2.67281	0.755	0.024	0	EC	SLC7A5
0	2.65026	0.894	0.016	0	EC	ERG
0	2.62181	0.915	0.141	0	EC	ABLIM1
0	2.6175	0.826	0.03	0	EC	LEF1
0	2.59288	0.873	0.071	0	EC	EBF1
0	2.53298	0.851	0.064	0	EC	CYYR1
0	2.48193	0.852	0.043	0	EC	EPAS1
0	2.41084	0.778	0.063	0	EC	JAM2
0	2.39763	0.869	0.124	0	EC	RUNDC3B
0	2.3948	0.915	0.175	0	EC	PTPRB
0	2.38212	0.904	0.262	0	EC	MYRIP
0	2.36155	0.867	0.1	0	EC	RBMS3
0	2.29592	0.802	0.028	0	EC	CGNL1
0	2.29039	0.83	0.218	0	EC	SLCO1B1
0	2.28242	0.872	0.178	0	EC	TMEM132C
0	2.26739	0.948	0.378	0	EC	IGF1R
0	2.25525	0.922	0.177	0	EC	UTRN
0	2.25047	0.929	0.41	0	EC	TBC1D4
0	2.2154	0.866	0.011	0	EC	EGFL7
0	2.18819	0.856	0.149	0	EC	NEBL
0	2.13807	0.882	0.259	0	EC	PLCB4
0	2.12031	0.91	0.268	0	EC	MRTFB
0	2.09741	0.743	0.05	0	EC	SGPP2
0	2.09468	0.787	0.015	0	EC	SLC38A5
0	2.07765	0.892	0.53	0	EC	TSPAN5
0	2.05075	0.591	0.066	0	EC	HMCN1
0	2.04904	0.768	0.024	0	EC	PODXL
0	2.02691	0.773	0.184	0	EC	PRICKLE2
0	2.02322	0.786	0.219	0	EC	ESYT2
0	2.0226	0.818	0.255	0	EC	SLCO1A2
0	2.02084	0.302	0.044	0	EC	PLCXD3
0	2.01533	0.771	0.008	0	EC	TNFSF10
0	2.01531	0.781	0.059	0	EC	SLC2A1
0	2.01066	0.835	0.329	0	EC	SLC39A10
0	2.00744	0.835	0.201	0	EC	ATL2
0	2.00089	0.813	0.086	0	EC	FGD6
0	1.9922	0.577	0.066	0	EC	ACER2
0	1.99027	0.684	0.016	0	EC	ADGRF5
0	1.98088	0.74	0.062	0	EC	NET1
0	1.97014	0.761	0.083	0	EC	GALNT15
0	1.96947	0.651	0.077	0	EC	CLVS2
0	1.86961	0.847	0.227	0	EC	RAPGEF4
0	1.85978	0.91	0.232	0	EC	ENSMFAG00000030025
0	1.85961	0.944	0.482	0	EC	PTPRM
0	1.84498	0.618	0.061	0	EC	NKD2
0	1.84487	0.708	0.096	0	EC	TFRC
0	1.84451	0.828	0.194	0	EC	ACVR1
0	1.8409	0.752	0.193	0	EC	LDB2
0	1.82914	0.733	0.122	0	EC	TSHZ2
0	1.82854	0.547	0.046	0	EC	RBM20
0	1.82772	0.687	0.078	0	EC	HLF
0	1.82223	0.752	0.179	0	EC	SLC1A1
0	1.81702	0.932	0.545	0	EC	BMPR2
0	1.81134	0.665	0.002	0	EC	SLC19A3
0	1.80984	0.445	0.007	0	EC	IFI27
0	1.8038	0.797	0.208	0	EC	HEG1
0	1.80272	0.683	0.042	0	EC	PRTG
0	1.80016	0.749	0.375	0	EC	INSR
0	1.79738	0.646	0.075	0	EC	TIMP3
0	1.79596	0.573	0.041	0	EC	ADGRG6
0	1.78959	0.789	0.199	0	EC	LHFPL6
0	1.77081	0.571	0.094	0	EC	OSBPL10
0	1.76573	0.723	0.108	0	EC	RHOBTB1
0	1.75884	0.653	0.034	0	EC	WWTR1
0	1.75516	0.757	0.144	0	EC	ITGA6
0	1.74832	0.668	0.245	0	EC	GPC5
0	1.74287	0.721	0.09	0	EC	ADGRL2
0	1.72746	0.712	0.006	0	EC	KANK3
0	1.72507	0.937	0.511	0	EC	SPTBN1
0	1.72479	0.638	0.03	0	EC	FLVCR2
0	1.71952	0.572	0.033	0	EC	DACH1
0	1.71658	0.665	0.029	0	EC	OCLN
0	1.71455	0.832	0.363	0	EC	PPM1H
0	1.70868	0.828	0.28	0	EC	LMBR1
0	1.6895	0.714	0.124	0	EC	EPHA4
0	1.6794	0.712	0.063	0	EC	PECAM1
0	1.67823	0.589	0.079	0	EC	CSGALNACT1
0	1.67544	0.671	0.156	0	EC	PCDH7
0	1.64092	0.674	0.077	0	EC	TEK
0	1.62961	0.807	0.273	0	EC	BICD1
0	1.61819	0.441	0.053	0	EC	IGFBP7
0	1.61636	0.585	0.079	0	EC	PLAT
0	1.60136	0.596	0.084	0	EC	LAMA3
0	1.60112	0.699	0.268	0	EC	GABRB1
0	1.59366	0.664	0.052	0	EC	PROM1
0	1.59131	0.621	0.024	0	EC	ITM2A
0	1.58504	0.817	0.325	0	EC	PPFIBP1
0	1.56713	0.607	0.008	0	EC	NOSTRIN
0	1.55807	0.8	0.264	0	EC	SORBS1
0	1.54914	0.665	0.08	0	EC	PTPN14
0	1.54611	0.627	0.089	0	EC	EGFR
0	1.5434	0.721	0.195	0	EC	NXN
0	1.53354	0.636	0.06	0	EC	ENG
0	1.51087	0.799	0.219	0	EC	ARHGAP31
0	1.49793	0.654	0.079	0	EC	EXPH5
0	1.49381	0.898	0.33	0	EC	FLI1
0	1.49323	0.73	0.157	0	EC	SYNE2
0	1.49265	0.494	0.011	0	EC	SULT1C4
0	1.47057	0.886	0.517	0	EC	FOXP1
0	1.46428	0.927	0.546	0	EC	DOCK9
0	1.4637	0.59	0.132	0	EC	SHROOM2
0	1.46264	0.494	0.017	0	EC	VIT
0	1.44858	0.703	0.195	0	EC	ZNF521
0	1.42873	0.833	0.229	0	EC	KALRN
0	1.42397	0.72	0.181	0	EC	SPARCL1
0	1.4123	0.536	0.034	0	EC	JCAD
0	1.40822	0.536	0.012	0	EC	RPH3AL
0	1.40679	0.701	0.215	0	EC	ENSMFAG00000004557
0	1.40228	0.709	0.266	0	EC	CLINT1
0	1.40008	0.616	0.125	0	EC	SORBS2
0	1.39671	0.549	0.084	0	EC	CCDC85A
0	1.39513	0.481	0.006	0	EC	CLEC3B
0	1.39171	0.694	0.181	0	EC	FAT4
0	1.38663	0.662	0.155	0	EC	SNRK
0	1.38649	0.673	0.161	0	EC	CADPS2
0	1.37624	0.582	0.113	0	EC	PDE7B
0	1.36372	0.642	0.107	0	EC	PREX2
0	1.35482	0.5	0.024	0	EC	ANXA3
0	1.35093	0.552	0.037	0	EC	TNS1
0	1.34938	0.552	0.076	0	EC	LMCD1
0	1.34794	0.755	0.292	0	EC	CTNNB1
0	1.34707	0.568	0.076	0	EC	ICA1
0	1.34223	0.5	0.088	0	EC	LAMA4
0	1.3399	0.441	0.049	0	EC	ACTN2
0	1.33733	0.518	0.056	0	EC	ETS1
0	1.3335	0.557	0.025	0	EC	ADGRA2
0	1.33085	0.212	0.016	0	EC	C7
0	1.33009	0.873	0.358	0	EC	ZFPM2
0	1.32656	0.484	0.03	0	EC	IGF2BP2
0	1.32212	0.563	0.123	0	EC	NPAS2
0	1.32005	0.625	0.22	0	EC	TPK1
0	1.31588	0.596	0.058	0	EC	TMEM44
0	1.31438	0.83	0.391	0	EC	LDLRAD3
0	1.31233	0.546	0.144	0	EC	RUNX1T1
0	1.30272	0.524	0.072	0	EC	CPNE8
0	1.29619	0.381	0.049	0	EC	ENSMFAG00000047159
0	1.29367	0.382	0.015	0	EC	EGFLAM
0	1.29122	0.695	0.27	0	EC	HLCS
0	1.28013	0.649	0.24	0	EC	TRPM6
0	1.28	0.737	0.301	0	EC	PDLIM5
0	1.27588	0.774	0.279	0	EC	SPTAN1
0	1.26686	0.402	0.003	0	EC	IL1R1
0	1.26341	0.8	0.329	0	EC	CLIC4
0	1.25998	0.683	0.263	0	EC	SYNJ1
0	1.25931	0.51	0.017	0	EC	FGD5
0	1.25786	0.586	0.087	0	EC	ST3GAL1
0	1.25768	0.726	0.27	0	EC	EXOC6
0	1.25103	0.732	0.198	0	EC	ARHGAP29
0	1.25015	0.401	0.053	0	EC	FREM2
0	1.24717	0.53	0.107	0	EC	PAPSS2
0	1.24553	0.467	0.092	0	EC	TSHZ3
0	1.24228	0.741	0.285	0	EC	MAGI3
0	1.24104	0.481	0.052	0	EC	TGFBR3
0	1.24062	0.437	0.027	0	EC	RAB11FIP1
0	1.23665	0.458	0.008	0	EC	CXorf36
0	1.23664	0.507	0.048	0	EC	SLC16A14
0	1.23471	0.532	0.058	0	EC	DOCK6
0	1.22654	0.511	0.008	0	EC	CCM2L
0	1.22478	0.409	0.048	0	EC	SMAD6
0	1.22155	0.59	0.095	0	EC	BACE2
0	1.21984	0.836	0.421	0	EC	AFDN
0	1.21692	0.502	0.074	0	EC	USP53
0	1.21558	0.665	0.22	0	EC	CDC14A
0	1.21541	0.393	0.003	0	EC	ZNF366
0	1.2101	0.444	0.028	0	EC	TFPI
0	1.20691	0.458	0.028	0	EC	SLC39A8
0	1.20598	0.477	0.058	0	EC	TLE1
0	1.20451	0.592	0.109	0	EC	SDCBP
0	1.20449	0.572	0.086	0	EC	RBMS2
0	1.19959	0.555	0.074	0	EC	RIN3
0	1.19351	0.93	0.693	0	EC	RALGAPA1
0	1.19282	0.426	0.025	0	EC	OSMR
0	1.17344	0.44	0.035	0	EC	ITGA1
0	1.17303	0.671	0.177	0	EC	NRP1
0	1.1687	0.401	0.006	0	EC	TGM2
0	1.1625	0.515	0.032	0	EC	LIMS2
0	1.16186	0.588	0.166	0	EC	CTSC
0	1.15036	0.678	0.149	0	EC	HLA-E
0	1.14761	0.585	0.14	0	EC	HERPUD1
0	1.14328	0.331	0.018	0	EC	SYT10
0	1.14264	0.536	0.116	0	EC	RNF144B
0	1.14249	0.495	0.057	0	EC	FZD6
0	1.13102	0.483	0.082	0	EC	ACTN1
0	1.11418	0.328	0.041	0	EC	SLCO2A1
0	1.09798	0.404	0.013	0	EC	RAMP3
0	1.09716	0.428	0.025	0	EC	LEPR
0	1.09582	0.399	0.047	0	EC	FN1
0	1.0873	0.427	0.006	0	EC	VWA2
0	1.08244	0.391	0.084	0	EC	RGS7BP
0	1.06999	0.472	0.09	0	EC	KIAA1671
0	1.06953	0.602	0.181	0	EC	AFAP1L1
0	1.06692	0.389	0.067	0	EC	SLC16A2
0	1.06379	0.467	0.1	0	EC	LMO7
0	1.0512	0.399	0.001	0	EC	CD34
0	1.05072	0.368	0.003	0	EC	FCN3
0	1.0494	0.36	0.011	0	EC	SLFN12L
0	1.0471	0.43	0.002	0	EC	HSPA12B
0	1.0424	0.233	0.018	0	EC	BMP6
0	1.04237	0.51	0.09	0	EC	ENSMFAG00000044769
0	1.03946	0.451	0.041	0	EC	THSD1
0	1.03928	0.409	0.028	0	EC	YAP1
0	1.03744	0.44	0.051	0	EC	NECTIN2
0	1.02541	0.461	0.094	0	EC	ZBTB46
0	1.02496	0.279	0.035	0	EC	RERG
0	1.02212	0.476	0.097	0	EC	CACHD1
0	1.01871	0.342	0.019	0	EC	CD320
0	1.01617	0.333	0.052	0	EC	BSG
0	1.01487	0.433	0.081	0	EC	KANK4
0	1.00655	0.453	0.04	0	EC	AHNAK
0	1.00401	0.475	0.101	0	EC	ZNF423
1.75491e-306	1.33538	0.759	0.348	3.46156e-302	EC	RPS6KA2
6.50065e-298	1.41926	0.888	0.515	1.28225e-293	EC	PDE4D
2.3594e-290	1.28443	0.748	0.352	4.65393e-286	EC	STXBP6
2.32654e-289	1.69548	0.528	0.173	4.5891e-285	EC	MYO10
1.65313e-284	1.07461	0.837	0.471	3.2608e-280	EC	RBFOX2
2.33711e-283	1.22799	0.696	0.305	4.60996e-279	EC	CTNNAL1
1.74404e-279	1.07137	0.761	0.367	3.44011e-275	EC	WWC2
3.55382e-278	1.20768	0.47	0.137	7.00991e-274	EC	NAMPT
9.67329e-278	1.03926	0.625	0.236	1.90806e-273	EC	UACA
1.49806e-276	1.12725	0.843	0.456	2.95492e-272	EC	GPCPD1
3.25835e-275	1.01968	0.628	0.22	6.42709e-271	EC	SOX5
8.39057e-274	1.00889	0.79	0.386	1.65504e-269	EC	PKP4
4.24404e-271	1.05257	0.475	0.129	8.37137e-267	EC	GLIS3
6.36992e-263	1.09758	0.528	0.177	1.25647e-258	EC	SGMS1
5.98452e-262	1.20196	0.729	0.378	1.18045e-257	EC	ARFGEF2
2.30564e-259	1.10066	0.812	0.482	4.54787e-255	EC	DENND4C
2.88479e-259	1.05993	0.661	0.256	5.69026e-255	EC	GALNT18
7.06582e-257	1.56863	0.578	0.226	1.39373e-252	EC	PDE10A
5.89929e-252	1.08012	0.59	0.222	1.16364e-247	EC	DGKH
4.97569e-249	1.10277	0.477	0.153	9.81455e-245	EC	MSRB3
4.52895e-241	1.02114	0.701	0.309	8.93336e-237	EC	NFIB
8.39575e-240	1.07266	0.625	0.267	1.65606e-235	EC	FLNB
3.41665e-235	1.17783	0.691	0.325	6.73934e-231	EC	CDH2
5.79476e-233	1.0617	0.601	0.236	1.14302e-228	EC	THRB
2.48357e-224	1.25438	0.517	0.189	4.89884e-220	EC	GRK5
3.0225e-223	1.00114	0.804	0.484	5.96188e-219	EC	NR3C2
1.23787e-219	1.03178	0.619	0.262	2.4417e-215	EC	RORA
2.03789e-215	1.20102	0.388	0.109	4.01974e-211	EC	PRR16
6.00792e-215	1.01283	0.455	0.154	1.18506e-210	EC	ABLIM3
6.36365e-214	1.1795	0.458	0.141	1.25523e-209	EC	UNC5D
4.67786e-204	1.17829	0.618	0.273	9.22708e-200	EC	APCDD1
8.49218e-204	1.30598	0.697	0.377	1.67508e-199	EC	SLC12A2
1.3787e-203	1.00534	0.825	0.568	2.71948e-199	EC	TACC1
5.47377e-154	1.06395	0.801	0.523	1.0797e-149	EC	MACROD2
7.39575e-140	1.37764	0.288	0.086	1.45881e-135	EC	AOX2
2.19931e-133	1.25447	0.373	0.139	4.33813e-129	EC	FGF13
2.71201e-119	1.00589	0.401	0.165	5.34944e-115	EC	KCTD8
0	3.84688	0.951	0.039	0	Pericyte	LAMA2
0	3.65649	0.929	0.142	0	Pericyte	ATP1A4
0	3.42161	0.973	0.075	0	Pericyte	EBF1
0	3.40469	0.876	0.118	0	Pericyte	GRM8
0	3.35767	0.937	0.028	0	Pericyte	ENSMFAG00000039896
0	3.20106	0.843	0.006	0	Pericyte	SLC6A12
0	3.16275	0.97	0.105	0	Pericyte	RBMS3
0	3.11218	0.956	0.024	0	Pericyte	SLC38A11
0	3.0668	0.981	0.096	0	Pericyte	KCNT2
0	2.94691	0.896	0.218	0	Pericyte	ENSMFAG00000041903
0	2.93895	0.926	0.101	0	Pericyte	COBLL1
0	2.93041	0.909	0.041	0	Pericyte	MYO1B
0	2.84448	0.964	0.277	0	Pericyte	PRKG1
0	2.81919	0.984	0.182	0	Pericyte	UTRN
0	2.77928	0.931	0.027	0	Pericyte	RBPMS
0	2.77669	0.868	0.115	0	Pericyte	PDE7B
0	2.76229	0.981	0.289	0	Pericyte	CALD1
0	2.73305	0.898	0.018	0	Pericyte	RGS5
0	2.66826	0.868	0.054	0	Pericyte	IGFBP7
0	2.64109	0.929	0.203	0	Pericyte	LHFPL6
0	2.56101	0.827	0.019	0	Pericyte	ITIH5
0	2.55801	0.871	0.088	0	Pericyte	FREM1
0	2.4995	0.893	0.026	0	Pericyte	PDGFRB
0	2.4142	0.929	0.24	0	Pericyte	SGIP1
0	2.3784	0.813	0.047	0	Pericyte	COL4A3
0	2.36589	0.857	0.027	0	Pericyte	NOTCH3
0	2.35051	0.766	0.01	0	Pericyte	ABCC9
0	2.34152	0.854	0.116	0	Pericyte	ARHGAP42
0	2.2954	0.769	0.004	0	Pericyte	RERGL
0	2.27379	0.89	0.189	0	Pericyte	CYTH3
0	2.26408	0.786	0.08	0	Pericyte	PLXDC1
0	2.22652	0.846	0.044	0	Pericyte	MYOF
0	2.18744	0.75	0.038	0	Pericyte	SNTB1
0	2.17091	0.761	0.048	0	Pericyte	FN1
0	2.14976	0.75	0.019	0	Pericyte	SLC30A10
0	2.14149	0.67	0.085	0	Pericyte	CDH6
0	2.13332	0.835	0.06	0	Pericyte	NID1
0	2.12274	0.846	0.121	0	Pericyte	ARHGAP10
0	2.09629	0.766	0.106	0	Pericyte	RFTN1
0	2.07197	0.679	0.059	0	Pericyte	NHS
0	2.06584	0.772	0.122	0	Pericyte	GUCY1A2
0	2.06219	0.651	0.084	0	Pericyte	PDE3A
0	2.01571	0.973	0.235	0	Pericyte	PTPRG
0	1.96308	0.769	0.09	0	Pericyte	LAMA4
0	1.96171	0.887	0.173	0	Pericyte	CACNB2
0	1.95275	0.852	0.161	0	Pericyte	SYNE2
0	1.95076	0.791	0.026	0	Pericyte	NR2F2
0	1.94789	0.745	0.037	0	Pericyte	ITGA1
0	1.92013	0.695	0.037	0	Pericyte	COL4A4
0	1.86614	0.668	0.007	0	Pericyte	EDNRA
0	1.83549	0.797	0.147	0	Pericyte	FARP1
0	1.81261	0.695	0.083	0	Pericyte	ZBTB7C
0	1.80522	0.681	0.047	0	Pericyte	PDE5A
0	1.76538	0.698	0.049	0	Pericyte	EPAS1
0	1.7649	0.648	0.007	0	Pericyte	DCN
0	1.7568	0.503	0.021	0	Pericyte	CCDC102B
0	1.73918	0.723	0.08	0	Pericyte	C2CD2
0	1.69412	0.676	0.039	0	Pericyte	TNS1
0	1.69196	0.552	0.031	0	Pericyte	DCHS2
0	1.65287	0.706	0.078	0	Pericyte	TIMP3
0	1.62895	0.64	0.02	0	Pericyte	PTH1R
0	1.60255	0.687	0.072	0	Pericyte	AGRN
0	1.5986	0.64	0.033	0	Pericyte	TESC
0	1.58728	0.624	0.017	0	Pericyte	BCAM
0	1.57706	0.712	0.111	0	Pericyte	PREX2
0	1.53255	0.61	0.061	0	Pericyte	DOCK6
0	1.51703	0.585	0.014	0	Pericyte	CCDC141
0	1.51317	0.558	0.031	0	Pericyte	TTN
0	1.49709	0.599	0.006	0	Pericyte	RASL12
0	1.4336	0.577	0.042	0	Pericyte	SPARC
0	1.41702	0.577	0.025	0	Pericyte	SLC19A1
0	1.4117	0.527	0.015	0	Pericyte	ENSMFAG00000031287
0	1.38983	0.582	0.059	0	Pericyte	ETS1
0	1.38599	0.489	0.055	0	Pericyte	LIN7A
0	1.38286	0.47	0.017	0	Pericyte	EGFLAM
0	1.36283	0.549	0.028	0	Pericyte	HIGD1B
0	1.34656	0.511	0.009	0	Pericyte	ENSMFAG00000041375
0	1.32154	0.503	0.044	0	Pericyte	ACSS3
0	1.31279	0.555	0.014	0	Pericyte	ISYNA1
0	1.30462	0.511	0.017	0	Pericyte	PHLDB3
0	1.30176	0.527	0.048	0	Pericyte	DDR2
0	1.27246	0.558	0.054	0	Pericyte	KIRREL1
0	1.25109	0.418	0.033	0	Pericyte	TRPC4
0	1.24737	0.451	0.033	0	Pericyte	ABCA9
0	1.24124	0.451	0.011	0	Pericyte	RIPOR3
0	1.22782	0.426	0.016	0	Pericyte	FHL5
0	1.20756	0.456	0.022	0	Pericyte	TAGLN
0	1.20565	0.505	0.009	0	Pericyte	COL6A2
0	1.19233	0.42	0.039	0	Pericyte	COL4A1
0	1.19016	0.478	0.047	0	Pericyte	JAG1
0	1.17587	0.319	0.016	0	Pericyte	C7
0	1.16756	0.464	0.036	0	Pericyte	PLEKHG2
0	1.15831	0.467	0.033	0	Pericyte	PLSCR4
0	1.15165	0.42	0.005	0	Pericyte	ZIC1
0	1.12817	0.431	0.029	0	Pericyte	ADGRA2
0	1.09959	0.429	0.002	0	Pericyte	BGN
0	1.08856	0.387	0.023	0	Pericyte	LZTS1
0	1.0876	0.434	0.014	0	Pericyte	SULT1C4
0	1.075	0.423	0.012	0	Pericyte	CCM2L
0	1.05848	0.401	0.031	0	Pericyte	TFPI
0	1.04694	0.357	0.025	0	Pericyte	PAWR
0	1.03421	0.423	0.029	0	Pericyte	HEY2
0	1.00928	0.442	0.02	0	Pericyte	SERPING1
0	1.00177	0.409	0.032	0	Pericyte	ADIRF
0	1.00129	0.423	0.036	0	Pericyte	LEF1
7.14272e-305	1.51787	0.615	0.09	1.4089e-300	Pericyte	FRMD6
3.02089e-304	1.089	0.445	0.046	5.95871e-300	Pericyte	KLHL23
4.6721e-303	1.35785	0.467	0.05	9.21572e-299	Pericyte	SYNPO2
9.30728e-302	2.23117	0.934	0.263	1.83586e-297	Pericyte	PLCB4
1.49269e-298	1.00161	0.415	0.039	2.94432e-294	Pericyte	WWTR1
2.39714e-293	1.17897	0.58	0.08	4.72837e-289	Pericyte	MYLK
7.69898e-293	1.56745	0.602	0.085	1.51862e-288	Pericyte	TRPC3
2.62484e-289	1.26102	0.585	0.085	5.1775e-285	Pericyte	ARHGEF17
1.76683e-280	1.73702	0.758	0.158	3.48507e-276	Pericyte	SNRK
1.7169e-266	2.16698	0.838	0.22	3.38659e-262	Pericyte	ARHGAP6
1.37331e-264	1.33721	0.541	0.077	2.70885e-260	Pericyte	COL5A3
7.06472e-260	1.6668	0.835	0.201	1.39352e-255	Pericyte	ARHGAP29
3.37437e-248	1.54636	0.747	0.164	6.65595e-244	Pericyte	CADPS2
1.06631e-243	1.47946	0.604	0.105	2.1033e-239	Pericyte	PHLDB2
7.77827e-240	1.42639	0.898	0.233	1.53426e-235	Pericyte	KALRN
1.15757e-238	1.23779	0.56	0.091	2.28331e-234	Pericyte	CTDSPL
2.477e-237	1.60161	0.753	0.184	4.88587e-233	Pericyte	ECE1
2.01758e-236	1.33149	0.588	0.103	3.97967e-232	Pericyte	LAMC1
1.57304e-234	1.80654	0.78	0.186	3.10283e-230	Pericyte	PDE1A
5.30897e-234	1.22044	0.56	0.092	1.0472e-229	Pericyte	KANK2
5.96919e-234	2.41518	0.981	0.525	1.17742e-229	Pericyte	ENSMFAG00000041985
1.85178e-230	1.8482	0.893	0.307	3.65263e-226	Pericyte	EPS8
1.76872e-226	1.2678	0.352	0.037	3.48881e-222	Pericyte	DACH1
2.14568e-226	1.44472	0.747	0.172	4.23234e-222	Pericyte	PLCE1
6.40153e-224	1.54046	0.709	0.156	1.2627e-219	Pericyte	CNTN4
2.50791e-223	1.67015	0.813	0.238	4.94686e-219	Pericyte	UACA
5.30128e-223	1.52859	0.637	0.123	1.04568e-218	Pericyte	ENSMFAG00000046891
3.46946e-221	1.63097	0.887	0.291	6.84351e-217	Pericyte	MAP3K20
7.50256e-221	1.30726	0.56	0.095	1.47988e-216	Pericyte	ADGRL2
9.35927e-216	1.4774	0.602	0.117	1.84612e-211	Pericyte	PCBP3
1.77708e-215	1.01624	0.495	0.072	3.50528e-211	Pericyte	ADGRE5
2.64813e-213	1.23755	0.538	0.09	5.22344e-209	Pericyte	TCF7L1
4.47024e-211	1.1592	0.5	0.08	8.81755e-207	Pericyte	RIPOR2
3.59163e-210	1.27449	0.453	0.065	7.08449e-206	Pericyte	SEMA3C
1.21716e-206	1.21356	0.357	0.042	2.40084e-202	Pericyte	ENSMFAG00000032887
4.62675e-206	1.32916	0.651	0.135	9.12626e-202	Pericyte	MPPED2
6.19298e-202	1.45567	0.805	0.222	1.22156e-197	Pericyte	SOX5
4.63819e-198	1.84828	0.709	0.181	9.14883e-194	Pericyte	FRMD3
3.11894e-196	1.17073	0.533	0.096	6.15211e-192	Pericyte	ZBTB46
3.84658e-196	1.25198	0.593	0.124	7.58738e-192	Pericyte	GUCY1B1
7.6941e-194	1.48822	0.648	0.154	1.51766e-189	Pericyte	MSRB3
1.70088e-190	1.13162	0.478	0.081	3.35499e-186	Pericyte	PARVA
4.71478e-190	1.62777	0.808	0.246	9.2999e-186	Pericyte	ZEB1
2.28858e-189	1.58034	0.832	0.292	4.51423e-185	Pericyte	CBLB
2.34804e-187	1.51405	0.599	0.131	4.6315e-183	Pericyte	COL5A2
7.50634e-186	1.30468	0.646	0.145	1.48062e-181	Pericyte	STOM
3.27622e-182	1.71504	0.819	0.279	6.46235e-178	Pericyte	PID1
2.81313e-180	1.03847	0.42	0.065	5.54891e-176	Pericyte	SLC6A13
3.45026e-175	2.17494	0.81	0.31	6.80563e-171	Pericyte	GRM7
1.21049e-174	1.07065	0.484	0.09	2.38768e-170	Pericyte	IGF2R
4.85423e-174	2.03543	0.948	0.665	9.57498e-170	Pericyte	COLEC12
1.72985e-172	1.89884	0.706	0.201	3.41212e-168	Pericyte	GPC6
3.74787e-172	1.25663	0.624	0.148	7.39268e-168	Pericyte	CACNA1C
3.85808e-171	1.23296	0.58	0.128	7.61005e-167	Pericyte	UGGT2
4.56653e-170	1.23903	0.618	0.149	9.00748e-166	Pericyte	PHACTR2
1.56747e-168	1.20637	0.648	0.169	3.09183e-164	Pericyte	TNS2
1.25345e-164	1.68555	0.962	0.62	2.47242e-160	Pericyte	PARD3
2.66195e-163	1.63484	0.918	0.535	5.25069e-159	Pericyte	PTEN
4.67012e-154	1.28879	0.541	0.118	9.2118e-150	Pericyte	L3MBTL4
1.98084e-149	1.30362	0.698	0.221	3.9072e-145	Pericyte	SLC6A1
2.41592e-146	1.21349	0.569	0.142	4.7654e-142	Pericyte	COL4A2
9.92205e-145	1.55561	0.648	0.191	1.95712e-140	Pericyte	GRK5
2.00294e-140	1.13079	0.536	0.122	3.95081e-136	Pericyte	RHOJ
1.99145e-139	1.66373	0.81	0.378	3.92813e-135	Pericyte	SLC12A2
1.09176e-138	1.03219	0.508	0.119	2.15349e-134	Pericyte	ENSMFAG00000036622
5.03491e-138	1.26894	0.574	0.146	9.93136e-134	Pericyte	RUNX1T1
2.73073e-137	1.1523	0.577	0.154	5.38636e-133	Pericyte	LAMC3
3.57476e-134	1.06297	0.734	0.24	7.05122e-130	Pericyte	GSN
1.60037e-133	1.03376	0.527	0.127	3.15673e-129	Pericyte	ADAMTS10
1.22941e-132	1.29024	0.838	0.414	2.42502e-128	Pericyte	ARHGEF12
5.0779e-132	1.1297	0.489	0.116	1.00162e-127	Pericyte	CDH11
2.40615e-128	1.09105	0.319	0.051	4.74613e-124	Pericyte	ENSMFAG00000030097
1.86945e-127	1.3244	0.692	0.238	3.6875e-123	Pericyte	MGLL
2.05805e-125	1.31467	0.901	0.524	4.0595e-121	Pericyte	APBB2
1.48776e-123	1.30954	0.838	0.428	2.9346e-119	Pericyte	NBEAL1
3.23277e-121	1.25181	0.61	0.192	6.37663e-117	Pericyte	ASAP2
1.15687e-117	1.32503	0.761	0.321	2.28192e-113	Pericyte	PLEKHA5
5.92241e-117	1.23103	0.462	0.11	1.16819e-112	Pericyte	FRAS1
4.30515e-115	1.37531	0.89	0.616	8.4919e-111	Pericyte	NFAT5
4.02088e-113	1.12556	0.802	0.374	7.93119e-109	Pericyte	MYH9
4.57791e-112	1.12417	0.945	0.565	9.02993e-108	Pericyte	PTPRK
1.73116e-110	1.13236	0.516	0.149	3.41472e-106	Pericyte	TPM1
5.81357e-110	1.22849	0.879	0.622	1.14673e-105	Pericyte	KIAA1109
2.76112e-109	1.41447	0.673	0.264	5.44631e-105	Pericyte	RORA
5.66343e-108	1.45266	0.761	0.378	1.11711e-103	Pericyte	SLC20A2
3.07122e-107	1.21558	0.643	0.236	6.05797e-103	Pericyte	SLC2A12
3.58916e-104	1.09094	0.624	0.215	7.07963e-100	Pericyte	CDK14
3.7663e-103	1.39108	0.75	0.349	7.42902e-99	Pericyte	SESN3
1.90485e-102	1.21966	0.668	0.26	3.75731e-98	Pericyte	SH3RF1
2.48575e-102	1.09366	0.505	0.147	4.90314e-98	Pericyte	PTPN13
5.43205e-102	1.22649	0.585	0.199	1.07147e-97	Pericyte	NXN
9.0272e-102	1.1324	0.648	0.232	1.78062e-97	Pericyte	RAPGEF4
7.20906e-95	1.12997	0.431	0.114	1.42199e-90	Pericyte	LTBP1
4.56367e-94	1.37932	0.725	0.337	9.00183e-90	Pericyte	GRM3
1.01944e-92	1.1003	0.874	0.491	2.01084e-88	Pericyte	DMD
1.4047e-92	1.27106	0.745	0.334	2.77077e-88	Pericyte	UST
2.57969e-92	1.03123	0.511	0.162	5.08844e-88	Pericyte	RANBP3L
5.62753e-92	1.04661	0.734	0.319	1.11003e-87	Pericyte	RBMS1
4.31342e-91	1.02526	0.549	0.185	8.50822e-87	Pericyte	PAM
5.56271e-90	1.30799	0.753	0.405	1.09724e-85	Pericyte	SIK2
8.24705e-90	1.37836	0.618	0.246	1.62673e-85	Pericyte	KIF26B
2.6659e-89	1.18246	0.846	0.5	5.25849e-85	Pericyte	MAST4
4.26781e-88	1.05179	0.706	0.334	8.41826e-84	Pericyte	FERMT2
2.86713e-84	1.00541	0.401	0.105	5.65542e-80	Pericyte	CMTM8
3.02352e-84	1.04274	0.857	0.57	5.96389e-80	Pericyte	TACC1
3.09528e-84	1.17917	0.758	0.399	6.10543e-80	Pericyte	DENND2A
9.50237e-80	1.20595	0.717	0.371	1.87434e-75	Pericyte	SPATS2L
4.46866e-78	1.18287	0.44	0.138	8.81443e-74	Pericyte	COL14A1
2.84518e-75	1.00865	0.291	0.064	5.61211e-71	Pericyte	EPHA3
1.36305e-71	1.21995	0.731	0.413	2.68861e-67	Pericyte	ZSWIM5
3.49776e-61	1.03479	0.615	0.306	6.89934e-57	Pericyte	GBE1
1.70377e-57	1.09387	0.33	0.097	3.36068e-53	Pericyte	ANGPT1
1.85667e-48	1.05395	0.637	0.337	3.66228e-44	Pericyte	INPP4B
7.17769e-47	1.09669	0.599	0.326	1.4158e-42	Pericyte	RCAN2
1.96217e-42	1.04368	0.497	0.258	3.87038e-38	Pericyte	KSR1
2.16193e-29	1.05561	0.195	0.061	4.26441e-25	Pericyte	CEMIP
2.2702e-23	1.01733	0.489	0.31	4.47797e-19	Pericyte	CRIM1
9.04239e-17	1.26955	0.335	0.197	1.78361e-12	Pericyte	RGS6
0	3.80051	0.693	0.057	0	VLMC	CEMIP
0	3.58492	0.808	0.037	0	VLMC	LAMA2
0	3.1068	0.916	0.102	0	VLMC	RBMS3
0	2.95036	0.679	0.013	0	VLMC	C7
0	2.58538	0.796	0.025	0	VLMC	ENSMFAG00000039896
0	2.52915	0.847	0.025	0	VLMC	RBPMS
0	2.51382	0.711	0.141	0	VLMC	ATP1A4
0	2.50479	0.737	0.074	0	VLMC	EBF1
0	2.41135	0.765	0.076	0	VLMC	TIMP3
0	2.36321	0.716	0.095	0	VLMC	KCNT2
0	2.28067	0.485	0.017	0	VLMC	BMP6
0	2.27515	0.792	0.087	0	VLMC	LAMA4
0	2.25175	0.667	0.018	0	VLMC	ITIH5
0	2.23495	0.825	0.201	0	VLMC	LHFPL6
0	2.2303	0.735	0.169	0	VLMC	BICC1
0	2.2018	0.427	0.041	0	VLMC	KCNK2
0	2.15343	0.441	0.003	0	VLMC	SLC6A20
0	2.13406	0.739	0.058	0	VLMC	NID1
0	2.08334	0.733	0.052	0	VLMC	IGFBP7
0	2.05796	0.656	0.052	0	VLMC	TGFBR3
0	2.01572	0.683	0.094	0	VLMC	ANGPT1
0	1.98585	0.653	0.005	0	VLMC	DCN
0	1.97947	0.401	0.065	0	VLMC	EPHA7
0	1.87015	0.82	0.18	0	VLMC	UTRN
0	1.83333	0.711	0.181	0	VLMC	TMEM132C
0	1.81919	0.177	0.012	0	VLMC	ACTA2
0	1.79463	0.899	0.233	0	VLMC	PTPRG
0	1.77689	0.555	0.031	0	VLMC	ABCA9
0	1.77104	0.533	0.006	0	VLMC	BMP5
0	1.72043	0.752	0.159	0	VLMC	SYNE2
0	1.71944	0.641	0.082	0	VLMC	ZBTB7C
0	1.71819	0.672	0.186	0	VLMC	EYA1
0	1.71032	0.531	0.112	0	VLMC	LTBP1
0	1.70515	0.487	0.041	0	VLMC	SLC13A4
0	1.68013	0.715	0.114	0	VLMC	ARHGAP42
0	1.67602	0.544	0.073	0	VLMC	RARB
0	1.67549	0.627	0.043	0	VLMC	MYOF
[truncated: 1,004 more rows]

## Sheet: TFs of marker genes
Transcription factors of cell-type-specific marker genes in different cell types of monkey hippocampus
celltype	TF	target	nMotifs	bestMotif	NES	highConfAnnot	Genie3Weight
NSC	RORA	ASPH	8	cisbp__M6454	3.64	TRUE	0.059585787736428
NSC	RORA	COL5A1	8	cisbp__M6454	3.64	TRUE	0.0540988280874115
NSC	RORA	COL5A3	8	cisbp__M6454	3.64	TRUE	0.0474065196452483
NSC	RORA	DGKB	6	cisbp__M6454	3.64	TRUE	0.0488518256205202
NSC	RORA	DTNA	8	cisbp__M6454	3.64	TRUE	0.0377781849303154
NSC	RORA	F3	8	cisbp__M6454	3.64	TRUE	0.069508969334476
NSC	RORA	FGFR3	8	cisbp__M6454	3.64	TRUE	0.0721347511730236
NSC	RORA	GABRA2	8	cisbp__M6454	3.64	TRUE	0.0535033140348076
NSC	RORA	KALRN	8	cisbp__M6454	3.64	TRUE	0.0588209882345041
NSC	RORA	MAPK4	9	cisbp__M6454	3.64	TRUE	0.0840110126710484
NSC	RORA	MSI2	8	cisbp__M6454	3.64	TRUE	0.0393230972884858
NSC	RORA	NTM	8	cisbp__M6454	3.64	TRUE	0.0274561406530829
NSC	RORA	TSPAN7	8	cisbp__M6454	3.64	TRUE	0.0558273098141148
NSC	RORA	TTYH1	8	cisbp__M6454	3.64	TRUE	0.0516107455549949
NSC	RORA	ZNF423	8	cisbp__M6454	3.64	TRUE	0.0551185933703931
NSC	RORA	ABLIM1	2	swissregulon__hs__RORA.p2	3.46	TRUE	0.0460990116519037
NSC	RORA	ADCY2	2	swissregulon__hs__RORA.p2	3.46	TRUE	0.0554498743812078
NSC	RORA	AHCYL2	2	swissregulon__hs__RORA.p2	3.46	TRUE	0.0544673043323634
NSC	RORA	BMP7	3	swissregulon__hs__RORA.p2	3.46	TRUE	0.0601481564713553
NSC	RORA	CACNB2	2	swissregulon__hs__RORA.p2	3.46	TRUE	0.0795262911442535
NSC	RORA	CNTN1	2	swissregulon__hs__RORA.p2	3.46	TRUE	0.0471776302580865
NSC	RORA	CRB1	2	swissregulon__hs__RORA.p2	3.46	TRUE	0.0548472040504326
NSC	RORA	EPHB1	2	swissregulon__hs__RORA.p2	3.46	TRUE	0.0595189504012744
NSC	RORA	FADS2	2	swissregulon__hs__RORA.p2	3.46	TRUE	0.0507853134935864
NSC	RORA	GLIS3	2	swissregulon__hs__RORA.p2	3.46	TRUE	0.05568598544828
NSC	RORA	GPM6A	2	swissregulon__hs__RORA.p2	3.46	TRUE	0.0369075381940156
NSC	RORA	LIFR	2	swissregulon__hs__RORA.p2	3.46	TRUE	0.0520777649748264
NSC	RORA	NFIB	2	swissregulon__hs__RORA.p2	3.46	TRUE	0.0503901536468915
NSC	RORA	NRCAM	6	swissregulon__hs__RORA.p2	3.46	TRUE	0.0495337477261698
NSC	RORA	NRXN1	2	swissregulon__hs__RORA.p2	3.46	TRUE	0.0465093802928794
NSC	RORA	OLFM2	2	swissregulon__hs__RORA.p2	3.46	TRUE	0.0513302284604183
NSC	RORA	PAMR1	2	swissregulon__hs__RORA.p2	3.46	TRUE	0.0532855749287916
NSC	RORA	SLC1A2	2	swissregulon__hs__RORA.p2	3.46	TRUE	0.0429889956144515
NSC	RORA	SOX5	2	swissregulon__hs__RORA.p2	3.46	TRUE	0.0454443538169447
NSC	RORA	TEAD1	2	swissregulon__hs__RORA.p2	3.46	TRUE	0.0715985350971943
NSC	RORA	TGFB2	2	swissregulon__hs__RORA.p2	3.46	TRUE	0.0645744810482041
NSC	RORA	WWC1	2	swissregulon__hs__RORA.p2	3.46	TRUE	0.0689057242651494
NSC	RORA	ZFHX4	2	swissregulon__hs__RORA.p2	3.46	TRUE	0.0463716183324914
NSC	RORA	FAM107A	1	cisbp__M5786	3.43	TRUE	0.065305923884126
NSC	RORA	MCC	1	cisbp__M5786	3.43	TRUE	0.077929327266174
NSC	RORA	RORA	1	cisbp__M5786	3.43	TRUE	NA
NSC	RORA	ZNF804B	1	cisbp__M5786	3.43	TRUE	0.0652406753274518
NSC	RORB	ASPH	2	cisbp__M6454	3.43	FALSE	0.0542911802951924
NSC	RORB	COL5A1	2	cisbp__M6454	3.43	FALSE	0.0492284604029328
NSC	RORB	COL5A3	2	cisbp__M6454	3.43	FALSE	0.0644053180453829
NSC	RORB	DGKB	2	cisbp__M6454	3.43	FALSE	0.0437112364506151
NSC	RORB	DTNA	2	cisbp__M6454	3.43	FALSE	0.0314455744955862
NSC	RORB	F3	2	cisbp__M6454	3.43	FALSE	0.0469201474456026
NSC	RORB	FGFR3	2	cisbp__M6454	3.43	FALSE	0.0454554914129872
NSC	RORB	GABRA2	2	cisbp__M6454	3.43	FALSE	0.0562706447139753
NSC	RORB	KALRN	2	cisbp__M6454	3.43	FALSE	0.0491346268061528
NSC	RORB	MAPK4	2	cisbp__M6454	3.43	FALSE	0.0562570391425654
NSC	RORB	MSI2	2	cisbp__M6454	3.43	FALSE	0.0345424259028175
NSC	RORB	NTM	2	cisbp__M6454	3.43	FALSE	0.0471872936519019
NSC	RORB	TSPAN7	2	cisbp__M6454	3.43	FALSE	0.0605678719940096
NSC	RORB	TTYH1	2	cisbp__M6454	3.43	FALSE	0.0494353187213512
NSC	RORB	ZNF423	2	cisbp__M6454	3.43	FALSE	0.052459199242652
NSC	SOX5	MSI2	13	hocomoco__SOX11_HUMAN.H11MO.0.D	4.18	FALSE	0.109873758783483
NSC	SOX5	PLCB1	9	hocomoco__SOX11_HUMAN.H11MO.0.D	4.18	FALSE	0.0885098233415174
NSC	SOX5	SLC1A2	11	hocomoco__SOX11_HUMAN.H11MO.0.D	4.18	FALSE	0.116113417280376
NSC	SOX5	TNIK	4	hocomoco__SOX11_HUMAN.H11MO.0.D	4.18	FALSE	0.0952126914802904
NSC	SOX5	BMPR1B	7	dbcorrdb__POU5F1__ENCSR000BMU_1__m1	4.12	FALSE	0.0865446022428747
NSC	SOX5	CNTFR	7	dbcorrdb__POU5F1__ENCSR000BMU_1__m1	4.12	FALSE	0.0957697579122915
NSC	SOX5	PSD2	6	dbcorrdb__POU5F1__ENCSR000BMU_1__m1	4.12	FALSE	0.0851792878276473
NSC	SOX5	DAPK1	17	taipale__Sox10_DBD_AACAATTGCAGTGTT	4.11	FALSE	0.0651162061930802
NSC	SOX5	EPHB1	17	taipale__Sox10_DBD_AACAATTGCAGTGTT	4.11	FALSE	0.0754780496465582
NSC	SOX5	PPP1R3C	15	taipale__Sox10_DBD_AACAATTGCAGTGTT	4.11	FALSE	0.0664655527997639
NSC	SOX5	SDC2	6	taipale__Sox10_DBD_AACAATTGCAGTGTT	4.11	FALSE	0.078644294680539
NSC	SOX5	FARP1	2	cisbp__M5821	3.8	FALSE	0.0891904636195945
NSC	SOX5	TSPAN7	5	cisbp__M5821	3.8	FALSE	0.0832573595701574
NSC	SOX5	ACSBG1	5	dbcorrdb__POU5F1__ENCSR000BMU_1__m1	3.72	FALSE	0.0552186339086727
NSC	SOX5	AHCYL1	11	dbcorrdb__POU5F1__ENCSR000BMU_1__m1	3.72	FALSE	0.077352755485911
NSC	SOX5	GPC5	4	dbcorrdb__POU5F1__ENCSR000BMU_1__m1	3.72	FALSE	0.0642050222505368
NSC	SOX5	NPAS3	5	dbcorrdb__POU5F1__ENCSR000BMU_1__m1	3.72	FALSE	0.0783753038515593
NSC	SOX5	RCN1	4	dbcorrdb__POU5F1__ENCSR000BMU_1__m1	3.72	FALSE	0.0681410535564617
NSC	SOX5	TTYH1	4	dbcorrdb__POU5F1__ENCSR000BMU_1__m1	3.72	FALSE	0.0780563366471415
NSC	SOX5	AHCYL2	1	dbcorrdb__POU5F1__ENCSR000BMU_1__m1	3.59	FALSE	0.0694593880712287
NSC	SOX5	CLU	1	dbcorrdb__POU5F1__ENCSR000BMU_1__m1	3.59	FALSE	0.0776881066531029
NSC	SOX5	GPM6A	2	dbcorrdb__POU5F1__ENCSR000BMU_1__m1	3.59	FALSE	0.102229780497106
NSC	SOX5	MLC1	1	dbcorrdb__POU5F1__ENCSR000BMU_1__m1	3.59	FALSE	0.071980906605092
NSC	SOX5	NTRK2	7	dbcorrdb__POU5F1__ENCSR000BMU_1__m1	3.59	FALSE	0.0800718251538946
NSC	SOX5	PDZRN4	3	dbcorrdb__POU5F1__ENCSR000BMU_1__m1	3.59	FALSE	0.109363599048097
NSC	SOX5	SLC25A18	2	dbcorrdb__POU5F1__ENCSR000BMU_1__m1	3.59	FALSE	0.109468765794336
NSC	SOX5	SLC7A11	1	dbcorrdb__POU5F1__ENCSR000BMU_1__m1	3.59	FALSE	0.0721660617780733
NSC	SOX5	GPC6	7	transfac_pro__M07749	3.57	FALSE	0.0748061798898798
NSC	SOX5	KALRN	4	transfac_pro__M07749	3.57	FALSE	0.077446175849404
NSC	SOX5	PTPN13	5	transfac_pro__M07749	3.57	FALSE	0.0683347425096902
NSC	SOX5	RGS20	7	transfac_pro__M07749	3.57	FALSE	0.0710983907932246
NSC	SOX5	ST6GALNAC5	2	transfac_pro__M07749	3.57	FALSE	0.0689519928230468
NSC	SOX5	WIF1	2	transfac_pro__M07749	3.57	FALSE	0.0605100457747579
NSC	SOX5	ZNF804B	2	transfac_pro__M07749	3.57	FALSE	0.0703882280441548
NSC	SOX5	CNTN1	6	cisbp__M5843	3.49	FALSE	0.0987568573300694
NSC	SOX5	NRXN1	12	cisbp__M5843	3.49	FALSE	0.119285601224809
NSC	SOX5	GLIS3	3	cisbp__M5843	3.39	FALSE	0.0734361718911113
NSC	SOX5	LIFR	6	cisbp__M5843	3.39	FALSE	0.0699243954889589
NSC	SOX5	MCC	3	cisbp__M5843	3.39	FALSE	0.060169290832623
NSC	SOX5	PRKG1	3	cisbp__M5843	3.39	FALSE	0.0618210958994224
NSC	SOX5	CPE	2	hocomoco__SOX11_HUMAN.H11MO.0.D	3.28	FALSE	0.0802141525837859
NSC	SOX5	NDRG2	1	cisbp__M1602	3.28	FALSE	0.0853848824298848
NSC	SOX5	NHSL1	4	hocomoco__SOX11_HUMAN.H11MO.0.D	3.28	FALSE	0.104659332771656
NSC	SOX5	PCSK5	2	hocomoco__SOX11_HUMAN.H11MO.0.D	3.28	FALSE	0.0751069455078431
NSC	SOX5	SGIP1	1	hocomoco__SOX11_HUMAN.H11MO.0.D	3.28	FALSE	0.0771294173660923
NSC	SOX5	SHROOM3	1	hocomoco__SOX11_HUMAN.H11MO.0.D	3.28	FALSE	0.0695897222881322
NSC	SOX5	ZBTB7C	2	hocomoco__SOX11_HUMAN.H11MO.0.D	3.28	FALSE	0.0683341632602439
NSC	SOX5	NKAIN3	1	dbcorrdb__POU5F1__ENCSR000BMU_1__m1	3.26	FALSE	0.0905126369862162
NSC	SOX5	ZHX3	1	dbcorrdb__POU5F1__ENCSR000BMU_1__m1	3.26	FALSE	0.086456475252642
NSC	SOX5	C1orf21	5	transfac_pro__M03850	3.23	TRUE	0.0855906534220902
NSC	SOX5	CACNB2	2	transfac_pro__M03850	3.23	TRUE	0.0620735968134948
NSC	SOX5	CHL1	2	transfac_pro__M03850	3.23	TRUE	0.0713914280535239
NSC	SOX5	CLDN10	1	transfac_pro__M03850	3.23	TRUE	0.0730263013096177
NSC	SOX5	CRB1	5	transfac_pro__M03850	3.23	TRUE	0.0718939034098302
NSC	SOX5	CTNNA2	21	transfac_pro__M03850	3.23	TRUE	0.0868982785402021
NSC	SOX5	DTNA	21	transfac_pro__M03850	3.23	TRUE	0.111298239728714
NSC	SOX5	EDNRB	5	transfac_pro__M03850	3.23	TRUE	0.0697555900877438
NSC	SOX5	EFNA5	14	transfac_pro__M03850	3.23	TRUE	0.0638617903946344
NSC	SOX5	FAM189A2	1	transfac_pro__M03850	3.23	TRUE	0.0746758685124275
NSC	SOX5	FGD6	1	transfac_pro__M03850	3.23	TRUE	0.117021826980168
NSC	SOX5	GABRB1	35	transfac_pro__M03850	3.23	TRUE	0.0939706904388069
NSC	SOX5	HOPX	2	transfac_pro__M03850	3.23	TRUE	0.070981613916997
NSC	SOX5	LSAMP	1	transfac_pro__M03850	3.23	TRUE	0.0862487495110233
NSC	SOX5	LUZP2	1	transfac_pro__M03850	3.23	TRUE	0.0702108357052575
NSC	SOX5	MAPK4	3	transfac_pro__M03850	3.23	TRUE	0.070705549001371
NSC	SOX5	MYBPC1	6	transfac_pro__M03850	3.23	TRUE	0.0937198892888768
NSC	SOX5	NFIB	12	transfac_pro__M03850	3.23	TRUE	0.0903822976918099
NSC	SOX5	PACRG	1	transfac_pro__M03850	3.23	TRUE	0.078916837012574
NSC	SOX5	PLCE1	13	transfac_pro__M03850	3.23	TRUE	0.104377894948103
NSC	SOX5	PREX2	2	transfac_pro__M03850	3.23	TRUE	0.0847499741869272
NSC	SOX5	RORA	1	transfac_pro__M03850	3.23	TRUE	0.0693002631667455
NSC	SOX5	RORB	2	transfac_pro__M03850	3.23	TRUE	0.0782113639561691
NSC	SOX5	SASH1	3	transfac_pro__M03850	3.23	TRUE	0.0825459117585148
NSC	SOX5	SLC14A1	1	transfac_pro__M03850	3.23	TRUE	0.0676211419094475
NSC	SOX5	SLC1A3	12	transfac_pro__M03850	3.23	TRUE	0.0863539154526294
NSC	SOX5	SOX5	34	transfac_pro__M03850	3.23	TRUE	NA
NSC	SOX5	TEAD1	3	transfac_pro__M03850	3.23	TRUE	0.0742780899671597
NSC	SOX5	TGFB2	2	transfac_pro__M03850	3.23	TRUE	0.069126485356048
NSC	SOX5	TLE1	22	transfac_pro__M03850	3.23	TRUE	0.0741202122116287
NSC	SOX5	TP53BP2	3	transfac_pro__M03850	3.23	TRUE	0.0922707327521229
NSC	SOX5	TRPS1	1	transfac_pro__M03850	3.23	TRUE	0.080996458348638
NSC	SOX5	ZFHX4	16	transfac_pro__M03850	3.23	TRUE	0.0789626840088841
NSC	SOX5	CTNND2	3	cisbp__M5850	3.22	FALSE	0.107993773831265
NSC	SOX5	MRVI1	2	cisbp__M5850	3.22	FALSE	0.0985586385852328
NSC	SOX5	PRKCQ	1	cisbp__M5850	3.22	FALSE	0.084340521498049
NSC	SOX5	FGFR3	42	transfac_pro__M07743	3.18	TRUE	0.087489112569537
NSC	SOX5	FMN2	40	transfac_pro__M07743	3.18	TRUE	0.099148551797975
NSC	SOX5	GLI3	16	transfac_pro__M07743	3.18	TRUE	0.131094319433444
NSC	SOX5	NRCAM	18	transfac_pro__M07743	3.18	TRUE	0.114452168992268
NSC	SOX5	NTM	18	transfac_pro__M07743	3.18	TRUE	0.0830601971031769
NSC	SOX5	PIPOX	19	transfac_pro__M07743	3.18	TRUE	0.0835418945826845
NSC	SOX5	RFX4	37	transfac_pro__M07743	3.18	TRUE	0.126068139462472
NSC	SOX5	UNC5D	10	transfac_pro__M07743	3.18	TRUE	0.100405376485197
NSC	SOX5	BMP7	3	dbcorrdb__POU5F1__ENCSR000BMU_1__m1	3.14	FALSE	0.066371266964248
NSC	SOX5	CACHD1	3	dbcorrdb__POU5F1__ENCSR000BMU_1__m1	3.14	FALSE	0.0662854564332516
NSC	SOX5	MAOB	3	dbcorrdb__POU5F1__ENCSR000BMU_1__m1	3.14	FALSE	0.0641006827153594
NSC	SOX5	OLFM2	3	dbcorrdb__POU5F1__ENCSR000BMU_1__m1	3.14	FALSE	0.0586174240101819
NSC	SOX5	SPON1	3	dbcorrdb__POU5F1__ENCSR000BMU_1__m1	3.14	FALSE	0.0689570929326866
NSC	SOX5	CAMK2G	1	transfac_pro__M07751	3.11	FALSE	0.0884299797158797
NSC	SOX5	GABRA2	1	transfac_pro__M07751	3.11	FALSE	0.093588257168074
NSC	SOX5	GABRG1	1	transfac_pro__M07751	3.11	FALSE	0.0841488858713271
NSC	TCF7L1	ADCY2	4	taipale__TCF7L1_full_NAASATCAAAGN	3.91	TRUE	0.0591747908744983
NSC	TCF7L1	ANTXR1	15	taipale__TCF7L1_full_NAASATCAAAGN	3.91	TRUE	0.0547898035305692
NSC	TCF7L1	CNTN1	2	taipale__TCF7L1_full_NAASATCAAAGN	3.91	TRUE	0.048028388449951
NSC	TCF7L1	FADS2	8	taipale__TCF7L1_full_NAASATCAAAGN	3.91	TRUE	0.0566497638779105
NSC	TCF7L1	FBXL7	4	taipale__TCF7L1_full_NAASATCAAAGN	3.91	TRUE	0.0527987762380716
NSC	TCF7L1	KANK1	6	taipale__TCF7L1_full_NAASATCAAAGN	3.91	TRUE	0.0502003874004308
NSC	TCF7L1	LIFR	7	taipale__TCF7L1_full_NAASATCAAAGN	3.91	TRUE	0.0565887770043602
NSC	TCF7L1	NEBL	6	taipale__TCF7L1_full_NAASATCAAAGN	3.91	TRUE	0.0493373730777715
NSC	TCF7L1	TRPM3	12	taipale__TCF7L1_full_NAASATCAAAGN	3.91	TRUE	0.0837920647613131
NSC	TCF7L1	TRPS1	11	taipale__TCF7L1_full_NAASATCAAAGN	3.91	TRUE	0.0492807192316919
NSC	TCF7L1	CACHD1	6	cisbp__M6129	3.89	FALSE	0.0593460883515805
NSC	TCF7L1	MAOB	6	cisbp__M6129	3.89	FALSE	0.0736909048198642
NSC	TCF7L1	RCN1	4	cisbp__M6129	3.89	FALSE	0.0571251953924647
NSC	TCF7L1	TTYH1	8	cisbp__M6129	3.89	FALSE	0.0546959649824716
NSC	TCF7L1	WWC1	2	cisbp__M6129	3.89	FALSE	0.0582186452484652
NSC	TCF7L1	BMP7	3	dbcorrdb__NANOG__ENCSR000BMT_1__m1	3.84	FALSE	0.0554944038319058
NSC	TCF7L1	CACNA2D3	3	dbcorrdb__NANOG__ENCSR000BMT_1__m1	3.84	FALSE	0.0567277368473191
NSC	TCF7L1	SGIP1	1	dbcorrdb__NANOG__ENCSR000BMT_1__m1	3.84	FALSE	0.0557579571181742
NSC	TCF7L1	SPON1	3	dbcorrdb__NANOG__ENCSR000BMT_1__m1	3.84	FALSE	0.0559143272325446
NSC	TCF7L1	ZNF423	1	dbcorrdb__NANOG__ENCSR000BMT_1__m1	3.84	FALSE	0.0603189153071266
NSC	TCF7L1	ABLIM1	6	transfac_pro__M03858	3.57	TRUE	0.0441047463612559
NSC	TCF7L1	AHCYL1	4	transfac_pro__M03858	3.57	TRUE	0.0467699228944739
NSC	TCF7L1	BAALC	2	transfac_pro__M03858	3.57	TRUE	0.0528489552843146
NSC	TCF7L1	CAMK2G	2	transfac_pro__M03858	3.57	TRUE	0.0469707873477403
NSC	TCF7L1	CHL1	4	transfac_pro__M03858	3.57	TRUE	0.0523906353439494
NSC	TCF7L1	DGKG	2	transfac_pro__M03858	3.57	TRUE	0.0495015215710649
NSC	TCF7L1	DPP10	7	transfac_pro__M03858	3.57	TRUE	0.0447440265780844
NSC	TCF7L1	DTNA	6	transfac_pro__M03858	3.57	TRUE	0.0205025416363936
NSC	TCF7L1	EDNRB	2	transfac_pro__M03858	3.57	TRUE	0.04925577393391
NSC	TCF7L1	GLI3	4	transfac_pro__M03858	3.57	TRUE	0.0452593857263583
NSC	TCF7L1	GLIS3	6	transfac_pro__M03858	3.57	TRUE	0.0490835955176072
NSC	TCF7L1	KALRN	2	transfac_pro__M03858	3.57	TRUE	0.0532104110115912
NSC	TCF7L1	LGI1	4	transfac_pro__M03858	3.57	TRUE	0.0571782737454619
NSC	TCF7L1	LRIG1	4	transfac_pro__M03858	3.57	TRUE	0.051776517342983
NSC	TCF7L1	LTBP1	9	transfac_pro__M03858	3.57	TRUE	0.0586170297286004
NSC	TCF7L1	MRVI1	2	transfac_pro__M03858	3.57	TRUE	0.0452827145766523
NSC	TCF7L1	MYBPC1	4	transfac_pro__M03858	3.57	TRUE	0.0485356278937263
NSC	TCF7L1	NAV2	5	transfac_pro__M03858	3.57	TRUE	0.053741108026516
NSC	TCF7L1	NPAS3	4	transfac_pro__M03858	3.57	TRUE	0.0249526079001545
NSC	TCF7L1	NTM	4	transfac_pro__M03858	3.57	TRUE	0.0242755525963525
NSC	TCF7L1	NTRK2	4	transfac_pro__M03858	3.57	TRUE	0.0274617641732915
NSC	TCF7L1	PRKG1	2	transfac_pro__M03858	3.57	TRUE	0.045813565636858
NSC	TCF7L1	RFX4	12	transfac_pro__M03858	3.57	TRUE	0.0640880038497556
NSC	TCF7L1	SDC4	2	transfac_pro__M03858	3.57	TRUE	0.0543363617528174
NSC	TCF7L1	SPARCL1	2	transfac_pro__M03858	3.57	TRUE	0.0367727676423244
NSC	TCF7L1	TEAD1	6	transfac_pro__M03858	3.57	TRUE	0.0546894409104271
NSC	TCF7L1	TIMP3	3	transfac_pro__M03858	3.57	TRUE	0.0548711680724493
NSC	TCF7L1	TNC	2	transfac_pro__M03858	3.57	TRUE	0.0540078546555639
NSC	TCF7L1	WDR49	4	transfac_pro__M03858	3.57	TRUE	0.0471781701760127
NSC	TCF7L1	ZNRF3	2	transfac_pro__M03858	3.57	TRUE	0.047270145291625
NSC	TCF7L1	EFEMP1	2	cisbp__M5903	3.42	TRUE	0.0553061902981889
NSC	TCF7L1	SHROOM3	2	cisbp__M5903	3.42	TRUE	0.0555257206898785
NSC	TCF7L1	ARHGEF26	2	dbcorrdb__POU5F1__ENCSR000BMU_1__m1	3.25	FALSE	0.0537363809303487
NSC	TCF7L1	BMPR1B	2	dbcorrdb__POU5F1__ENCSR000BMU_1__m1	3.25	FALSE	0.0464918533152729
NSC	TCF7L1	CNTFR	2	dbcorrdb__POU5F1__ENCSR000BMU_1__m1	3.25	FALSE	0.0478777910487207
NSC	TCF7L1	CRB1	2	dbcorrdb__POU5F1__ENCSR000BMU_1__m1	3.25	FALSE	0.0515664511727834
NSC	TCF7L1	FGFR3	2	dbcorrdb__POU5F1__ENCSR000BMU_1__m1	3.25	FALSE	0.0462614228474001
NSC	TCF7L1	FMN2	2	dbcorrdb__POU5F1__ENCSR000BMU_1__m1	3.25	FALSE	0.0385660966513898
NSC	TCF7L1	MAPK4	2	dbcorrdb__POU5F1__ENCSR000BMU_1__m1	3.25	FALSE	0.0420280741218792
NSC	TCF7L1	MSI2	2	dbcorrdb__POU5F1__ENCSR000BMU_1__m1	3.25	FALSE	0.0401868481010985
NSC	TCF7L1	NRG3	2	dbcorrdb__POU5F1__ENCSR000BMU_1__m1	3.25	FALSE	0.0326581359639771
NSC	TCF7L1	OLFM2	2	dbcorrdb__POU5F1__ENCSR000BMU_1__m1	3.25	FALSE	0.0419655043768941
NSC	TCF7L1	PAMR1	2	dbcorrdb__POU5F1__ENCSR000BMU_1__m1	3.25	FALSE	0.0539932576231114
NSC	TCF7L1	PIPOX	2	dbcorrdb__POU5F1__ENCSR000BMU_1__m1	3.25	FALSE	0.049662314175691
NSC	TCF7L1	PSD2	2	dbcorrdb__POU5F1__ENCSR000BMU_1__m1	3.25	FALSE	0.0490652155902065
NSC	TCF7L1	SOX5	4	dbcorrdb__POU5F1__ENCSR000BMU_1__m1	3.25	FALSE	0.0365174111712283
NSC	TCF7L1	TLE1	2	dbcorrdb__POU5F1__ENCSR000BMU_1__m1	3.25	FALSE	0.04815343715027
NSC	TCF7L1	DCLK1	1	transfac_pro__M01022	3.16	FALSE	0.0510412600254589
NSC	TCF7L1	PRDM16	1	transfac_pro__M01022	3.16	FALSE	0.0597474749414066
NSC	TCF7L1	ANGPT1	3	transfac_pro__M00805	3.15	TRUE	0.0477103412265063
NSC	TCF7L1	CDHR3	5	transfac_pro__M00805	3.15	TRUE	0.057063057816109
NSC	TCF7L1	DCLK2	10	transfac_pro__M00805	3.15	TRUE	0.0608373973725864
NSC	TCF7L1	MLC1	4	transfac_pro__M00805	3.15	TRUE	0.0553955412122503
NSC	TCF7L1	TCF7L1	7	transfac_pro__M00805	3.15	TRUE	NA
NSC	TCF7L1	TGFB2	3	transfac_pro__M08902	3.15	TRUE	0.0550585746076742
NSC	TCF7L1	WNK2	4	transfac_pro__M00805	3.15	TRUE	0.0580573547674925
NSC	TCF7L1	AHCYL2	2	factorbook__SOX2-OCT4	3.03	FALSE	0.0488480175047415
NSC	TCF7L1	AQP4	2	factorbook__SOX2-OCT4	3.03	FALSE	0.0545572477128506
NSC	TCF7L1	CLU	2	factorbook__SOX2-OCT4	3.03	FALSE	0.0441008854979171
NSC	TCF7L1	CTNNA2	2	factorbook__SOX2-OCT4	3.03	FALSE	0.0453652788259369
NSC	TCF7L1	GPM6A	2	factorbook__SOX2-OCT4	3.03	FALSE	0.0399659255438946
NSC	TCF7L1	NKAIN3	2	factorbook__SOX2-OCT4	3.03	FALSE	0.0274745444756702
NSC	TCF7L1	NRXN1	2	factorbook__SOX2-OCT4	3.03	FALSE	0.030507915519309
NSC	TCF7L1	PLCE1	2	factorbook__SOX2-OCT4	3.03	FALSE	0.0395091609139621
NSC	TCF7L1	SASH1	2	factorbook__SOX2-OCT4	3.03	FALSE	0.0385009409108442
NSC	TCF7L1	SLC25A18	2	factorbook__SOX2-OCT4	3.03	FALSE	0.038418768032503
NSC	TCF7L1	SLC7A11	2	factorbook__SOX2-OCT4	3.03	FALSE	0.0507324021000642
NSC	TCF7L1	ZHX3	2	factorbook__SOX2-OCT4	3.03	FALSE	0.0468921005416978
NSC	TEAD1	EFEMP1	2	taipale__TEAD1_full_NRMATWCCWN_repr	3.55	TRUE	0.0531260218601837
NSC	TEAD1	FADS2	2	taipale__TEAD1_full_NRMATWCCWN_repr	3.55	TRUE	0.0524892480394313
NSC	TEAD1	GLIS3	2	taipale__TEAD1_full_NRMATWCCWN_repr	3.55	TRUE	0.0596647003096429
NSC	TEAD1	LTBP1	2	taipale__TEAD1_full_NRMATWCCWN_repr	3.55	TRUE	0.0533615023821169
NSC	TEAD1	MOXD1	2	taipale__TEAD1_full_NRMATWCCWN_repr	3.55	TRUE	0.0533426186603602
NSC	TEAD1	TEAD1	2	taipale__TEAD1_full_NRMATWCCWN_repr	3.55	TRUE	NA
NSC	TEAD1	TGFB2	2	taipale__TEAD1_full_NRMATWCCWN_repr	3.55	TRUE	0.0582775452657162
NSC	TEAD1	WWC1	2	taipale__TEAD1_full_NRMATWCCWN_repr	3.55	TRUE	0.0523184798735691
TAPC	NFIB	DCX	3	transfac_pro__M07411	3.49	FALSE	0.17246135741151
TAPC	NFIB	FAT4	3	transfac_pro__M07411	3.49	FALSE	0.163974681382083
TAPC	NFIB	FGF13	3	transfac_pro__M07411	3.49	FALSE	0.200593258766802
TAPC	NFIB	KCNIP4	3	transfac_pro__M07411	3.49	FALSE	0.214452923685071
TAPC	NFIB	KCNJ6	3	transfac_pro__M07411	3.49	FALSE	0.380414521133834
TAPC	NFIB	MSRA	2	transfac_pro__M07411	3.49	FALSE	0.227799118353688
TAPC	NFIB	NNAT	3	transfac_pro__M07411	3.49	FALSE	0.397602270553109
TAPC	NFIB	NOL4	3	transfac_pro__M07411	3.49	FALSE	0.217197446514452
TAPC	NFIB	PCDHAC2	3	transfac_pro__M07411	3.49	FALSE	0.148478563019287
TAPC	NFIB	RIMS1	3	transfac_pro__M07411	3.49	FALSE	0.203913071527747
TAPC	NFIB	ROBO1	3	transfac_pro__M07411	3.49	FALSE	0.202623723320851
TAPC	NFIB	STXBP5L	3	transfac_pro__M07411	3.49	FALSE	0.184722810153853
TAPC	NFIB	UNC13C	3	transfac_pro__M07411	3.49	FALSE	0.172074474108544
TAPC	NFIB	GABRA2	1	hdpi__NFIB	3.36	TRUE	0.260888964386655
TAPC	NFIB	KCNH7	1	hdpi__NFIB	3.36	TRUE	0.373699567375459
TAPC	NFIB	MYO16	1	hdpi__NFIB	3.36	TRUE	0.448243420039003
TAPC	NFIB	NFIB	4	hdpi__NFIB	3.36	TRUE	NA
TAPC	NFIB	NRXN1	1	hdpi__NFIB	3.36	TRUE	0.344183637294842
TAPC	NFIB	SEMA3C	1	hdpi__NFIB	3.36	TRUE	0.441488424560226
ExN	BCL11A	ADAM23	3	hdpi__BCL11A	3.64	TRUE	0.172967219217803
ExN	BCL11A	ARPP21	3	hdpi__BCL11A	3.64	TRUE	0.154698075938498
ExN	BCL11A	C16orf45	3	hdpi__BCL11A	3.64	TRUE	0.125682760707471
ExN	BCL11A	CACNA1D	3	hdpi__BCL11A	3.64	TRUE	0.148114450422467
ExN	BCL11A	CACNB2	3	hdpi__BCL11A	3.64	TRUE	0.111805492074396
ExN	BCL11A	CDH12	3	hdpi__BCL11A	3.64	TRUE	0.102131708441114
ExN	BCL11A	CDH8	3	hdpi__BCL11A	3.64	TRUE	0.100228108317922
ExN	BCL11A	CELF2	3	hdpi__BCL11A	3.64	TRUE	0.145499306480669
ExN	BCL11A	CHL1	3	hdpi__BCL11A	3.64	TRUE	0.132193850029531
ExN	BCL11A	CNTNAP2	3	hdpi__BCL11A	3.64	TRUE	0.140916059060338
ExN	BCL11A	DCLK1	3	hdpi__BCL11A	3.64	TRUE	0.139082303837699
ExN	BCL11A	DLGAP1	3	hdpi__BCL11A	3.64	TRUE	0.13820207669409
ExN	BCL11A	DSCAM	2	hdpi__BCL11A	3.64	TRUE	0.123371496396979
ExN	BCL11A	DYNC1I1	3	hdpi__BCL11A	3.64	TRUE	0.156261914123483
ExN	BCL11A	EFNA5	3	hdpi__BCL11A	3.64	TRUE	0.115359512520206
ExN	BCL11A	EPHA6	3	hdpi__BCL11A	3.64	TRUE	0.101454073787311
ExN	BCL11A	GABRB1	3	hdpi__BCL11A	3.64	TRUE	0.146410159375254
ExN	BCL11A	GRIN2B	2	hdpi__BCL11A	3.64	TRUE	0.122148998668753
ExN	BCL11A	GUCY1A2	3	hdpi__BCL11A	3.64	TRUE	0.119489083335363
ExN	BCL11A	KCND2	2	hdpi__BCL11A	3.64	TRUE	0.0860956732507945
ExN	BCL11A	KCNIP4	2	hdpi__BCL11A	3.64	TRUE	0.0918391317671091
ExN	BCL11A	LNX1	3	hdpi__BCL11A	3.64	TRUE	0.118759943274792
ExN	BCL11A	MTUS2	2	hdpi__BCL11A	3.64	TRUE	0.130978145778293
ExN	BCL11A	NRCAM	3	hdpi__BCL11A	3.64	TRUE	0.149685015212263
ExN	BCL11A	NRG1	3	hdpi__BCL11A	3.64	TRUE	0.126480238990747
ExN	BCL11A	PDE4D	3	hdpi__BCL11A	3.64	TRUE	0.137069227220196
ExN	BCL11A	PLCB1	3	hdpi__BCL11A	3.64	TRUE	0.137089108685433
ExN	BCL11A	PLXNA4	3	hdpi__BCL11A	3.64	TRUE	0.113493984748244
ExN	BCL11A	PRR16	3	hdpi__BCL11A	3.64	TRUE	0.106749085372192
ExN	BCL11A	RUNX1T1	3	hdpi__BCL11A	3.64	TRUE	0.157544936770565
ExN	BCL11A	SATB2	3	hdpi__BCL11A	3.64	TRUE	0.180034190327358
ExN	BCL11A	SLC4A10	3	hdpi__BCL11A	3.64	TRUE	0.12147616831013
ExN	BCL11A	SYN2	2	hdpi__BCL11A	3.64	TRUE	0.123221196178525
ExN	BCL11A	SYT1	2	hdpi__BCL11A	3.64	TRUE	0.119671136882763
ExN	BCL11A	THRB	3	hdpi__BCL11A	3.64	TRUE	0.149773375163789
ExN	BCL11A	TOX	2	hdpi__BCL11A	3.64	TRUE	0.119452832019196
ExN	BCL11A	TRPM3	3	hdpi__BCL11A	3.64	TRUE	0.101423787835706
ExN	BCL11A	TSHZ2	3	hdpi__BCL11A	3.64	TRUE	0.112439243689552
ExN	BCL11A	UNC5D	3	hdpi__BCL11A	3.64	TRUE	0.0869696205929412
ExN	BCL11A	ZMAT4	3	hdpi__BCL11A	3.64	TRUE	0.137593222522921
ExN	BCL11A	BCL11A	1	hdpi__BCL11A	3.3	TRUE	NA
ExN	BCL11A	CACNA2D3	1	hdpi__BCL11A	3.3	TRUE	0.13104476845075
ExN	BCL11A	SCN3A	1	hdpi__BCL11A	3.3	TRUE	0.127603983185169
ExN	BCL11A	SNAP25	1	hdpi__BCL11A	3.3	TRUE	0.135638564271241
ExN	ZMAT4	ANKS1B	3	hdpi__ZMAT4	4.54	TRUE	0.137608852959737
ExN	ZMAT4	ARPP21	3	hdpi__ZMAT4	4.54	TRUE	0.117420867338485
ExN	ZMAT4	BCL11A	3	hdpi__ZMAT4	4.54	TRUE	0.167726968434188
ExN	ZMAT4	C16orf45	3	hdpi__ZMAT4	4.54	TRUE	0.174489454713479
ExN	ZMAT4	CACNA2D1	3	hdpi__ZMAT4	4.54	TRUE	0.165303407585705
ExN	ZMAT4	CACNB2	3	hdpi__ZMAT4	4.54	TRUE	0.176749754324223
ExN	ZMAT4	CHL1	3	hdpi__ZMAT4	4.54	TRUE	0.119810321768033
ExN	ZMAT4	CNTNAP5	3	hdpi__ZMAT4	4.54	TRUE	0.132368616758968
ExN	ZMAT4	CSMD3	3	hdpi__ZMAT4	4.54	TRUE	0.15717358312877
ExN	ZMAT4	EFNA5	3	hdpi__ZMAT4	4.54	TRUE	0.154064671743561
ExN	ZMAT4	EPHA3	3	hdpi__ZMAT4	4.54	TRUE	0.351193415713289
ExN	ZMAT4	EPHA4	3	hdpi__ZMAT4	4.54	TRUE	0.176232631095051
ExN	ZMAT4	EPHA6	3	hdpi__ZMAT4	4.54	TRUE	0.177434008330258
ExN	ZMAT4	FAM19A1	3	hdpi__ZMAT4	4.54	TRUE	0.190403440587667
ExN	ZMAT4	FSTL4	3	hdpi__ZMAT4	4.54	TRUE	0.178728371974056
ExN	ZMAT4	FSTL5	3	hdpi__ZMAT4	4.54	TRUE	0.107819050592524
ExN	ZMAT4	GRIK2	3	hdpi__ZMAT4	4.54	TRUE	0.137410143734795
ExN	ZMAT4	GRM7	3	hdpi__ZMAT4	4.54	TRUE	0.339288330949498
ExN	ZMAT4	GRM8	3	hdpi__ZMAT4	4.54	TRUE	0.132510484969894
ExN	ZMAT4	IL1RAPL2	3	hdpi__ZMAT4	4.54	TRUE	0.078381544538918
ExN	ZMAT4	KCNB2	3	hdpi__ZMAT4	4.54	TRUE	0.232239598689626
ExN	ZMAT4	KCND2	3	hdpi__ZMAT4	4.54	TRUE	0.122674353861867
ExN	ZMAT4	KCNIP4	3	hdpi__ZMAT4	4.54	TRUE	0.276749184145939
ExN	ZMAT4	LDB2	3	hdpi__ZMAT4	4.54	TRUE	0.135528419535105
ExN	ZMAT4	LRFN5	3	hdpi__ZMAT4	4.54	TRUE	0.135004475594167
ExN	ZMAT4	MAPK10	3	hdpi__ZMAT4	4.54	TRUE	0.147254463123068
ExN	ZMAT4	MTUS2	3	hdpi__ZMAT4	4.54	TRUE	0.132679518128885
ExN	ZMAT4	NELL2	3	hdpi__ZMAT4	4.54	TRUE	0.178448394148407
ExN	ZMAT4	NRCAM	3	hdpi__ZMAT4	4.54	TRUE	0.15279354726115
ExN	ZMAT4	NRG1	3	hdpi__ZMAT4	4.54	TRUE	0.142350528624711
ExN	ZMAT4	OLFM3	3	hdpi__ZMAT4	4.54	TRUE	0.169710424993715
ExN	ZMAT4	PCDH7	3	hdpi__ZMAT4	4.54	TRUE	0.121362812722737
ExN	ZMAT4	PDZRN4	3	hdpi__ZMAT4	4.54	TRUE	0.225454116091053
ExN	ZMAT4	PRR16	3	hdpi__ZMAT4	4.54	TRUE	0.184548366847272
ExN	ZMAT4	SATB2	3	hdpi__ZMAT4	4.54	TRUE	0.199071224153514
ExN	ZMAT4	SCN3A	3	hdpi__ZMAT4	4.54	TRUE	0.149153308973628
ExN	ZMAT4	SORCS1	3	hdpi__ZMAT4	4.54	TRUE	0.133892213727001
ExN	ZMAT4	ST6GALNAC5	3	hdpi__ZMAT4	4.54	TRUE	0.178221551488044
ExN	ZMAT4	SYBU	3	hdpi__ZMAT4	4.54	TRUE	0.123360298152579
ExN	ZMAT4	THRB	3	hdpi__ZMAT4	4.54	TRUE	0.217588529786315
ExN	ZMAT4	TOX	3	hdpi__ZMAT4	4.54	TRUE	0.162473772197493
ExN	ZMAT4	TRPM3	3	hdpi__ZMAT4	4.54	TRUE	0.233903860190671
ExN	ZMAT4	TSHZ2	3	hdpi__ZMAT4	4.54	TRUE	0.192977262544763
ExN	ZMAT4	ZMAT4	3	hdpi__ZMAT4	4.54	TRUE	NA
ExN	ZMAT4	CNTNAP2	2	hdpi__ZMAT4	4.26	TRUE	0.127616516055985
ExN	ZMAT4	FGF14	2	hdpi__ZMAT4	4.26	TRUE	0.111062419316177
ExN	ZMAT4	GRM5	2	hdpi__ZMAT4	4.26	TRUE	0.101745167552414
ExN	ZMAT4	OSBPL6	2	hdpi__ZMAT4	4.26	TRUE	0.117641549858295
ExN	ZMAT4	PDE4D	2	hdpi__ZMAT4	4.26	TRUE	0.12590382055856
ExN	ZMAT4	RIMS1	2	hdpi__ZMAT4	4.26	TRUE	0.12161158377853
ExN	ZMAT4	RUNX1T1	2	hdpi__ZMAT4	4.26	TRUE	0.111937140625719
ExN	ZMAT4	SYT1	2	hdpi__ZMAT4	4.26	TRUE	0.102129435674051
InN	ZMAT4	ADARB2	3	hdpi__ZMAT4	4.99	TRUE	0.132282279200227
InN	ZMAT4	AFF2	3	hdpi__ZMAT4	4.99	TRUE	0.136138536220639
InN	ZMAT4	ALK	3	hdpi__ZMAT4	4.99	TRUE	0.197269051171388
InN	ZMAT4	ANO4	3	hdpi__ZMAT4	4.99	TRUE	0.115985237224643
InN	ZMAT4	BTBD11	1	hdpi__ZMAT4	4.99	TRUE	0.14219070206128
InN	ZMAT4	CACNB2	3	hdpi__ZMAT4	4.99	TRUE	0.179054580812941
InN	ZMAT4	CDH9	3	hdpi__ZMAT4	4.99	TRUE	0.185336125729617
InN	ZMAT4	CDK14	3	hdpi__ZMAT4	4.99	TRUE	0.12757334899841
InN	ZMAT4	CELF4	3	hdpi__ZMAT4	4.99	TRUE	0.157217002308063
InN	ZMAT4	CNTN5	1	hdpi__ZMAT4	4.99	TRUE	0.136455466880909
InN	ZMAT4	CNTNAP2	3	hdpi__ZMAT4	4.99	TRUE	0.114369490470525
InN	ZMAT4	CNTNAP4	3	hdpi__ZMAT4	4.99	TRUE	0.225616471000975
InN	ZMAT4	CSMD3	3	hdpi__ZMAT4	4.99	TRUE	0.208851399842413
InN	ZMAT4	DAB1	1	hdpi__ZMAT4	4.99	TRUE	0.238927808688648
InN	ZMAT4	DOK6	3	hdpi__ZMAT4	4.99	TRUE	0.182269011075997
InN	ZMAT4	DPP10	3	hdpi__ZMAT4	4.99	TRUE	0.160642921801149
InN	ZMAT4	DPP6	3	hdpi__ZMAT4	4.99	TRUE	0.203930129880985
InN	ZMAT4	EPHA6	3	hdpi__ZMAT4	4.99	TRUE	0.144868161373235
InN	ZMAT4	FAM189A1	1	hdpi__ZMAT4	4.99	TRUE	0.157189768128934
InN	ZMAT4	FGF13	3	hdpi__ZMAT4	4.99	TRUE	0.18052776496259
InN	ZMAT4	FGF14	3	hdpi__ZMAT4	4.99	TRUE	0.167654679168745
InN	ZMAT4	FSTL5	3	hdpi__ZMAT4	4.99	TRUE	0.156432250048151
InN	ZMAT4	GABRA1	3	hdpi__ZMAT4	4.99	TRUE	0.176577781659884
InN	ZMAT4	GABRB1	3	hdpi__ZMAT4	4.99	TRUE	0.136037062545349
InN	ZMAT4	GAD2	3	hdpi__ZMAT4	4.99	TRUE	0.229182663484309
InN	ZMAT4	GRIA3	3	hdpi__ZMAT4	4.99	TRUE	0.172497766953611
InN	ZMAT4	GRIA4	1	hdpi__ZMAT4	4.99	TRUE	0.16045761743207
InN	ZMAT4	GRIK2	3	hdpi__ZMAT4	4.99	TRUE	0.179228146829486
InN	ZMAT4	GRIN3A	3	hdpi__ZMAT4	4.99	TRUE	0.193268331672015
InN	ZMAT4	GRM5	3	hdpi__ZMAT4	4.99	TRUE	0.167164335967903
InN	ZMAT4	IL1RAPL2	3	hdpi__ZMAT4	4.99	TRUE	0.13789185706054
InN	ZMAT4	KCND2	3	hdpi__ZMAT4	4.99	TRUE	0.131929667832104
InN	ZMAT4	KCND3	1	hdpi__ZMAT4	4.99	TRUE	0.141478226761127
InN	ZMAT4	KCNJ3	1	hdpi__ZMAT4	4.99	TRUE	0.132643141231161
InN	ZMAT4	KCNN2	3	hdpi__ZMAT4	4.99	TRUE	0.152631515666989
InN	ZMAT4	KCNQ5	1	hdpi__ZMAT4	4.99	TRUE	0.187467629373949
InN	ZMAT4	KCNT2	1	hdpi__ZMAT4	4.99	TRUE	0.127359171689374
InN	ZMAT4	KHDRBS2	3	hdpi__ZMAT4	4.99	TRUE	0.158887332310682
InN	ZMAT4	MACROD2	3	hdpi__ZMAT4	4.99	TRUE	0.146886060634859
InN	ZMAT4	MCTP1	1	hdpi__ZMAT4	4.99	TRUE	0.211918648918662
InN	ZMAT4	MTUS2	3	hdpi__ZMAT4	4.99	TRUE	0.133516394343885
InN	ZMAT4	NEBL	1	hdpi__ZMAT4	4.99	TRUE	0.166751511680257
InN	ZMAT4	NXPH1	1	hdpi__ZMAT4	4.99	TRUE	0.169464121092014
InN	ZMAT4	PCSK2	3	hdpi__ZMAT4	4.99	TRUE	0.142079695486245
InN	ZMAT4	PRKCE	1	hdpi__ZMAT4	4.99	TRUE	0.196176711502045
InN	ZMAT4	PRR16	3	hdpi__ZMAT4	4.99	TRUE	0.143568981122535
InN	ZMAT4	RAPGEF4	3	hdpi__ZMAT4	4.99	TRUE	0.166858680924543
InN	ZMAT4	RGS7	3	hdpi__ZMAT4	4.99	TRUE	0.162416055415603
InN	ZMAT4	RPH3A	3	hdpi__ZMAT4	4.99	TRUE	0.135190040755753
InN	ZMAT4	SCN1A	1	hdpi__ZMAT4	4.99	TRUE	0.166538944031434
InN	ZMAT4	SGCZ	3	hdpi__ZMAT4	4.99	TRUE	0.166394661723309
InN	ZMAT4	SLC35F1	1	hdpi__ZMAT4	4.99	TRUE	0.148012108902124
InN	ZMAT4	STXBP5L	3	hdpi__ZMAT4	4.99	TRUE	0.172916749952106
InN	ZMAT4	UNC13C	1	hdpi__ZMAT4	4.99	TRUE	0.121986484457106
InN	ZMAT4	UNC5D	1	hdpi__ZMAT4	4.99	TRUE	0.142569524207129
InN	ZMAT4	ZMAT4	3	hdpi__ZMAT4	4.99	TRUE	NA
InN	ZMAT4	ZNF385B	3	hdpi__ZMAT4	4.99	TRUE	0.290635309922832
InN	ZMAT4	AFF3	2	hdpi__ZMAT4	4.46	TRUE	0.120111436267856
InN	ZMAT4	ERBB4	2	hdpi__ZMAT4	4.46	TRUE	0.0975011793989793
InN	ZMAT4	GABRB3	2	hdpi__ZMAT4	4.46	TRUE	0.135798098598817
InN	ZMAT4	GRM8	2	hdpi__ZMAT4	4.46	TRUE	0.104401127273673
InN	ZMAT4	KCNIP4	2	hdpi__ZMAT4	4.46	TRUE	0.131410520893913
InN	ZMAT4	KCNJ6	2	hdpi__ZMAT4	4.46	TRUE	0.133995901268036
InN	ZMAT4	MARCH4	2	hdpi__ZMAT4	4.46	TRUE	0.118449084625425
InN	ZMAT4	PTPRO	2	hdpi__ZMAT4	4.46	TRUE	0.117835299128849
InN	ZMAT4	RIMS1	2	hdpi__ZMAT4	4.46	TRUE	0.126798823681666
InN	ZMAT4	SYT1	2	hdpi__ZMAT4	4.46	TRUE	0.109494096260368
InN	ZMAT4	XKR4	2	hdpi__ZMAT4	4.46	TRUE	0.10508471200426
OPC	SOX5	DMD	1	cisbp__M6091	3.12	FALSE	0.132597810853713
OPC	SOX5	FGF13	1	cisbp__M6091	3.12	FALSE	0.132174080037475
OPC	SOX5	FGF14	1	cisbp__M6091	3.12	FALSE	0.131253461273624
OPC	SOX5	FIGN	1	cisbp__M6091	3.12	FALSE	0.135767420184079
OPC	SOX5	NFIB	1	cisbp__M6091	3.12	FALSE	0.144425974500398
OPC	SOX5	NRCAM	1	cisbp__M6091	3.12	FALSE	0.134581156463493
OPC	SOX5	PPFIA2	1	cisbp__M6091	3.12	FALSE	0.137921293366018
OPC	SOX5	RIMS1	1	cisbp__M6091	3.12	FALSE	0.132359237066192
OPC	SOX5	ROBO1	1	cisbp__M6091	3.12	FALSE	0.133338772697479
OPC	SOX5	SOX5	1	cisbp__M6091	3.12	FALSE	NA
OPC	SOX5	SOX6	1	cisbp__M6091	3.12	FALSE	0.136005313940171
OPC	SOX5	THRB	1	cisbp__M6091	3.12	FALSE	0.148246965963973
OPC	SOX5	TOX	1	cisbp__M6091	3.12	FALSE	0.13688619891728
OPC	SOX6	STK32A	4	cisbp__M1604	3.95	FALSE	0.153176032813531
OPC	SOX6	TMEM108	5	cisbp__M1604	3.95	FALSE	0.174399104769196
OPC	SOX6	BMPER	2	hocomoco__SOX2_HUMAN.H11MO.0.A	3.76	FALSE	0.159373719636727
OPC	SOX6	CSMD1	1	hocomoco__SOX2_HUMAN.H11MO.0.A	3.76	FALSE	0.17606653884485
OPC	SOX6	GPM6A	2	hocomoco__SOX2_HUMAN.H11MO.0.A	3.76	FALSE	0.160091364307468
OPC	SOX6	GRIK2	2	hocomoco__SOX2_HUMAN.H11MO.0.A	3.76	FALSE	0.156223195759135
OPC	SOX6	NRXN1	2	hocomoco__SOX2_HUMAN.H11MO.0.A	3.76	FALSE	0.161799815638373
OPC	SOX6	OPCML	1	hocomoco__SOX2_HUMAN.H11MO.0.A	3.76	FALSE	0.196981620176967
OPC	SOX6	PTPRZ1	4	hocomoco__SOX2_HUMAN.H11MO.0.A	3.76	FALSE	0.153466370398271
OPC	SOX6	SCD5	2	hocomoco__SOX2_HUMAN.H11MO.0.A	3.76	FALSE	0.159033214124061
OPC	SOX6	TNR	2	hocomoco__SOX2_HUMAN.H11MO.0.A	3.76	FALSE	0.157689618440099
OPC	SOX6	KHDRBS2	1	hocomoco__SOX2_MOUSE.H11MO.1.A	3.45	FALSE	0.151705235165345
OPC	SOX6	NLGN1	1	hocomoco__SOX2_MOUSE.H11MO.1.A	3.45	FALSE	0.153894524548728
OPC	SOX6	PDGFRA	4	hocomoco__SOX2_MOUSE.H11MO.1.A	3.45	FALSE	0.153475409610609
OPC	SOX6	CA10	6	cisbp__M1595	3.34	TRUE	0.155499675247498
OPC	SOX6	ETV1	14	cisbp__M1595	3.34	TRUE	0.152864150012544
OPC	SOX6	FGF14	9	cisbp__M1595	3.34	TRUE	0.159007742008587
OPC	SOX6	KIF13A	6	cisbp__M1595	3.34	TRUE	0.155440387521807
OPC	SOX6	NFIB	11	cisbp__M1595	3.34	TRUE	0.171719805386375
OPC	SOX6	NOVA1	4	cisbp__M1595	3.34	TRUE	0.163507272009492
OPC	SOX6	PCDH15	11	cisbp__M1595	3.34	TRUE	0.172684353347715
OPC	SOX6	PHYHIPL	15	cisbp__M1595	3.34	TRUE	0.155376369868117
OPC	SOX6	SOX5	14	cisbp__M1595	3.34	TRUE	0.168430109404334
OPC	SOX6	SOX6	14	cisbp__M1595	3.34	TRUE	NA
OPC	SOX6	THRB	9	cisbp__M1595	3.34	TRUE	0.155016257112721
OPC	SOX6	UST	6	cisbp__M1595	3.34	TRUE	0.162032140920532
OPC	SOX6	ZEB1	5	cisbp__M1595	3.34	TRUE	0.172504566328044
OPC	SOX6	LUZP2	2	cisbp__M1597	3.29	FALSE	0.246553099040146
OPC	SOX6	GRM5	3	transfac_pro__M08899	3.07	TRUE	0.166070101767429
OPC	SOX6	MACROD2	1	transfac_pro__M08899	3.07	TRUE	0.151004785913802
OPC	SOX6	MMP16	5	transfac_pro__M08899	3.07	TRUE	0.179166897154789
OPC	SOX6	CHST9	3	cisbp__M1604	3.02	FALSE	0.137934899020411
OPC	SOX6	CTNNA2	3	cisbp__M1604	3.02	FALSE	0.138533922369703
OPC	SOX6	DMD	3	cisbp__M1604	3.02	FALSE	0.146909112945555
OPC	SOX6	KCTD8	3	cisbp__M1604	3.02	FALSE	0.13392732821469
OPC	SOX6	MPPED2	3	cisbp__M1604	3.02	FALSE	0.14578562500726
OPC	SOX6	NRG3	3	cisbp__M1604	3.02	FALSE	0.131606154656073
OPC	SOX6	NTNG1	3	cisbp__M1604	3.02	FALSE	0.149467505412781
OPC	SOX6	NXPH1	3	cisbp__M1604	3.02	FALSE	0.140842576003548
OPC	SOX6	PREX2	3	cisbp__M1604	3.02	FALSE	0.138970273689726
OPC	SOX6	VCAN	3	cisbp__M1604	3.02	FALSE	0.144790927436169
OPC	SOX6	ZNF462	3	cisbp__M1604	3.02	FALSE	0.147711237170156
OL	CPEB1	ABTB2	8	transfac_pro__M09119	4.87	FALSE	0.0947501407369355
OL	CPEB1	CNKSR3	11	transfac_pro__M09119	4.87	FALSE	0.095353704601346
OL	CPEB1	GRM3	5	transfac_pro__M09119	4.87	FALSE	0.0935648541354377
OL	CPEB1	IKZF2	10	transfac_pro__M09119	4.87	FALSE	0.103772663104291
OL	CPEB1	PHLDB1	6	transfac_pro__M09119	4.87	FALSE	0.0943632338804681
OL	CPEB1	PLEKHB1	11	transfac_pro__M09119	4.87	FALSE	0.094849762699481
OL	CPEB1	SLC7A9	11	transfac_pro__M09119	4.87	FALSE	0.0943276615099549
OL	CPEB1	ASPA	1	dbcorrdb__POLR2AphosphoS2__ENCSR000DYF_1__m12	3.43	FALSE	0.0947200520847606
OL	CPEB1	EFHD1	1	dbcorrdb__POLR2AphosphoS2__ENCSR000DYF_1__m12	3.43	FALSE	0.0940890990133377
OL	CPEB1	FEZ1	1	dbcorrdb__POLR2AphosphoS2__ENCSR000DYF_1__m12	3.43	FALSE	0.100984259527711
OL	CPEB1	MXI1	1	dbcorrdb__POLR2AphosphoS2__ENCSR000DYF_1__m12	3.43	FALSE	0.103081893192544
OL	CPEB1	PPP1R9A	1	dbcorrdb__POLR2AphosphoS2__ENCSR000DYF_1__m12	3.43	FALSE	0.0936656447720311
OL	CPEB1	SLC22A23	1	dbcorrdb__POLR2AphosphoS2__ENCSR000DYF_1__m12	3.43	FALSE	0.0938626067099254
OL	CPEB1	AGPAT4	2	transfac_pro__M09119	3.23	FALSE	0.0909676582966326
OL	CPEB1	CDH19	2	transfac_pro__M09119	3.23	FALSE	0.0921425345733928
OL	CPEB1	LANCL1	2	transfac_pro__M09119	3.23	FALSE	0.0866315679633329
OL	CPEB1	LIMCH1	2	transfac_pro__M09119	3.23	FALSE	0.0872037330268563
OL	CPEB1	MAPRE2	2	transfac_pro__M09119	3.23	FALSE	0.0914008755588464
OL	CPEB1	NALCN	2	transfac_pro__M09119	3.23	FALSE	0.0898104470866166
OL	CPEB1	RTN4	2	transfac_pro__M09119	3.23	FALSE	0.0834299097583524
OL	CPEB1	SGK1	2	transfac_pro__M09119	3.23	FALSE	0.0930620359656398
OL	CPEB1	SHROOM4	2	transfac_pro__M09119	3.23	FALSE	0.0866671337202162
OL	CREB5	AIG1	3	cisbp__M0332	3.36	FALSE	0.121275018273809
OL	CREB5	ANK2	3	cisbp__M0332	3.36	FALSE	0.128357682521904
OL	CREB5	APBB2	3	cisbp__M0332	3.36	FALSE	0.124265042326907
OL	CREB5	CADM1	3	cisbp__M0332	3.36	FALSE	0.12291836756873
OL	CREB5	CNKSR2	3	cisbp__M0332	3.36	FALSE	0.125235254166687
OL	CREB5	CREB5	3	cisbp__M0332	3.36	FALSE	NA
OL	CREB5	CTNNA3	3	cisbp__M0332	3.36	FALSE	0.131908905025002
OL	CREB5	FUT8	3	cisbp__M0332	3.36	FALSE	0.121118360404522
OL	CREB5	GNAO1	3	cisbp__M0332	3.36	FALSE	0.121133356744474
OL	CREB5	KIAA1324L	3	cisbp__M0332	3.36	FALSE	0.127113386795647
OL	CREB5	LDB3	3	cisbp__M0332	3.36	FALSE	0.12194998740318
OL	CREB5	MEIS2	3	cisbp__M0332	3.36	FALSE	0.136141946461803
OL	CREB5	NCAM1	3	cisbp__M0332	3.36	FALSE	0.126640392041106
OL	CREB5	PDE4B	3	cisbp__M0332	3.36	FALSE	0.148614863766303
OL	CREB5	PDE8A	3	cisbp__M0332	3.36	FALSE	0.132429228284879
OL	CREB5	PRUNE2	3	cisbp__M0332	3.36	FALSE	0.147391346722623
OL	CREB5	SIK3	3	cisbp__M0332	3.36	FALSE	0.15411838434917
OL	CREB5	SLC25A13	3	cisbp__M0332	3.36	FALSE	0.125953809856004
OL	CREB5	TMTC1	3	cisbp__M0332	3.36	FALSE	0.136210685827496
OL	CREB5	ZNF536	3	cisbp__M0332	3.36	FALSE	0.158341281585985
OL	MEIS2	CREB5	1	cisbp__M5040	3.04	TRUE	0.117962985623327
OL	MEIS2	IKZF2	1	cisbp__M5040	3.04	TRUE	0.11938023880971
OL	MEIS2	KIAA1324L	1	cisbp__M5040	3.04	TRUE	0.10711577425655
OL	MEIS2	KLHL4	1	cisbp__M5040	3.04	TRUE	0.10748880669292
OL	MEIS2	MEGF9	1	cisbp__M5040	3.04	TRUE	0.107853503540417
OL	MEIS2	MEIS2	1	cisbp__M5040	3.04	TRUE	NA
OL	MEIS2	ZNF536	1	cisbp__M5040	3.04	TRUE	0.11842500189756
OL	MXI1	ANK3	3	dbcorrdb__UBTF__ENCSR000EFZ_1__m1	3.69	FALSE	0.0901779639539471
OL	MXI1	APBB2	3	dbcorrdb__UBTF__ENCSR000EFZ_1__m1	3.69	FALSE	0.100553845462405
OL	MXI1	ARAP2	4	dbcorrdb__UBTF__ENCSR000EFZ_1__m1	3.69	FALSE	0.0892965314931421
OL	MXI1	CADM1	6	dbcorrdb__UBTF__ENCSR000EFZ_1__m1	3.69	FALSE	0.099405760313346
OL	MXI1	CDK19	8	dbcorrdb__UBTF__ENCSR000EFZ_1__m1	3.69	FALSE	0.101252195387853
OL	MXI1	CDK8	3	dbcorrdb__UBTF__ENCSR000EFZ_1__m1	3.69	FALSE	0.0981367365525159
OL	MXI1	CLASP2	3	dbcorrdb__UBTF__ENCSR000EFZ_1__m1	3.69	FALSE	0.0951192957988551
OL	MXI1	CLDN11	6	dbcorrdb__UBTF__ENCSR000EFZ_1__m1	3.69	FALSE	0.0983424399854875
OL	MXI1	CNTN2	8	dbcorrdb__UBTF__ENCSR000EFZ_1__m1	3.69	FALSE	0.0995033309506849
OL	MXI1	CPEB1	5	dbcorrdb__UBTF__ENCSR000EFZ_1__m1	3.69	FALSE	0.113739476622843
OL	MXI1	CYP7B1	6	dbcorrdb__UBTF__ENCSR000EFZ_1__m1	3.69	FALSE	0.100116117175965
OL	MXI1	DCC	3	dbcorrdb__UBTF__ENCSR000EFZ_1__m1	3.69	FALSE	0.0822748788687937
OL	MXI1	DOCK5	2	dbcorrdb__UBTF__ENCSR000EFZ_1__m1	3.69	FALSE	0.0906594596240072
OL	MXI1	DSCAML1	2	dbcorrdb__UBTF__ENCSR000EFZ_1__m1	3.69	FALSE	0.0962974846328095
OL	MXI1	EFHD1	4	dbcorrdb__UBTF__ENCSR000EFZ_1__m1	3.69	FALSE	0.104177681939268
OL	MXI1	FAM13C	6	dbcorrdb__UBTF__ENCSR000EFZ_1__m1	3.69	FALSE	0.102247239980692
OL	MXI1	FEZ1	8	dbcorrdb__UBTF__ENCSR000EFZ_1__m1	3.69	FALSE	0.110772375572371
OL	MXI1	FGFR2	6	dbcorrdb__UBTF__ENCSR000EFZ_1__m1	3.69	FALSE	0.0996318796303663
OL	MXI1	GAB1	6	dbcorrdb__UBTF__ENCSR000EFZ_1__m1	3.69	FALSE	0.0941412987743434
OL	MXI1	GPR37	4	dbcorrdb__UBTF__ENCSR000EFZ_1__m1	3.69	FALSE	0.101301319007354
OL	MXI1	HECW2	8	dbcorrdb__UBTF__ENCSR000EFZ_1__m1	3.69	FALSE	0.100435343612028
OL	MXI1	HHIP	2	dbcorrdb__UBTF__ENCSR000EFZ_1__m1	3.69	FALSE	0.0984994621424132
OL	MXI1	IL1RAPL1	2	dbcorrdb__UBTF__ENCSR000EFZ_1__m1	3.69	FALSE	0.0823578815999658
OL	MXI1	KIAA1958	3	dbcorrdb__UBTF__ENCSR000EFZ_1__m1	3.69	FALSE	0.104680497490219
OL	MXI1	KIF1B	4	dbcorrdb__UBTF__ENCSR000EFZ_1__m1	3.69	FALSE	0.0886382891903706
OL	MXI1	LRRC1	6	dbcorrdb__UBTF__ENCSR000EFZ_1__m1	3.69	FALSE	0.102447468347282
OL	MXI1	MAGI2	6	dbcorrdb__UBTF__ENCSR000EFZ_1__m1	3.69	FALSE	0.0772007636993028
OL	MXI1	MAL	4	dbcorrdb__UBTF__ENCSR000EFZ_1__m1	3.69	FALSE	0.1026742089306
OL	MXI1	MAP7	3	dbcorrdb__UBTF__ENCSR000EFZ_1__m1	3.69	FALSE	0.0913593952332208
OL	MXI1	MAPRE2	10	dbcorrdb__UBTF__ENCSR000EFZ_1__m1	3.69	FALSE	0.103252142234452
OL	MXI1	MEGF10	2	dbcorrdb__UBTF__ENCSR000EFZ_1__m1	3.69	FALSE	0.100392547543152
OL	MXI1	NALCN	3	dbcorrdb__UBTF__ENCSR000EFZ_1__m1	3.69	FALSE	0.100224402150948
OL	MXI1	NCAM1	2	dbcorrdb__UBTF__ENCSR000EFZ_1__m1	3.69	FALSE	0.092972120017721
OL	MXI1	NDRG1	8	dbcorrdb__UBTF__ENCSR000EFZ_1__m1	3.69	FALSE	0.103030154025746
OL	MXI1	NKAIN2	8	dbcorrdb__UBTF__ENCSR000EFZ_1__m1	3.69	FALSE	0.0957979160136235
OL	MXI1	OTUD7B	6	dbcorrdb__UBTF__ENCSR000EFZ_1__m1	3.69	FALSE	0.101720770314996
OL	MXI1	PCDH9	9	dbcorrdb__UBTF__ENCSR000EFZ_1__m1	3.69	FALSE	0.0846691611733847
OL	MXI1	PHACTR3	2	dbcorrdb__UBTF__ENCSR000EFZ_1__m1	3.69	FALSE	0.0984562232587328
OL	MXI1	PLEKHB1	7	dbcorrdb__UBTF__ENCSR000EFZ_1__m1	3.69	FALSE	0.103104800773704
OL	MXI1	PPP2R2B	6	dbcorrdb__UBTF__ENCSR000EFZ_1__m1	3.69	FALSE	0.0910116300635274
OL	MXI1	PSD3	8	dbcorrdb__UBTF__ENCSR000EFZ_1__m1	3.69	FALSE	0.0936344932408165
OL	MXI1	RAPGEF5	9	dbcorrdb__UBTF__ENCSR000EFZ_1__m1	3.69	FALSE	0.0995674834438433
OL	MXI1	RTN4	6	dbcorrdb__UBTF__ENCSR000EFZ_1__m1	3.69	FALSE	0.0927006862961158
OL	MXI1	SAMD5	6	dbcorrdb__UBTF__ENCSR000EFZ_1__m1	3.69	FALSE	0.102134719537658
OL	MXI1	SEPT7	8	dbcorrdb__UBTF__ENCSR000EFZ_1__m1	3.69	FALSE	0.0934640913758868
OL	MXI1	SERPINI1	5	dbcorrdb__UBTF__ENCSR000EFZ_1__m1	3.69	FALSE	0.102960729523083
OL	MXI1	SIK3	6	dbcorrdb__UBTF__ENCSR000EFZ_1__m1	3.69	FALSE	0.0842050391604672
OL	MXI1	SLAIN1	4	dbcorrdb__UBTF__ENCSR000EFZ_1__m1	3.69	FALSE	0.0870543457747626
OL	MXI1	SLC22A23	5	dbcorrdb__UBTF__ENCSR000EFZ_1__m1	3.69	FALSE	0.103202269744684
OL	MXI1	SLC24A2	8	dbcorrdb__UBTF__ENCSR000EFZ_1__m1	3.69	FALSE	0.0912281036884691
OL	MXI1	SLC44A1	9	dbcorrdb__UBTF__ENCSR000EFZ_1__m1	3.69	FALSE	0.0916031314938022
OL	MXI1	SPOCK3	2	dbcorrdb__UBTF__ENCSR000EFZ_1__m1	3.69	FALSE	0.0888288657593091
OL	MXI1	STMN4	4	dbcorrdb__UBTF__ENCSR000EFZ_1__m1	3.69	FALSE	0.102231710542722
OL	MXI1	TMEFF2	8	dbcorrdb__UBTF__ENCSR000EFZ_1__m1	3.69	FALSE	0.101561900549278
OL	MXI1	TMTC1	6	dbcorrdb__UBTF__ENCSR000EFZ_1__m1	3.69	FALSE	0.0964945633951411
OL	MXI1	TMTC2	6	dbcorrdb__UBTF__ENCSR000EFZ_1__m1	3.69	FALSE	0.0825373638973308
OL	MXI1	UNC5C	9	dbcorrdb__UBTF__ENCSR000EFZ_1__m1	3.69	FALSE	0.0995135157384902
OL	MXI1	ZDHHC14	4	dbcorrdb__UBTF__ENCSR000EFZ_1__m1	3.69	FALSE	0.0971174716038268
OL	MXI1	ABTB2	5	tfdimers__MD00222	3.55	TRUE	0.104518257621172
OL	MXI1	GRM3	4	tfdimers__MD00222	3.55	TRUE	0.103771032479475
OL	MXI1	IKZF2	5	tfdimers__MD00222	3.55	TRUE	0.114217943313258
OL	MXI1	MBNL2	1	tfdimers__MD00222	3.55	TRUE	0.110960447492107
OL	MXI1	MEGF9	3	tfdimers__MD00222	3.55	TRUE	0.103761610559623
OL	MXI1	CDH19	2	transfac_pro__M03834	3.37	FALSE	0.104961822720537
OL	MXI1	DIXDC1	7	transfac_pro__M03834	3.37	FALSE	0.103125924372099
OL	MXI1	AGTPBP1	6	predrem__nrMotif1871	3.34	FALSE	0.101613641280583
OL	MXI1	ANK2	2	predrem__nrMotif1871	3.34	FALSE	0.0962995708838153
OL	MXI1	ATG4C	3	predrem__nrMotif1871	3.34	FALSE	0.0978434644136881
OL	MXI1	CLIP4	4	predrem__nrMotif1871	3.34	FALSE	0.0970734747424122
OL	MXI1	CNKSR3	5	predrem__nrMotif1871	3.34	FALSE	0.104636574453296
OL	MXI1	DOCK1	5	predrem__nrMotif1871	3.34	FALSE	0.10054760184959
OL	MXI1	EDIL3	3	predrem__nrMotif1871	3.34	FALSE	0.0883241550480989
OL	MXI1	FRMD5	5	predrem__nrMotif1871	3.34	FALSE	0.0844861778033847
OL	MXI1	FUT8	2	predrem__nrMotif1871	3.34	FALSE	0.100434557529687
OL	MXI1	GPM6B	4	predrem__nrMotif1871	3.34	FALSE	0.0978989902219448
OL	MXI1	GRK4	2	predrem__nrMotif1871	3.34	FALSE	0.102134004128616
OL	MXI1	HIP1	4	predrem__nrMotif1871	3.34	FALSE	0.100031216592208
OL	MXI1	HSP90AA1	4	predrem__nrMotif1871	3.34	FALSE	0.103482374095065
OL	MXI1	KCNK10	3	predrem__nrMotif1871	3.34	FALSE	0.0995017620298267
OL	MXI1	KIAA1324L	4	predrem__nrMotif1871	3.34	FALSE	0.100041647451524
OL	MXI1	MAP4K5	2	predrem__nrMotif1871	3.34	FALSE	0.0986455032361548
OL	MXI1	MBOAT2	4	predrem__nrMotif1871	3.34	FALSE	0.102091258819055
OL	MXI1	MXI1	6	predrem__nrMotif1871	3.34	FALSE	NA
OL	MXI1	PLCL1	2	predrem__nrMotif1871	3.34	FALSE	0.0934656050043605
OL	MXI1	PLP1	3	predrem__nrMotif1871	3.34	FALSE	0.095960970517671
OL	MXI1	PTPRK	4	predrem__nrMotif1871	3.34	FALSE	0.0945066616987662
OL	MXI1	RALYL	4	predrem__nrMotif1871	3.34	FALSE	0.101446388778548
OL	MXI1	RELN	4	predrem__nrMotif1871	3.34	FALSE	0.100215715474617
OL	MXI1	SYT9	3	predrem__nrMotif1871	3.34	FALSE	0.102301338608941
OL	MXI1	TESK2	6	predrem__nrMotif1871	3.34	FALSE	0.10284908247506
OL	MXI1	TTLL7	5	predrem__nrMotif1871	3.34	FALSE	0.0970944449043192
OL	MXI1	UGT8	5	predrem__nrMotif1871	3.34	FALSE	0.0990095623700202
OL	MXI1	OTUD7A	1	transfac_pro__M01072	3.32	FALSE	0.102987572670172
OL	MXI1	C9orf3	2	predrem__nrMotif95	3.07	FALSE	0.0922684764821286
OL	MXI1	CLIC4	2	predrem__nrMotif95	3.07	FALSE	0.101786512075042
OL	MXI1	CLMN	2	predrem__nrMotif95	3.07	FALSE	0.0945574418229007
OL	MXI1	DOCK3	2	predrem__nrMotif95	3.07	FALSE	0.0998747689209075
OL	MXI1	ELL2	2	predrem__nrMotif95	3.07	FALSE	0.102007082913034
OL	MXI1	EPB41L4A	2	predrem__nrMotif95	3.07	FALSE	0.101770387668517
OL	MXI1	GNAI1	2	predrem__nrMotif95	3.07	FALSE	0.103868607441482
OL	MXI1	LANCL1	2	predrem__nrMotif95	3.07	FALSE	0.097311027394594
OL	MXI1	LPAR1	2	predrem__nrMotif95	3.07	FALSE	0.103003931822843
OL	MXI1	PIP4K2A	2	predrem__nrMotif95	3.07	FALSE	0.0855928403292063
OL	MXI1	PTPDC1	2	predrem__nrMotif95	3.07	FALSE	0.102423382086492
OL	MXI1	SLC7A9	2	predrem__nrMotif95	3.07	FALSE	0.100777225153772
OL	MXI1	ZDHHC20	2	predrem__nrMotif95	3.07	FALSE	0.0987208342111065
T	ETS1	ANKRD44	32	homer__AACAGGAAGT_Ets1-distal	5.03	TRUE	0.123111337736353
T	ETS1	ARHGAP15	36	homer__AACAGGAAGT_Ets1-distal	5.03	TRUE	0.103595801601159
T	ETS1	BTBD11	34	homer__AACAGGAAGT_Ets1-distal	5.03	TRUE	0.147171531757765
T	ETS1	CARD11	29	homer__AACAGGAAGT_Ets1-distal	5.03	TRUE	0.126238750174908
T	ETS1	CBLB	38	homer__AACAGGAAGT_Ets1-distal	5.03	TRUE	0.137930244247109
T	ETS1	CD44	4	homer__AACAGGAAGT_Ets1-distal	5.03	TRUE	0.180357494192224
T	ETS1	CD84	17	homer__AACAGGAAGT_Ets1-distal	5.03	TRUE	0.114449167272124
T	ETS1	CDC14A	10	homer__AACAGGAAGT_Ets1-distal	5.03	TRUE	0.129525320907196
T	ETS1	CLEC2D	7	homer__AACAGGAAGT_Ets1-distal	5.03	TRUE	0.133059271719811
T	ETS1	CLIC5	11	homer__AACAGGAAGT_Ets1-distal	5.03	TRUE	0.109628495339065
T	ETS1	DNAJC1	19	homer__AACAGGAAGT_Ets1-distal	5.03	TRUE	0.117781910586448
T	ETS1	ERN1	16	homer__AACAGGAAGT_Ets1-distal	5.03	TRUE	0.121746474246944
T	ETS1	ETS1	20	homer__AACAGGAAGT_Ets1-distal	5.03	TRUE	NA
T	ETS1	GIMAP7	16	homer__AACAGGAAGT_Ets1-distal	5.03	TRUE	0.120195506037883
T	ETS1	GRAP2	28	homer__AACAGGAAGT_Ets1-distal	5.03	TRUE	0.123381533574064
T	ETS1	IKZF1	34	homer__AACAGGAAGT_Ets1-distal	5.03	TRUE	0.157357407650155
T	ETS1	IL7R	35	homer__AACAGGAAGT_Ets1-distal	5.03	TRUE	0.147742278577713
T	ETS1	ITGA1	38	homer__AACAGGAAGT_Ets1-distal	5.03	TRUE	0.140445055240464
T	ETS1	ITGA4	21	homer__AACAGGAAGT_Ets1-distal	5.03	TRUE	0.121454607550181
T	ETS1	ITK	16	homer__AACAGGAAGT_Ets1-distal	5.03	TRUE	0.132133267939522
T	ETS1	KLRB1	8	homer__AACAGGAAGT_Ets1-distal	5.03	TRUE	0.159430033609386
T	ETS1	KLRC1	23	homer__AACAGGAAGT_Ets1-distal	5.03	TRUE	0.143384496443559
T	ETS1	KLRK1	16	homer__AACAGGAAGT_Ets1-distal	5.03	TRUE	0.13894293403798
T	ETS1	LAT	29	homer__AACAGGAAGT_Ets1-distal	5.03	TRUE	0.124757999124049
T	ETS1	MBNL1	19	homer__AACAGGAAGT_Ets1-distal	5.03	TRUE	0.121511901743648
T	ETS1	MDFIC	9	homer__AACAGGAAGT_Ets1-distal	5.03	TRUE	0.134371387440285
T	ETS1	MFHAS1	6	homer__AACAGGAAGT_Ets1-distal	5.03	TRUE	0.13078839174701
T	ETS1	MGAT5	29	homer__AACAGGAAGT_Ets1-distal	5.03	TRUE	0.128490897597593
T	ETS1	NEDD9	35	homer__AACAGGAAGT_Ets1-distal	5.03	TRUE	0.132064807587009
T	ETS1	PACS1	4	homer__AACAGGAAGT_Ets1-distal	5.03	TRUE	0.125757441345037
T	ETS1	PARP8	22	homer__AACAGGAAGT_Ets1-distal	5.03	TRUE	0.133097678457359
T	ETS1	PDGFD	25	homer__AACAGGAAGT_Ets1-distal	5.03	TRUE	0.137091565230109
T	ETS1	PITPNC1	34	homer__AACAGGAAGT_Ets1-distal	5.03	TRUE	0.141157463556969
T	ETS1	PPP1R12A	23	homer__AACAGGAAGT_Ets1-distal	5.03	TRUE	0.127935167170155
T	ETS1	PTPN22	26	homer__AACAGGAAGT_Ets1-distal	5.03	TRUE	0.112198542647036
T	ETS1	PTPRC	25	homer__AACAGGAAGT_Ets1-distal	5.03	TRUE	0.116390470194014
T	ETS1	RPS6KA3	13	homer__AACAGGAAGT_Ets1-distal	5.03	TRUE	0.124981510197889
T	ETS1	RUNX1	33	homer__AACAGGAAGT_Ets1-distal	5.03	TRUE	0.160689735846968
T	ETS1	RUNX3	26	homer__AACAGGAAGT_Ets1-distal	5.03	TRUE	0.141832153124578
T	ETS1	SAMD3	38	homer__AACAGGAAGT_Ets1-distal	5.03	TRUE	0.161571463283713
T	ETS1	SEPT9	30	homer__AACAGGAAGT_Ets1-distal	5.03	TRUE	0.120185940591225
T	ETS1	SIRPG	20	homer__AACAGGAAGT_Ets1-distal	5.03	TRUE	0.107503071687158
T	ETS1	SKAP1	19	homer__AACAGGAAGT_Ets1-distal	5.03	TRUE	0.135768003831209
T	ETS1	SLA2	29	homer__AACAGGAAGT_Ets1-distal	5.03	TRUE	0.123432855869564
T	ETS1	ST8SIA4	10	homer__AACAGGAAGT_Ets1-distal	5.03	TRUE	0.131183313367544
T	ETS1	STAT4	7	homer__AACAGGAAGT_Ets1-distal	5.03	TRUE	0.183223326927582
T	ETS1	STIM1	7	homer__AACAGGAAGT_Ets1-distal	5.03	TRUE	0.135651919678652
T	ETS1	SYTL3	26	homer__AACAGGAAGT_Ets1-distal	5.03	TRUE	0.115385068053306
T	ETS1	THEMIS	25	homer__AACAGGAAGT_Ets1-distal	5.03	TRUE	0.124746232215844
T	ETS1	TNFSF4	9	homer__AACAGGAAGT_Ets1-distal	5.03	TRUE	0.126481376032553
T	ETS1	TOX	14	homer__AACAGGAAGT_Ets1-distal	5.03	TRUE	0.145913096048449
T	ETS1	UTRN	5	homer__AACAGGAAGT_Ets1-distal	5.03	TRUE	0.13093343472963
T	ETS1	ZC3HAV1	26	homer__AACAGGAAGT_Ets1-distal	5.03	TRUE	0.13048470408288
T	ETS1	SCML4	14	homer__AACAGGAAGT_Ets1-distal	4.78	TRUE	0.104590662316541
T	ETS1	ARHGAP26	6	homer__AACAGGAAAT_EWS_FLI1-fusion	4.47	FALSE	0.10556588939746
T	ETS1	B2M	3	dbcorrdb__RELA__ENCSR000EAQ_1__m2	3.76	FALSE	0.139613652132771
T	ETS1	CD2	2	dbcorrdb__RELA__ENCSR000EAQ_1__m2	3.55	FALSE	0.130742011227425
T	ETS1	INPP4B	2	dbcorrdb__RELA__ENCSR000EAQ_1__m2	3.55	FALSE	0.11638574521894
T	ETS1	CD6	8	transfac_pro__M00339	3.45	TRUE	0.125898619655607
T	ETS1	RABGAP1L	8	transfac_pro__M00339	3.45	TRUE	0.135334914565411
T	ETS1	RASGRP1	20	transfac_pro__M00339	3.45	TRUE	0.106081441214349
T	ETS1	TGFBR3	3	homer__AACAGGAAAT_EWS_FLI1-fusion	3.37	FALSE	0.122250365002185
T	ETS1	ATP10A	9	homer__AACAGGAAGT_Ets1-distal	3.31	TRUE	0.134122570813855
T	ETS1	BCL11B	4	homer__AACAGGAAGT_Ets1-distal	3.31	TRUE	0.140799858686205
T	ETS1	CHD3	1	homer__AACAGGAAGT_Ets1-distal	3.31	TRUE	0.133333219122749
T	ETS1	DENND1B	2	homer__AACAGGAAGT_Ets1-distal	3.31	TRUE	0.141757751859223
T	ETS1	DPP4	1	homer__AACAGGAAGT_Ets1-distal	3.31	TRUE	0.161462066076664
T	ETS1	EML4	2	homer__AACAGGAAGT_Ets1-distal	3.31	TRUE	0.136049493181395
T	ETS1	GZMK	1	homer__AACAGGAAGT_Ets1-distal	3.31	TRUE	0.145866742915452
T	ETS1	RORA	5	homer__AACAGGAAGT_Ets1-distal	3.31	TRUE	0.143574082203554
T	ETS1	SLC38A1	4	homer__AACAGGAAGT_Ets1-distal	3.31	TRUE	0.140999055453069
T	ETS1	STK10	1	homer__AACAGGAAGT_Ets1-distal	3.31	TRUE	0.14729939349123
T	ETS1	TNFAIP8	5	homer__AACAGGAAGT_Ets1-distal	3.31	TRUE	0.148490342032745
T	ETS1	GRAMD1B	12	transfac_pro__M00339	3.25	TRUE	0.0957792574406276
T	ETS1	STK17B	3	hocomoco__ETV2_HUMAN.H11MO.0.B	3.23	FALSE	0.156593189533221
T	ETS1	BCL2	7	transfac_pro__M00340	3.17	TRUE	0.119061564107866
T	ETS1	IQGAP2	17	transfac_pro__M00340	3.17	TRUE	0.129242307471826
T	ETS1	PAG1	13	transfac_pro__M00340	3.17	TRUE	0.122114310205946
T	ETS1	CD96	16	swissregulon__hs__ETS1_2.p2	3.14	TRUE	0.114508044549805
T	ETS1	CAMK4	2	hocomoco__ETV2_HUMAN.H11MO.0.B	3.03	FALSE	0.0971679428532785
T	IKZF1	CD2	45	factorbook__RUNX1	7.5	FALSE	0.158184686065833
T	IKZF1	LAT	42	factorbook__RUNX1	7.5	FALSE	0.189481882112216
T	IKZF1	SNTB2	64	factorbook__RUNX1	7.5	FALSE	0.198566576364527
T	IKZF1	ZAP70	30	factorbook__RUNX1	7.5	FALSE	0.180778660623257
T	IKZF1	KLRB1	36	hocomoco__RUNX3_HUMAN.H11MO.0.A	6.66	FALSE	0.160184839695627
T	IKZF1	RASSF1	36	hocomoco__RUNX3_HUMAN.H11MO.0.A	6.66	FALSE	0.182578902063441
T	IKZF1	PACS1	19	dbcorrdb__MTA3__ENCSR000BRH_1__m2	6.45	FALSE	0.225631851512053
T	IKZF1	CD247	13	hocomoco__RUNX2_HUMAN.H11MO.0.A	6.17	FALSE	0.225965037275742
T	IKZF1	ARHGAP15	92	dbcorrdb__IKZF1__ENCSR000EUJ_1__m2	5.75	TRUE	0.256495801945832
T	IKZF1	CELF2	75	dbcorrdb__IKZF1__ENCSR000EUJ_1__m2	5.75	TRUE	0.230658091497023
T	IKZF1	CLIC5	84	dbcorrdb__IKZF1__ENCSR000EUJ_1__m2	5.75	TRUE	0.192540576144665
T	IKZF1	GRAP2	99	dbcorrdb__IKZF1__ENCSR000EUJ_1__m2	5.75	TRUE	0.175666216281069
T	IKZF1	IL7R	72	dbcorrdb__IKZF1__ENCSR000EUJ_1__m2	5.75	TRUE	0.14906765758065
T	IKZF1	INPP4B	75	dbcorrdb__IKZF1__ENCSR000EUJ_1__m2	5.75	TRUE	0.144246829797277
T	IKZF1	IQGAP2	93	dbcorrdb__IKZF1__ENCSR000EUJ_1__m2	5.75	TRUE	0.183931481371833
T	IKZF1	ITK	76	dbcorrdb__IKZF1__ENCSR000EUJ_1__m2	5.75	TRUE	0.205727277778711
T	IKZF1	KLRK1	66	dbcorrdb__IKZF1__ENCSR000EUJ_1__m2	5.75	TRUE	0.156778782948551
T	IKZF1	MBNL1	84	dbcorrdb__IKZF1__ENCSR000EUJ_1__m2	5.75	TRUE	0.196261952228907
T	IKZF1	MDFIC	57	dbcorrdb__IKZF1__ENCSR000EUJ_1__m2	5.75	TRUE	0.173055080194498
T	IKZF1	PAG1	66	dbcorrdb__IKZF1__ENCSR000EUJ_1__m2	5.75	TRUE	0.154839169128782
T	IKZF1	PTPN22	102	dbcorrdb__IKZF1__ENCSR000EUJ_1__m2	5.75	TRUE	0.167858574927423
T	IKZF1	RABGAP1L	66	dbcorrdb__IKZF1__ENCSR000EUJ_1__m2	5.75	TRUE	0.219020958272244
T	IKZF1	RUNX1	118	dbcorrdb__IKZF1__ENCSR000EUJ_1__m2	5.75	TRUE	0.235894845777376
T	IKZF1	SCML4	111	dbcorrdb__IKZF1__ENCSR000EUJ_1__m2	5.75	TRUE	0.240332046484571
T	IKZF1	SIRPG	57	dbcorrdb__IKZF1__ENCSR000EUJ_1__m2	5.75	TRUE	0.189394278820153
T	IKZF1	SLA2	57	dbcorrdb__IKZF1__ENCSR000EUJ_1__m2	5.75	TRUE	0.179847681044087
T	IKZF1	SYTL3	89	dbcorrdb__IKZF1__ENCSR000EUJ_1__m2	5.75	TRUE	0.194576915016284
T	IKZF1	THEMIS	62	dbcorrdb__IKZF1__ENCSR000EUJ_1__m2	5.75	TRUE	0.192133110382395
T	IKZF1	TRAF3IP3	51	dbcorrdb__IKZF1__ENCSR000EUJ_1__m2	5.75	TRUE	0.184398191740687
T	IKZF1	CD6	12	homer__NWAACCACADNN_RUNX2	5.53	FALSE	0.175184425138539
T	IKZF1	GNG2	6	homer__NWAACCACADNN_RUNX2	5.53	FALSE	0.184163619384811
T	IKZF1	ITGA1	24	jaspar__MA0002.2	5.38	FALSE	0.164275061670871
T	IKZF1	MGAT5	25	jaspar__MA0002.2	5.38	FALSE	0.243010245032543
T	IKZF1	MFHAS1	3	transfac_pro__M00722	5.06	FALSE	0.146919274926712
T	IKZF1	DENND1B	6	transfac_pro__M00722	4.72	FALSE	0.185498345002696
T	IKZF1	ITGA4	11	transfac_pro__M00722	4.72	FALSE	0.207536063307376
T	IKZF1	STAT4	14	transfac_pro__M00722	4.72	FALSE	0.193262125090717
T	IKZF1	ANKRD44	34	dbcorrdb__IKZF1__ENCSR000EUJ_1__m2	4.05	TRUE	0.238028509453987
T	IKZF1	ARHGAP26	6	dbcorrdb__IKZF1__ENCSR000EUJ_1__m2	4.05	TRUE	0.210612712930088
T	IKZF1	BCL11B	22	dbcorrdb__IKZF1__ENCSR000EUJ_1__m2	4.05	TRUE	0.270672671045132
T	IKZF1	BCL2	51	dbcorrdb__IKZF1__ENCSR000EUJ_1__m2	4.05	TRUE	0.189271683705728
T	IKZF1	BTBD11	54	dbcorrdb__IKZF1__ENCSR000EUJ_1__m2	4.05	TRUE	0.175952912197397
T	IKZF1	CAMK4	40	dbcorrdb__IKZF1__ENCSR000EUJ_1__m2	4.05	TRUE	0.210584659832439
T	IKZF1	CARD11	19	dbcorrdb__IKZF1__ENCSR000EUJ_1__m2	4.05	TRUE	0.225734638231194
T	IKZF1	CBLB	21	dbcorrdb__IKZF1__ENCSR000EUJ_1__m2	4.05	TRUE	0.176144569228003
T	IKZF1	DNAJC1	18	dbcorrdb__IKZF1__ENCSR000EUJ_1__m2	4.05	TRUE	0.180434553540078
T	IKZF1	EML4	31	dbcorrdb__IKZF1__ENCSR000EUJ_1__m2	4.05	TRUE	0.211689057209776
T	IKZF1	ETS1	44	dbcorrdb__IKZF1__ENCSR000EUJ_1__m2	4.05	TRUE	0.221898833927429
T	IKZF1	FCRL6	27	dbcorrdb__IKZF1__ENCSR000EUJ_1__m2	4.05	TRUE	0.148288894161137
T	IKZF1	FGD3	9	dbcorrdb__IKZF1__ENCSR000EUJ_1__m2	4.05	TRUE	0.199475395422331
T	IKZF1	GIMAP7	21	dbcorrdb__IKZF1__ENCSR000EUJ_1__m2	4.05	TRUE	0.177410969999486
T	IKZF1	GRAMD1B	37	dbcorrdb__IKZF1__ENCSR000EUJ_1__m2	4.05	TRUE	0.200868960411955
T	IKZF1	LCP1	54	dbcorrdb__IKZF1__ENCSR000EUJ_1__m2	4.05	TRUE	0.224805284598385
T	IKZF1	NEDD9	63	dbcorrdb__IKZF1__ENCSR000EUJ_1__m2	4.05	TRUE	0.184510648954026
T	IKZF1	RORA	43	dbcorrdb__IKZF1__ENCSR000EUJ_1__m2	4.05	TRUE	0.230719073110982
T	IKZF1	RPS6KA3	30	dbcorrdb__IKZF1__ENCSR000EUJ_1__m2	4.05	TRUE	0.165407576975826
T	IKZF1	SEPT9	55	dbcorrdb__IKZF1__ENCSR000EUJ_1__m2	4.05	TRUE	0.201821349756437
T	IKZF1	SH2D1A	15	dbcorrdb__IKZF1__ENCSR000EUJ_1__m2	4.05	TRUE	0.180594392541854
T	IKZF1	SLFN12L	21	dbcorrdb__IKZF1__ENCSR000EUJ_1__m2	4.05	TRUE	0.183063300342698
T	IKZF1	SNTB1	45	dbcorrdb__IKZF1__ENCSR000EUJ_1__m2	4.05	TRUE	0.182259214439922
T	IKZF1	STK17B	24	dbcorrdb__IKZF1__ENCSR000EUJ_1__m2	4.05	TRUE	0.160765654625539
T	IKZF1	TNFSF4	36	dbcorrdb__IKZF1__ENCSR000EUJ_1__m2	4.05	TRUE	0.164726508232544
T	IKZF1	TOX	57	dbcorrdb__IKZF1__ENCSR000EUJ_1__m2	4.05	TRUE	0.186192247766093
T	IKZF1	UTRN	29	dbcorrdb__IKZF1__ENCSR000EUJ_1__m2	4.05	TRUE	0.19641954365992
T	IKZF1	CCDC69	4	homer__AGAGGAAGTG_PU.1	4.02	FALSE	0.198300782654916
T	IKZF1	DIAPH1	4	homer__AGAGGAAGTG_PU.1	4.02	FALSE	0.19640759162902
T	IKZF1	IKZF1	21	homer__AGAGGAAGTG_PU.1	4.02	FALSE	NA
T	IKZF1	IKZF3	4	homer__AGAGGAAGTG_PU.1	4.02	FALSE	0.211635662893517
T	IKZF1	PITPNC1	15	homer__AGAGGAAGTG_PU.1	4.02	FALSE	0.244543508684704
T	IKZF1	PTPRC	12	homer__AGAGGAAGTG_PU.1	4.02	FALSE	0.279341110537578
T	IKZF1	SKAP1	13	homer__AGAGGAAGTG_PU.1	4.02	FALSE	0.20748728756804
T	IKZF1	ZC3HAV1	10	homer__AGAGGAAGTG_PU.1	4.02	FALSE	0.19897435580596
T	IKZF1	AKNA	9	hocomoco__RUNX2_MOUSE.H11MO.0.A	3.88	FALSE	0.223797610114643
T	IKZF1	APOL2	3	hocomoco__RUNX2_MOUSE.H11MO.0.A	3.88	FALSE	0.174214606942092
T	IKZF1	ATP2A3	6	hocomoco__RUNX2_MOUSE.H11MO.0.A	3.88	FALSE	0.160854777956437
T	IKZF1	CCDC88C	3	hocomoco__RUNX2_MOUSE.H11MO.0.A	3.88	FALSE	0.184233832444655
T	IKZF1	CD244	6	hocomoco__RUNX2_MOUSE.H11MO.0.A	3.88	FALSE	0.19816749787721
T	IKZF1	CD96	9	hocomoco__RUNX2_MOUSE.H11MO.0.A	3.88	FALSE	0.179804227555008
T	IKZF1	PARP8	9	hocomoco__RUNX2_MOUSE.H11MO.0.A	3.88	FALSE	0.187910289745785
T	IKZF1	PYHIN1	9	hocomoco__RUNX2_MOUSE.H11MO.0.A	3.88	FALSE	0.162294371137713
T	IKZF1	RASGRP1	9	hocomoco__RUNX2_MOUSE.H11MO.0.A	3.88	FALSE	0.20416722686817
T	IKZF1	SLC38A1	6	hocomoco__RUNX2_MOUSE.H11MO.0.A	3.88	FALSE	0.143552508085757
T	IKZF1	STK10	6	hocomoco__RUNX2_MOUSE.H11MO.0.A	3.88	FALSE	0.195590876020475
T	IKZF1	SAMD3	15	factorbook__RUNX1	3.83	FALSE	0.16220157689378
T	IKZF1	CD84	3	homer__AGAGGAAGTG_PU.1	3.6	FALSE	0.188286398416955
T	IKZF1	ADAM23	3	transfac_pro__M04833	3.47	FALSE	0.164822992071646
T	IKZF1	ATP10A	9	transfac_pro__M04833	3.47	FALSE	0.179301524014711
T	IKZF1	CHD3	3	transfac_pro__M04833	3.47	FALSE	0.196110874398362
T	IKZF1	DPP4	3	transfac_pro__M04833	3.47	FALSE	0.151901381505907
T	IKZF1	IL12RB2	3	transfac_pro__M04833	3.47	FALSE	0.202950054002444
T	IKZF1	PDE7A	3	transfac_pro__M04833	3.47	FALSE	0.152573328670316
T	IKZF1	PPP1R12A	9	transfac_pro__M04833	3.47	FALSE	0.198526748413919
T	IKZF1	PRKCQ	3	transfac_pro__M04833	3.47	FALSE	0.171540856461857
T	IKZF1	RIN3	6	transfac_pro__M04833	3.47	FALSE	0.16320551048261
T	IKZF1	SEPT6	3	transfac_pro__M04833	3.47	FALSE	0.223701970061364
T	IKZF1	STIM1	6	transfac_pro__M04833	3.47	FALSE	0.16891123232244
T	IKZF1	ERN1	6	dbcorrdb__RELA__ENCSR000EAQ_1__m2	3.25	FALSE	0.176221642313076
T	IKZF1	ST8SIA1	3	dbcorrdb__RELA__ENCSR000EAQ_1__m2	3.25	FALSE	0.156848496392547
T	IKZF3	BCL11B	1	transfac_pro__M05507	3.02	TRUE	0.12063737767718
T	IKZF3	LCP1	1	transfac_pro__M05507	3.02	TRUE	0.111869661534715
T	IKZF3	UTRN	1	transfac_pro__M05507	3.02	TRUE	0.126030493284031
T	RORA	PDE7A	1	taipale_cyt_meth__RORC_NWWNNRGGTCANNRGGTCAN_eDBD_meth	3.31	FALSE	0.102209800369316
T	RORA	RIN3	1	taipale_cyt_meth__RORC_NWWNNRGGTCANNRGGTCAN_eDBD_meth	3.31	FALSE	0.121304543686384
T	RORA	GIMAP7	2	transfac_pro__M07964	3.2	TRUE	0.105883212978316
T	RORA	MDFIC	2	transfac_pro__M07964	3.2	TRUE	0.112387216065082
T	RORA	RORA	2	transfac_pro__M07964	3.2	TRUE	NA
T	RORA	SCML4	2	transfac_pro__M07964	3.2	TRUE	0.105063396910546
T	RORA	ST8SIA1	2	transfac_pro__M07964	3.2	TRUE	0.12456050125932
T	RUNX1	ARHGAP15	296	factorbook__RUNX1	7.24	TRUE	0.208315457362419
T	RUNX1	CD2	126	factorbook__RUNX1	7.24	TRUE	0.150529748032112
T	RUNX1	CLIC5	261	factorbook__RUNX1	7.24	TRUE	0.201806429021046
T	RUNX1	ETS1	195	factorbook__RUNX1	7.24	TRUE	0.158907225211765
T	RUNX1	GRAP2	279	factorbook__RUNX1	7.24	TRUE	0.140545380964925
T	RUNX1	IL7R	273	factorbook__RUNX1	7.24	TRUE	0.173064420934186
T	RUNX1	INPP4B	270	factorbook__RUNX1	7.24	TRUE	0.208391721805347
T	RUNX1	ITK	171	factorbook__RUNX1	7.24	TRUE	0.134886401695448
T	RUNX1	KLRK1	243	factorbook__RUNX1	7.24	TRUE	0.180973639113359
T	RUNX1	LAT	129	factorbook__RUNX1	7.24	TRUE	0.149412499689432
T	RUNX1	MBNL1	232	factorbook__RUNX1	7.24	TRUE	0.200989258399383
T	RUNX1	PTPN22	393	factorbook__RUNX1	7.24	TRUE	0.184839366312741
T	RUNX1	RUNX1	391	factorbook__RUNX1	7.24	TRUE	NA
T	RUNX1	RUNX3	231	factorbook__RUNX1	7.24	TRUE	0.165255209496014
T	RUNX1	SCML4	291	factorbook__RUNX1	7.24	TRUE	0.160015852053055
T	RUNX1	SIRPG	147	factorbook__RUNX1	7.24	TRUE	0.161901534244167
T	RUNX1	SNTB2	246	factorbook__RUNX1	7.24	TRUE	0.14680462893555
T	RUNX1	ZAP70	54	factorbook__RUNX1	7.24	TRUE	0.158460525440444
T	RUNX1	IQGAP2	273	homer__CAAACCACAG_RUNX	6.75	TRUE	0.161572134895494
T	RUNX1	BCL2	174	transfac_pro__M01658	6.73	TRUE	0.153568666697673
T	RUNX1	CD96	78	transfac_pro__M01658	6.73	TRUE	0.17100776394968
T	RUNX1	FGD3	63	transfac_pro__M01658	6.73	TRUE	0.16904923359111
T	RUNX1	KLRB1	131	transfac_pro__M01658	6.73	TRUE	0.182068653681122
T	RUNX1	SLA2	217	transfac_pro__M01658	6.73	TRUE	0.177005391865586
T	RUNX1	MDFIC	206	transfac_pro__M08866	6.42	TRUE	0.174168095799722
T	RUNX1	RASSF1	114	transfac_pro__M08866	6.42	TRUE	0.142444879987159
T	RUNX1	CCDC69	9	dbcorrdb__BCL11A__ENCSR000BHA_1__m2	6.2	FALSE	0.144303958891276
T	RUNX1	CLEC2D	21	dbcorrdb__BCL11A__ENCSR000BHA_1__m2	6.2	FALSE	0.17505947509801
T	RUNX1	CELF2	247	homer__AAACCACAAA_RUNX1	6.12	TRUE	0.208565829845934
T	RUNX1	RABGAP1L	189	homer__AAACCACAAA_RUNX1	6.12	TRUE	0.160105148674637
T	RUNX1	RORA	151	homer__AAACCACAAA_RUNX1	6.12	TRUE	0.179666216044573
T	RUNX1	THEMIS	159	homer__AAACCACAAA_RUNX1	6.12	TRUE	0.149721571860989
T	RUNX1	TRAF3IP3	132	homer__AAACCACAAA_RUNX1	6.12	TRUE	0.184707006977327
T	RUNX1	BTBD11	141	homer__CAAACCACAG_RUNX	5.99	TRUE	0.163241794748045
T	RUNX1	CAMK4	90	homer__CAAACCACAG_RUNX	5.99	TRUE	0.156535732022485
T	RUNX1	FCRL6	105	homer__CAAACCACAG_RUNX	5.99	TRUE	0.251432423522911
T	RUNX1	GRAMD1B	108	homer__CAAACCACAG_RUNX	5.99	TRUE	0.136625602246625
T	RUNX1	LCP1	132	homer__CAAACCACAG_RUNX	5.99	TRUE	0.144222375189987
T	RUNX1	NEDD9	234	homer__CAAACCACAG_RUNX	5.99	TRUE	0.172318114454406
T	RUNX1	SEPT9	186	homer__CAAACCACAG_RUNX	5.99	TRUE	0.168674652172828
T	RUNX1	SNTB1	111	homer__CAAACCACAG_RUNX	5.99	TRUE	0.158099424426554
T	RUNX1	TOX	173	homer__CAAACCACAG_RUNX	5.99	TRUE	0.203277313622733
T	RUNX1	UTRN	93	homer__CAAACCACAG_RUNX	5.99	TRUE	0.156999038339508
T	RUNX1	WDR63	159	homer__CAAACCACAG_RUNX	5.99	TRUE	0.167397771114043
T	RUNX1	PAG1	187	cisbp__M6457	5.9	TRUE	0.211135298597447
T	RUNX1	MPP7	15	dbcorrdb__STAT5A__ENCSR000BQZ_1__m2	5.78	FALSE	0.129173232825055
T	RUNX1	MCOLN2	15	cisbp__M2925	5.61	TRUE	0.17392994467787
T	RUNX1	PPP1R12A	54	cisbp__M2925	5.61	TRUE	0.165675382566685
T	RUNX1	CDC14A	6	dbcorrdb__IKZF1__ENCSR000EUJ_1__m2	5.59	FALSE	0.171748202722766
T	RUNX1	MFHAS1	24	dbcorrdb__IKZF1__ENCSR000EUJ_1__m2	5.59	FALSE	0.147074508475454
T	RUNX1	GNG2	41	swissregulon__hs__RUNX1..3.p2	5.53	TRUE	0.1820157611127
T	RUNX1	PARP8	42	homer__AAACCACAAA_RUNX1	5.52	TRUE	0.155468176555584
T	RUNX1	DNAJC1	82	transfac_pro__M08866	5.43	TRUE	0.191259123882061
T	RUNX1	STK17B	81	transfac_pro__M08866	5.43	TRUE	0.140701282751376
T	RUNX1	PTPRC	17	dbcorrdb__FOXM1__ENCSR000BRU_1__m2	5.39	FALSE	0.180644908070987
T	RUNX1	ITGA1	63	jaspar__MA0002.2	5.3	TRUE	0.136257230167432
T	RUNX1	MGAT5	45	jaspar__MA0002.2	5.3	TRUE	0.143921960348839
T	RUNX1	PACS1	51	jaspar__MA0002.2	5.3	TRUE	0.148453851572876
T	RUNX1	AKNA	39	transfac_pro__M08865	5.26	TRUE	0.152783377889667
T	RUNX1	ANKRD44	64	transfac_pro__M08865	5.26	TRUE	0.227568036703352
T	RUNX1	BCL11B	44	transfac_pro__M08865	5.26	TRUE	0.174191467636801
T	RUNX1	CARD11	54	transfac_pro__M08865	5.26	TRUE	0.148397618552409
T	RUNX1	CASP8	84	transfac_pro__M08865	5.26	TRUE	0.146941344887659
T	RUNX1	EML4	96	transfac_pro__M08865	5.26	TRUE	0.148267770510775
T	RUNX1	SKAP1	24	transfac_pro__M08865	5.26	TRUE	0.12563261845149
T	RUNX1	STK10	32	transfac_pro__M08865	5.26	TRUE	0.17589472795703
T	RUNX1	TNFSF4	103	transfac_pro__M08865	5.26	TRUE	0.183370035456448
T	RUNX1	KLRC1	12	taipale__RUNX2_DBD_WAACCRCAN_repr	5.15	FALSE	0.144732447318917
T	RUNX1	CD6	42	transfac_pro__M00751	5.14	TRUE	0.192461904110383
T	RUNX1	TESC	15	taipale__RUNX3_DBD_NAACCGCAAN	5.09	FALSE	0.192846745096532
T	RUNX1	GLCCI1	6	cisbp__M5790	5.04	FALSE	0.145394842836808
T	RUNX1	STIM1	12	cisbp__M5790	5.04	FALSE	0.181760133431523
T	RUNX1	CD244	27	transfac_pro__M00769	4.96	TRUE	0.152691220079611
T	RUNX1	PYHIN1	16	transfac_pro__M07242	4.9	TRUE	0.183501488760289
T	RUNX1	ARHGEF3	6	dbcorrdb__NFATC1__ENCSR000BQL_1__m3	4.7	FALSE	0.154432028059741
T	RUNX1	SAMD3	36	transfac_pro__M01658	4.67	TRUE	0.16328461375331
T	RUNX1	IKZF3	13	cisbp__M6457	4.41	TRUE	0.218321300308569
T	RUNX1	ST8SIA4	67	cisbp__M6457	4.41	TRUE	0.176820473536575
T	RUNX1	DIAPH1	6	homer__ACAGGATGTGGT_ETS_RUNX	4.34	TRUE	0.1598295611984
T	RUNX1	ITGA4	24	homer__ACAGGATGTGGT_ETS_RUNX	4.34	TRUE	0.157906676891359
T	RUNX1	RIN3	11	homer__ACAGGATGTGGT_ETS_RUNX	4.34	TRUE	0.195561530963307
T	RUNX1	RPS6KA3	69	homer__ACAGGATGTGGT_ETS_RUNX	4.34	TRUE	0.164996937088631
T	RUNX1	APOL2	3	hocomoco__RUNX2_MOUSE.H11MO.0.A	4.22	FALSE	0.164601627406965
T	RUNX1	SLC38A1	9	hocomoco__RUNX2_MOUSE.H11MO.0.A	4.22	FALSE	0.186658969472504
T	RUNX1	SAMHD1	66	transfac_pro__M08866	4.16	TRUE	0.173868247731694
T	RUNX1	CD247	24	transfac_pro__M08865	4.15	TRUE	0.17059409967116
T	RUNX1	STAT4	12	transfac_pro__M08865	4.15	TRUE	0.160117829322891
T	RUNX1	DENND1B	3	transfac_pro__M00722	4.02	FALSE	0.142883645850286
T	RUNX1	IKZF1	55	swissregulon__hs__RUNX1..3.p2	4.01	TRUE	0.193357476288779
T	RUNX1	PITPNC1	57	swissregulon__hs__RUNX1..3.p2	4.01	TRUE	0.169887839601955
T	RUNX1	ARHGAP26	6	dbcorrdb__IKZF1__ENCSR000EUJ_1__m2	3.97	FALSE	0.194998798673695
T	RUNX1	PDE7A	33	flyfactorsurvey__run_Bgb_NBT_FBgn0003300	3.83	TRUE	0.152729450204661
T	RUNX1	SLFN12L	65	flyfactorsurvey__run_Bgb_NBT_FBgn0003300	3.83	TRUE	0.201785151720163
T	RUNX1	SH2D1A	57	cisbp__M5172	3.79	TRUE	0.171198288617801
T	RUNX1	CD44	30	factorbook__RUNX1	3.76	TRUE	0.164069121972268
T	RUNX1	RASGRP1	13	factorbook__RUNX1	3.76	TRUE	0.17334654969272
T	RUNX1	ATP2A3	18	cisbp__M5172	3.44	TRUE	0.161168421544661
T	RUNX1	ERN1	21	cisbp__M5172	3.44	TRUE	0.157861319991091
T	RUNX1	CHD3	3	hocomoco__RUNX2_HUMAN.H11MO.0.A	3.24	FALSE	0.165479729280509
T	RUNX1	ADAM23	18	stark__YGYGGTY	3.05	TRUE	0.182397189530261
T	RUNX1	ATP10A	25	stark__YGYGGTY	3.05	TRUE	0.184895660262314
T	RUNX1	CBLB	17	stark__YGYGGTY	3.05	TRUE	0.199211184604757
T	RUNX1	CCDC88C	12	stark__YGYGGTY	3.05	TRUE	0.199037821278295
T	RUNX1	ST8SIA1	3	stark__YGYGGTY	3.05	TRUE	0.179170084616574
T	RUNX3	KIAA1671	2	transfac_pro__M01658	6.7	FALSE	0.0618294206810247
T	RUNX3	PYHIN1	10	transfac_pro__M01658	6.7	FALSE	0.0629292637622127
T	RUNX3	BCL2	133	transfac_pro__M08866	6.69	TRUE	0.063505440486521
T	RUNX3	CD2	68	transfac_pro__M08866	6.69	TRUE	0.0472615693597112
T	RUNX3	CD96	42	transfac_pro__M08866	6.69	TRUE	0.0459723225447785
T	RUNX3	CLIC5	127	transfac_pro__M08866	6.69	TRUE	0.0930060399214406
T	RUNX3	ETS1	107	transfac_pro__M08866	6.69	TRUE	0.0798420831119868
T	RUNX3	GRAP2	166	transfac_pro__M08866	6.69	TRUE	0.0481086520393123
T	RUNX3	GZMK	84	transfac_pro__M08866	6.69	TRUE	0.0447910966065515
T	RUNX3	IL7R	126	transfac_pro__M08866	6.69	TRUE	0.0444671811028126
T	RUNX3	INPP4B	137	transfac_pro__M08866	6.69	TRUE	0.0747266279692323
T	RUNX3	KLRK1	112	transfac_pro__M08866	6.69	TRUE	0.0567461007753722
T	RUNX3	PTPN22	202	transfac_pro__M08866	6.69	TRUE	0.0509770940602945
T	RUNX3	RASSF1	60	transfac_pro__M08866	6.69	TRUE	0.0571978255734169
T	RUNX3	RUNX1	223	transfac_pro__M08866	6.69	TRUE	0.0674756217218957
T	RUNX3	RUNX3	159	transfac_pro__M08866	6.69	TRUE	NA
T	RUNX3	SCML4	168	transfac_pro__M08866	6.69	TRUE	0.0533993596778913
T	RUNX3	SIRPG	86	transfac_pro__M08866	6.69	TRUE	0.0500040736376131
T	RUNX3	SNTB2	148	transfac_pro__M08866	6.69	TRUE	0.0562248344371969
T	RUNX3	SYTL3	124	transfac_pro__M08866	6.69	TRUE	0.0543521916423992
T	RUNX3	FCRL6	72	transfac_pro__M01759	6.13	TRUE	0.0683991667685522
T	RUNX3	GIMAP7	24	transfac_pro__M01759	6.13	TRUE	0.0826831589937199
T	RUNX3	MBNL1	106	transfac_pro__M01759	6.13	TRUE	0.0600795073933276
T	RUNX3	NEDD9	124	transfac_pro__M01759	6.13	TRUE	0.0696500995705548
T	RUNX3	RORA	95	transfac_pro__M01759	6.13	TRUE	0.0715426258850552
T	RUNX3	RRAS2	13	transfac_pro__M01759	6.13	TRUE	0.0584184670018412
T	RUNX3	SLC38A1	5	transfac_pro__M01759	6.13	TRUE	0.0638493515957914
T	RUNX3	TNFSF4	58	transfac_pro__M01759	6.13	TRUE	0.0658896040625043
T	RUNX3	TOX	112	transfac_pro__M01759	6.13	TRUE	0.06845544334795
T	RUNX3	ZAP70	44	transfac_pro__M01759	6.13	TRUE	0.0739382230701916
T	RUNX3	PACS1	36	hocomoco__RUNX3_MOUSE.H11MO.0.A	5.92	TRUE	0.0570982867762739
T	RUNX3	PAG1	92	hocomoco__RUNX3_MOUSE.H11MO.0.A	5.92	TRUE	0.0424462486751231
T	RUNX3	RABGAP1L	112	hocomoco__RUNX3_MOUSE.H11MO.0.A	5.92	TRUE	0.0504498643266343
T	RUNX3	TRAF3IP3	64	hocomoco__RUNX3_MOUSE.H11MO.0.A	5.92	TRUE	0.0732889509957817
T	RUNX3	DENND1B	4	hocomoco__RUNX1_MOUSE.H11MO.0.A	5.55	FALSE	0.0590369974833528
T	RUNX3	STAT4	16	hocomoco__RUNX1_MOUSE.H11MO.0.A	5.55	FALSE	0.0809982664417353
T	RUNX3	DNAJC1	36	transfac_pro__M08866	5.48	TRUE	0.0563388915913335
T	RUNX3	GRAMD1B	58	transfac_pro__M08866	5.48	TRUE	0.0516709226006999
T	RUNX3	SEPT9	128	transfac_pro__M08866	5.48	TRUE	0.054510045142577
T	RUNX3	STK17B	36	transfac_pro__M08866	5.48	TRUE	0.0577282746446666
T	RUNX3	MFHAS1	28	cisbp__M5794	5.29	TRUE	0.0430668734018622
T	RUNX3	SAMHD1	37	cisbp__M5794	5.29	TRUE	0.0682489581151042
T	RUNX3	ANKRD44	18	hocomoco__RUNX3_HUMAN.H11MO.0.A	5.17	TRUE	0.0307745406705057
T	RUNX3	PPP1R12A	47	taipale__RUNX3_full_NAACCRCAAN	5.17	TRUE	0.0693940623881647
T	RUNX3	RIN3	10	taipale__RUNX3_full_NAACCRCAAN	5.17	TRUE	0.0640506552377243
T	RUNX3	SNTB1	52	hocomoco__RUNX3_HUMAN.H11MO.0.A	5.17	TRUE	0.0549930464875016
T	RUNX3	AKNA	44	taipale__RUNX3_DBD_NAACCGCAAN	4.97	TRUE	0.053503835617389
T	RUNX3	ANTXR2	18	taipale__RUNX3_DBD_NAACCGCAAN	4.97	TRUE	0.0773302190724112
T	RUNX3	ARHGAP26	4	taipale__RUNX3_DBD_NAACCGCAAN	4.97	TRUE	0.0529856573755636
T	RUNX3	ATP10A	12	taipale__RUNX3_DBD_NAACCGCAAN	4.97	TRUE	0.0502730349129536
T	RUNX3	CD247	29	taipale__RUNX3_DBD_NAACCGCAAN	4.97	TRUE	0.0659228127259542
T	RUNX3	CLEC2D	24	taipale__RUNX3_DBD_NAACCGCAAN	4.97	TRUE	0.0523037362127753
T	RUNX3	KLRC1	19	taipale__RUNX3_DBD_NAACCGCAAN	4.97	TRUE	0.0786704259860856
T	RUNX3	SH2D1A	20	taipale__RUNX3_DBD_NAACCGCAAN	4.97	TRUE	0.0522942593148992
T	RUNX3	STK10	10	taipale__RUNX3_DBD_NAACCGCAAN	4.97	TRUE	0.0614447664303936
T	RUNX3	TGFBR3	44	taipale__RUNX3_DBD_NAACCGCAAN	4.97	TRUE	0.0490753431181257
T	RUNX3	CD6	30	transfac_pro__M07372	4.92	TRUE	0.0489544711780882
T	RUNX3	GNG2	34	transfac_pro__M07372	4.92	TRUE	0.0535091222149667
T	RUNX3	MCOLN2	4	transfac_pro__M07372	4.92	TRUE	0.0687247836823935
T	RUNX3	PDGFD	30	transfac_pro__M07372	4.92	TRUE	0.0929573209693592
T	RUNX3	CCDC69	14	dbcorrdb__RUNX3__ENCSR000BRI_1__m1	4.81	TRUE	0.0847518090446019
T	RUNX3	MPP7	22	dbcorrdb__RUNX3__ENCSR000BRI_1__m1	4.81	TRUE	0.0757607610328559
T	RUNX3	SAMD3	26	dbcorrdb__RUNX3__ENCSR000BRI_1__m1	4.81	TRUE	0.068983401834903
T	RUNX3	CDC14A	2	dbcorrdb__IKZF1__ENCSR000EUJ_1__m2	4.79	FALSE	0.0519433121239308
T	RUNX3	CAMK4	46	transfac_pro__M00769	4.6	TRUE	0.0533450394182878
T	RUNX3	BCL11B	14	taipale__RUNX3_DBD_NAACCGCAAN	4.33	TRUE	0.0630368367533464
T	RUNX3	CD44	14	taipale__RUNX3_DBD_NAACCGCAAN	4.33	TRUE	0.0489383371345911
T	RUNX3	MGAT5	24	taipale__RUNX3_DBD_NAACCGCAAN	4.33	TRUE	0.0480330897396183
T	RUNX3	PARP8	8	taipale__RUNX3_DBD_NAACCGCAAN	4.33	TRUE	0.045266597021806
T	RUNX3	PDE7A	18	taipale__RUNX3_DBD_NAACCGCAAN	4.33	TRUE	0.0512392673332898
T	RUNX3	PITPNC1	20	taipale__RUNX3_DBD_NAACCGCAAN	4.33	TRUE	0.0331050985584142
T	RUNX3	PTPRC	4	taipale__RUNX3_DBD_NAACCGCAAN	4.33	TRUE	0.0312530351674042
T	RUNX3	CCDC88C	2	hocomoco__RUNX2_HUMAN.H11MO.0.A	3.23	FALSE	0.0670124320385597
T	RUNX3	CHD3	2	hocomoco__RUNX2_HUMAN.H11MO.0.A	3.23	FALSE	0.0466813533661903
T	RUNX3	IKZF3	2	hocomoco__RUNX2_HUMAN.H11MO.0.A	3.23	FALSE	0.0643265097758789
T	RUNX3	STIM1	2	hocomoco__RUNX2_HUMAN.H11MO.0.A	3.23	FALSE	0.0549249865865582
Microglia	BHLHE41	CD83	6	factorbook__BHLHE40	4.29	FALSE	0.0436451321519043
Microglia	BHLHE41	INPP4B	4	factorbook__BHLHE40	4.29	FALSE	0.0395916614841887
Microglia	BHLHE41	PMEPA1	7	factorbook__BHLHE40	4.29	FALSE	0.0384118159439023
Microglia	BHLHE41	KLHL5	4	transfac_pro__M09511	4.17	FALSE	0.039121523905311
Microglia	BHLHE41	TP63	2	transfac_pro__M09511	4.17	FALSE	0.0450141815947543
Microglia	BHLHE41	ARHGAP12	18	taipale__BHLHB3_full_NKCACGTGMN_repr	4	TRUE	0.0404158900568347
Microglia	BHLHE41	BHLHE41	18	taipale__BHLHB3_full_NKCACGTGMN_repr	4	TRUE	NA
Microglia	BHLHE41	CUX2	18	taipale__BHLHB3_full_NKCACGTGMN_repr	4	TRUE	0.0386915395231555
Microglia	BHLHE41	HPS3	10	taipale__BHLHB3_full_NKCACGTGMN_repr	4	TRUE	0.0398779400421003
Microglia	BHLHE41	RBMS1	11	taipale__BHLHB3_full_NKCACGTGMN_repr	4	TRUE	0.0384739062328861
Microglia	BHLHE41	RHBDF2	18	taipale__BHLHB3_full_NKCACGTGMN_repr	4	TRUE	0.0395649939952695
Microglia	BHLHE41	CX3CR1	1	cisbp__M4553	3.91	FALSE	0.039268670594526
Microglia	BHLHE41	EML4	1	cisbp__M4553	3.91	FALSE	0.0408816843232066
Microglia	BHLHE41	FMNL1	2	cisbp__M4553	3.91	FALSE	0.0389483976465126
Microglia	BHLHE41	SAMSN1	1	cisbp__M4553	3.91	FALSE	0.0388172447020109
Microglia	BHLHE41	SCMH1	1	cisbp__M4553	3.91	FALSE	0.0384064466927897
Microglia	CUX2	AIM2	2	transfac_pro__M07845	3.33	FALSE	0.0288498544564919
Microglia	CUX2	ARHGAP22	2	transfac_pro__M07845	3.33	FALSE	0.018765206179795
Microglia	CUX2	ARL15	2	transfac_pro__M07845	3.33	FALSE	0.0276261526485659
Microglia	CUX2	ATP8B4	2	transfac_pro__M07845	3.33	FALSE	0.0255008233583871
Microglia	CUX2	CUX2	2	transfac_pro__M07845	3.33	FALSE	NA
Microglia	CUX2	ETV5	2	transfac_pro__M07845	3.33	FALSE	0.0285220170813086
Microglia	CUX2	ETV6	2	transfac_pro__M07845	3.33	FALSE	0.0284862485722425
Microglia	CUX2	FKBP5	2	transfac_pro__M07845	3.33	FALSE	0.0254634052890856
Microglia	CUX2	FOXN3	2	transfac_pro__M07845	3.33	FALSE	0.0261350460207242
Microglia	CUX2	HDAC9	2	transfac_pro__M07845	3.33	FALSE	0.0257545971178282
Microglia	CUX2	MAN1C1	2	transfac_pro__M07845	3.33	FALSE	0.0282808120904825
Microglia	CUX2	MEF2C	2	transfac_pro__M07845	3.33	FALSE	0.0211720962885256
Microglia	CUX2	MTSS1	2	transfac_pro__M07845	3.33	FALSE	0.02468050732915
Microglia	CUX2	OXR1	2	transfac_pro__M07845	3.33	FALSE	0.0280084060255518
Microglia	CUX2	PLD5	2	transfac_pro__M07845	3.33	FALSE	0.0309705674395228
Microglia	CUX2	RUNX2	2	transfac_pro__M07845	3.33	FALSE	0.0277750602059608
Microglia	CUX2	SCML4	2	transfac_pro__M07845	3.33	FALSE	0.0255263116170935
Microglia	CUX2	SFMBT2	2	transfac_pro__M07845	3.33	FALSE	0.0270406636489834
Microglia	CUX2	SKAP2	2	transfac_pro__M07845	3.33	FALSE	0.0258776389982944
Microglia	CUX2	SORL1	2	transfac_pro__M07845	3.33	FALSE	0.0125868106118581
Microglia	CUX2	TANC1	2	transfac_pro__M07845	3.33	FALSE	0.0273568171743046
Microglia	CUX2	THSD4	2	transfac_pro__M07845	3.33	FALSE	0.0309939426096251
Microglia	CUX2	ZFP36L1	2	transfac_pro__M07845	3.33	FALSE	0.0284778527223591
Microglia	ETV5	ADAM28	64	cisbp__M6484	6.42	FALSE	0.0353347938374712
Microglia	ETV5	ADAP2	6	cisbp__M6484	6.42	FALSE	0.0414832725825436
Microglia	ETV5	AKAP13	46	cisbp__M6484	6.42	FALSE	0.0364943853521188
Microglia	ETV5	ANKRD44	78	cisbp__M6484	6.42	FALSE	0.0344332340493262
Microglia	ETV5	ANKS1A	34	cisbp__M6484	6.42	FALSE	0.0392089029522924
Microglia	ETV5	AOAH	18	cisbp__M6484	6.42	FALSE	0.0359529404933631
Microglia	ETV5	APBB1IP	8	cisbp__M6484	6.42	FALSE	0.0332670604665013
Microglia	ETV5	ARHGAP15	80	cisbp__M6484	6.42	FALSE	0.0267753824950234
Microglia	ETV5	ARHGAP24	22	cisbp__M6484	6.42	FALSE	0.0385209415331857
Microglia	ETV5	ARHGAP25	68	cisbp__M6484	6.42	FALSE	0.0402245896194148
Microglia	ETV5	ARHGEF6	30	cisbp__M6484	6.42	FALSE	0.0448672133088467
Microglia	ETV5	ARPC2	70	cisbp__M6484	6.42	FALSE	0.0459250154207059
Microglia	ETV5	ATP8B4	46	cisbp__M6484	6.42	FALSE	0.0403033827119893
Microglia	ETV5	BHLHE41	18	cisbp__M6484	6.42	FALSE	0.042581868334694
Microglia	ETV5	BIN2	49	cisbp__M6484	6.42	FALSE	0.0479892157241473
Microglia	ETV5	BLNK	84	cisbp__M6484	6.42	FALSE	0.041151758884153
Microglia	ETV5	BNC2	29	cisbp__M6484	6.42	FALSE	0.0423313070982942
Microglia	ETV5	C1QA	20	cisbp__M6484	6.42	FALSE	0.0429082455149339
Microglia	ETV5	C3	8	cisbp__M6484	6.42	FALSE	0.038513021666374
Microglia	ETV5	C6orf62	16	cisbp__M6484	6.42	FALSE	0.0413171563557783
Microglia	ETV5	CAB39	38	cisbp__M6484	6.42	FALSE	0.0406712961338046
Microglia	ETV5	CARD11	28	cisbp__M6484	6.42	FALSE	0.040238122437342
Microglia	ETV5	CCM2	66	cisbp__M6484	6.42	FALSE	0.0402066970922275
Microglia	ETV5	CD163	10	cisbp__M6484	6.42	FALSE	0.0393345485315323
Microglia	ETV5	CD53	62	cisbp__M6484	6.42	FALSE	0.0402968079076233
Microglia	ETV5	CD86	30	cisbp__M6484	6.42	FALSE	0.0418019378300728
Microglia	ETV5	CHST11	26	cisbp__M6484	6.42	FALSE	0.0411844479923084
Microglia	ETV5	CLEC12A	8	cisbp__M6484	6.42	FALSE	0.0521367636357436
Microglia	ETV5	CSF1R	6	cisbp__M6484	6.42	FALSE	0.0333264084767975
Microglia	ETV5	CTSS	48	cisbp__M6484	6.42	FALSE	0.0421610893247025
Microglia	ETV5	DIAPH2	12	cisbp__M6484	6.42	FALSE	0.0368360569632992
Microglia	ETV5	DOCK11	28	cisbp__M6484	6.42	FALSE	0.0376584449852421
Microglia	ETV5	DOCK8	60	cisbp__M6484	6.42	FALSE	0.0295140081352275
Microglia	ETV5	ENTPD1	8	cisbp__M6484	6.42	FALSE	0.0449945275757548
Microglia	ETV5	ETV5	19	cisbp__M6484	6.42	FALSE	NA
Microglia	ETV5	ETV6	24	cisbp__M6484	6.42	FALSE	0.0400691009821881
Microglia	ETV5	FCHSD2	30	cisbp__M6484	6.42	FALSE	0.0273830854069035
Microglia	ETV5	FLI1	72	cisbp__M6484	6.42	FALSE	0.0395784702722431
Microglia	ETV5	FMN1	58	cisbp__M6484	6.42	FALSE	0.0416146069832152
Microglia	ETV5	FMNL1	66	cisbp__M6484	6.42	FALSE	0.0408563859613988
Microglia	ETV5	FRMD4A	14	cisbp__M6484	6.42	FALSE	0.0249903034894322
Microglia	ETV5	GAB2	34	cisbp__M6484	6.42	FALSE	0.0405261551725827
Microglia	ETV5	GCNT2	30	cisbp__M6484	6.42	FALSE	0.0412698033928908
Microglia	ETV5	GNB4	47	cisbp__M6484	6.42	FALSE	0.0490233682212067
Microglia	ETV5	GRB2	16	cisbp__M6484	6.42	FALSE	0.0483878944498562
Microglia	ETV5	HDAC9	50	cisbp__M6484	6.42	FALSE	0.0366436271590948
Microglia	ETV5	HERC1	20	cisbp__M6484	6.42	FALSE	0.037627364549237
Microglia	ETV5	HPGDS	36	cisbp__M6484	6.42	FALSE	0.0401506487340776
Microglia	ETV5	IFI16	28	cisbp__M6484	6.42	FALSE	0.0412130525727169
Microglia	ETV5	IFNGR1	10	cisbp__M6484	6.42	FALSE	0.0398378782652133
Microglia	ETV5	IFNGR2	18	cisbp__M6484	6.42	FALSE	0.0383214903209626
Microglia	ETV5	IKBKB	78	cisbp__M6484	6.42	FALSE	0.0392380223498979
Microglia	ETV5	IKZF1	38	cisbp__M6484	6.42	FALSE	0.0389327185042261
Microglia	ETV5	IL18	15	cisbp__M6484	6.42	FALSE	0.0457958191683761
Microglia	ETV5	IL6R	14	cisbp__M6484	6.42	FALSE	0.041513152507697
Microglia	ETV5	INPP4B	16	cisbp__M6484	6.42	FALSE	0.0516559787591076
Microglia	ETV5	INPP5D	70	cisbp__M6484	6.42	FALSE	0.0282496128785462
Microglia	ETV5	KCNK13	10	cisbp__M6484	6.42	FALSE	0.0410685757728695
Microglia	ETV5	KLHL5	30	cisbp__M6484	6.42	FALSE	0.0420845783179814
Microglia	ETV5	KYNU	6	cisbp__M6484	6.42	FALSE	0.0397703931882384
Microglia	ETV5	LCP2	86	cisbp__M6484	6.42	FALSE	0.0375760272658093
Microglia	ETV5	LRRK2	18	cisbp__M6484	6.42	FALSE	0.0382029184233718
Microglia	ETV5	LY86	46	cisbp__M6484	6.42	FALSE	0.040799864088494
Microglia	ETV5	LYN	68	cisbp__M6484	6.42	FALSE	0.0396231131108842
Microglia	ETV5	MAML3	28	cisbp__M6484	6.42	FALSE	0.0401542813130878
Microglia	ETV5	MAP3K5	26	cisbp__M6484	6.42	FALSE	0.0483760375896909
Microglia	ETV5	MCF2L	64	cisbp__M6484	6.42	FALSE	0.042599716640791
Microglia	ETV5	MNDA	26	cisbp__M6484	6.42	FALSE	0.0369673818128682
Microglia	ETV5	MRC2	22	cisbp__M6484	6.42	FALSE	0.041654674785209
Microglia	ETV5	MS4A7	38	cisbp__M6484	6.42	FALSE	0.0362684871335206
Microglia	ETV5	MSR1	16	cisbp__M6484	6.42	FALSE	0.0429980357643011
Microglia	ETV5	NAV3	34	cisbp__M6484	6.42	FALSE	0.0308975594608951
Microglia	ETV5	NCKAP1L	82	cisbp__M6484	6.42	FALSE	0.0396790573057954
Microglia	ETV5	OPRM1	15	cisbp__M6484	6.42	FALSE	0.0525804556777234
Microglia	ETV5	OSBPL11	16	cisbp__M6484	6.42	FALSE	0.0496875567253741
Microglia	ETV5	P2RY13	12	cisbp__M6484	6.42	FALSE	0.0489207905749401
Microglia	ETV5	PACSIN2	40	cisbp__M6484	6.42	FALSE	0.0396816723085887
Microglia	ETV5	PGM5	15	cisbp__M6484	6.42	FALSE	0.045201526377666
Microglia	ETV5	PIK3CD	76	cisbp__M6484	6.42	FALSE	0.0411085548935378
Microglia	ETV5	PIK3R5	86	cisbp__M6484	6.42	FALSE	0.0395482213966295
Microglia	ETV5	PLA2G4A	82	cisbp__M6484	6.42	FALSE	0.0434392509605695
Microglia	ETV5	PLA2R1	18	cisbp__M6484	6.42	FALSE	0.0398522048165756
Microglia	ETV5	PLCG2	16	cisbp__M6484	6.42	FALSE	0.0357724064121281
Microglia	ETV5	PLCL2	25	cisbp__M6484	6.42	FALSE	0.0456733031890969
Microglia	ETV5	PLD5	12	cisbp__M6484	6.42	FALSE	0.0352396666983523
Microglia	ETV5	PRKAG2	82	cisbp__M6484	6.42	FALSE	0.039804869866541
Microglia	ETV5	PSMA1	18	cisbp__M6484	6.42	FALSE	0.0403250248189438
Microglia	ETV5	PTPN12	4	cisbp__M6484	6.42	FALSE	0.0380624685744786
Microglia	ETV5	PTPRC	62	cisbp__M6484	6.42	FALSE	0.0369603946871497
Microglia	ETV5	RAPGEF1	52	cisbp__M6484	6.42	FALSE	0.0381826453156214
Microglia	ETV5	RBM47	22	cisbp__M6484	6.42	FALSE	0.0415601061542075
Microglia	ETV5	RGS10	28	cisbp__M6484	6.42	FALSE	0.0378823624881612
Microglia	ETV5	RUNX1	42	cisbp__M6484	6.42	FALSE	0.0408436044300871
Microglia	ETV5	SAMSN1	84	cisbp__M6484	6.42	FALSE	0.0442592425407098
Microglia	ETV5	SAT1	44	cisbp__M6484	6.42	FALSE	0.0404254608457779
Microglia	ETV5	SCML4	32	cisbp__M6484	6.42	FALSE	0.037999661994139
Microglia	ETV5	SFMBT2	22	cisbp__M6484	6.42	FALSE	0.0425134610378117
Microglia	ETV5	SH2B3	36	cisbp__M6484	6.42	FALSE	0.0420180937420676
Microglia	ETV5	SH3KBP1	30	cisbp__M6484	6.42	FALSE	0.036514630638984
Microglia	ETV5	SLA	15	cisbp__M6484	6.42	FALSE	0.0470786798158675
Microglia	ETV5	SLC37A2	22	cisbp__M6484	6.42	FALSE	0.0407505223587197
Microglia	ETV5	SLCO2B1	14	cisbp__M6484	6.42	FALSE	0.0358366319109101
Microglia	ETV5	SMAP2	30	cisbp__M6484	6.42	FALSE	0.0427252947300851
Microglia	ETV5	SORL1	24	cisbp__M6484	6.42	FALSE	0.018548370656015
Microglia	ETV5	SP100	18	cisbp__M6484	6.42	FALSE	0.0411164983906518
Microglia	ETV5	SP110	6	cisbp__M6484	6.42	FALSE	0.0385626809918148
Microglia	ETV5	SSBP2	30	cisbp__M6484	6.42	FALSE	0.0446464805151583
Microglia	ETV5	ST6GALNAC3	20	cisbp__M6484	6.42	FALSE	0.0189631023945134
Microglia	ETV5	ST8SIA4	31	cisbp__M6484	6.42	FALSE	0.0486970935914912
Microglia	ETV5	STAB1	54	cisbp__M6484	6.42	FALSE	0.0343440659562753
Microglia	ETV5	SYK	70	cisbp__M6484	6.42	FALSE	0.0405847167052236
Microglia	ETV5	TBC1D9	20	cisbp__M6484	6.42	FALSE	0.0408246518650135
Microglia	ETV5	TEC	7	cisbp__M6484	6.42	FALSE	0.0457731143353413
Microglia	ETV5	TNRC18	36	cisbp__M6484	6.42	FALSE	0.0369842241595746
Microglia	ETV5	TRAF3IP1	16	cisbp__M6484	6.42	FALSE	0.0434347114240549
Microglia	ETV5	TRIM22	12	cisbp__M6484	6.42	FALSE	0.040847252652656
Microglia	ETV5	VAV1	76	cisbp__M6484	6.42	FALSE	0.0403293384639927
Microglia	ETV5	VWF	42	cisbp__M6484	6.42	FALSE	0.0381006894839381
Microglia	ETV5	ZFP36L1	38	cisbp__M6484	6.42	FALSE	0.039798971157138
Microglia	ETV5	ANO2	12	dbcorrdb__SPI1__ENCSR000BGW_1__m1	6.41	FALSE	0.0407695834579142
Microglia	ETV5	NFATC2	46	dbcorrdb__SPI1__ENCSR000BGW_1__m1	6.41	FALSE	0.04405268502225
Microglia	ETV5	APLP2	14	hocomoco__ELF5_HUMAN.H11MO.0.A	6.02	FALSE	0.0483738682593392
Microglia	ETV5	ARHGAP22	30	hocomoco__ELF5_HUMAN.H11MO.0.A	6.02	FALSE	0.0283417779523539
Microglia	ETV5	ARL15	6	hocomoco__ELF5_HUMAN.H11MO.0.A	6.02	FALSE	0.0419940996258556
Microglia	ETV5	ATP2C1	18	hocomoco__ELF5_HUMAN.H11MO.0.A	6.02	FALSE	0.0445341691977276
Microglia	ETV5	ATP7A	36	hocomoco__ELF5_HUMAN.H11MO.0.A	6.02	FALSE	0.0459490844720506
Microglia	ETV5	BMP2K	14	hocomoco__ELF5_HUMAN.H11MO.0.A	6.02	FALSE	0.0394082128154027
Microglia	ETV5	CAPZB	12	hocomoco__ELF5_HUMAN.H11MO.0.A	6.02	FALSE	0.0298829978915193
Microglia	ETV5	CMIP	24	hocomoco__ELF5_HUMAN.H11MO.0.A	6.02	FALSE	0.0372154527297972
Microglia	ETV5	DOCK2	4	hocomoco__ELF5_HUMAN.H11MO.0.A	6.02	FALSE	0.0324898668422732
Microglia	ETV5	EVL	38	hocomoco__ELF5_HUMAN.H11MO.0.A	6.02	FALSE	0.0382422714393323
Microglia	ETV5	FGD3	8	hocomoco__ELF5_HUMAN.H11MO.0.A	6.02	FALSE	0.0409842778248256
Microglia	ETV5	LAPTM5	62	hocomoco__ELF5_HUMAN.H11MO.0.A	6.02	FALSE	0.042645803008196
Microglia	ETV5	OLR1	4	hocomoco__ELF5_HUMAN.H11MO.0.A	6.02	FALSE	0.0389752401451191
Microglia	ETV5	OXR1	18	hocomoco__ELF5_HUMAN.H11MO.0.A	6.02	FALSE	0.0394986496068799
Microglia	ETV5	RASL10A	10	hocomoco__ELF5_HUMAN.H11MO.0.A	6.02	FALSE	0.0416908844073838
Microglia	ETV5	SH3BGRL	58	hocomoco__ELF5_HUMAN.H11MO.0.A	6.02	FALSE	0.0379106454530372
Microglia	ETV5	SIPA1L2	12	hocomoco__ELF5_HUMAN.H11MO.0.A	6.02	FALSE	0.0370406841839101
Microglia	ETV5	SKAP2	22	hocomoco__ELF5_HUMAN.H11MO.0.A	6.02	FALSE	0.0451676837747196
Microglia	ETV5	SLC15A2	6	hocomoco__ELF5_HUMAN.H11MO.0.A	6.02	FALSE	0.0523789385752551
Microglia	ETV5	SLC8A1	12	hocomoco__ELF5_HUMAN.H11MO.0.A	6.02	FALSE	0.0437141703160467
Microglia	ETV5	SSH2	10	hocomoco__ELF5_HUMAN.H11MO.0.A	6.02	FALSE	0.0366780457627803
Microglia	ETV5	WDFY4	32	hocomoco__ELF5_HUMAN.H11MO.0.A	6.02	FALSE	0.0372589655319563
Microglia	ETV5	GAB3	8	hocomoco__SPI1_HUMAN.H11MO.0.A	5.95	FALSE	0.0412418345845146
Microglia	ETV5	NBL1	6	hocomoco__SPI1_HUMAN.H11MO.0.A	5.95	FALSE	0.0484980590024748
Microglia	ETV5	RHBDF2	26	hocomoco__SPI1_HUMAN.H11MO.0.A	5.95	FALSE	0.0422617061028041
Microglia	ETV5	TRAF3IP3	18	hocomoco__SPI1_HUMAN.H11MO.0.A	5.95	FALSE	0.0434710206526658
Microglia	ETV5	A2M	14	dbcorrdb__SPI1__ENCSR000BGW_1__m1	5.89	FALSE	0.0307509432441956
Microglia	ETV5	ADCY7	18	dbcorrdb__SPI1__ENCSR000BGW_1__m1	5.89	FALSE	0.0401813739038894
Microglia	ETV5	ARRB1	20	dbcorrdb__SPI1__ENCSR000BGW_1__m1	5.89	FALSE	0.0372063223214922
Microglia	ETV5	CLCN5	16	dbcorrdb__SPI1__ENCSR000BGW_1__m1	5.89	FALSE	0.0446489608647701
Microglia	ETV5	CMKLR1	18	dbcorrdb__SPI1__ENCSR000BGW_1__m1	5.89	FALSE	0.0407932316671659
Microglia	ETV5	DENND3	20	dbcorrdb__SPI1__ENCSR000BGW_1__m1	5.89	FALSE	0.0471658538413243
Microglia	ETV5	FGD2	14	dbcorrdb__SPI1__ENCSR000BGW_1__m1	5.89	FALSE	0.0450454785774323
Microglia	ETV5	FMNL3	16	dbcorrdb__SPI1__ENCSR000BGW_1__m1	5.89	FALSE	0.0383301171739939
Microglia	ETV5	FOXN3	22	dbcorrdb__SPI1__ENCSR000BGW_1__m1	5.89	FALSE	0.0393319383489468
Microglia	ETV5	IL13RA1	22	dbcorrdb__SPI1__ENCSR000BGW_1__m1	5.89	FALSE	0.0502996138012948
Microglia	ETV5	JAK2	22	dbcorrdb__SPI1__ENCSR000BGW_1__m1	5.89	FALSE	0.0395351274633219
Microglia	ETV5	KCNQ3	16	dbcorrdb__SPI1__ENCSR000BGW_1__m1	5.89	FALSE	0.0278102995214814
Microglia	ETV5	LHFPL2	22	dbcorrdb__SPI1__ENCSR000BGW_1__m1	5.89	FALSE	0.0400198290706604
Microglia	ETV5	LRRK1	12	dbcorrdb__SPI1__ENCSR000BGW_1__m1	5.89	FALSE	0.0395987225029047
Microglia	ETV5	MAN1A1	8	dbcorrdb__SPI1__ENCSR000BGW_1__m1	5.89	FALSE	0.0362366177450272
Microglia	ETV5	MAN1C1	8	dbcorrdb__SPI1__ENCSR000BGW_1__m1	5.89	FALSE	0.041326191615261
Microglia	ETV5	MEF2A	44	dbcorrdb__SPI1__ENCSR000BGW_1__m1	5.89	FALSE	0.0313371661422002
Microglia	ETV5	MEF2C	24	dbcorrdb__SPI1__ENCSR000BGW_1__m1	5.89	FALSE	0.0348948387031281
Microglia	ETV5	PLAC8	20	dbcorrdb__SPI1__ENCSR000BGW_1__m1	5.89	FALSE	0.046928401616806
Microglia	ETV5	PLD1	22	dbcorrdb__SPI1__ENCSR000BGW_1__m1	5.89	FALSE	0.0380320562837238
Microglia	ETV5	PLXDC2	14	dbcorrdb__SPI1__ENCSR000BGW_1__m1	5.89	FALSE	0.0145614003759446
Microglia	ETV5	PMEPA1	8	dbcorrdb__SPI1__ENCSR000BGW_1__m1	5.89	FALSE	0.0394920401038196
Microglia	ETV5	PRKCB	16	dbcorrdb__SPI1__ENCSR000BGW_1__m1	5.89	FALSE	0.0387156080355191
Microglia	ETV5	RAB31	16	dbcorrdb__SPI1__ENCSR000BGW_1__m1	5.89	FALSE	0.0491368390203019
Microglia	ETV5	RCSD1	20	dbcorrdb__SPI1__ENCSR000BGW_1__m1	5.89	FALSE	0.0371300082175398
Microglia	ETV5	RUNX2	20	factorbook__ETS1	5.89	FALSE	0.042915141049854
Microglia	ETV5	SCMH1	8	dbcorrdb__SPI1__ENCSR000BGW_1__m1	5.89	FALSE	0.0414132207649076
Microglia	ETV5	SLC1A3	12	dbcorrdb__SPI1__ENCSR000BGW_1__m1	5.89	FALSE	0.0504292318076404
Microglia	ETV5	SSH1	2	dbcorrdb__SPI1__ENCSR000BGW_1__m1	5.89	FALSE	0.0404876254613336
Microglia	ETV5	ST6GAL1	14	dbcorrdb__SPI1__ENCSR000BGW_1__m1	5.89	FALSE	0.0413993633521964
Microglia	ETV5	STX7	18	dbcorrdb__SPI1__ENCSR000BGW_1__m1	5.89	FALSE	0.0444571246365659
Microglia	ETV5	TANC1	20	dbcorrdb__SPI1__ENCSR000BGW_1__m1	5.89	FALSE	0.0432065407210693
Microglia	ETV5	TBC1D14	12	dbcorrdb__SPI1__ENCSR000BGW_1__m1	5.89	FALSE	0.0377426556756508
Microglia	ETV5	THSD4	10	dbcorrdb__SPI1__ENCSR000BGW_1__m1	5.89	FALSE	0.0437965068087234
Microglia	ETV5	TLR4	26	dbcorrdb__SPI1__ENCSR000BGW_1__m1	5.89	FALSE	0.0407816605650339
Microglia	ETV5	TNFRSF1B	12	dbcorrdb__SPI1__ENCSR000BGW_1__m1	5.89	FALSE	0.0393114757249478
Microglia	ETV5	TTC39C	20	dbcorrdb__SPI1__ENCSR000BGW_1__m1	5.89	FALSE	0.0496810154734099
Microglia	ETV5	UBAC2	8	dbcorrdb__SPI1__ENCSR000BGW_1__m1	5.89	FALSE	0.0388729796922683
Microglia	ETV5	UBASH3B	20	dbcorrdb__SPI1__ENCSR000BGW_1__m1	5.89	FALSE	0.0431596378481824
Microglia	ETV5	VAV3	20	dbcorrdb__SPI1__ENCSR000BGW_1__m1	5.89	FALSE	0.0347668815367376
Microglia	ETV5	ZFP36L2	10	dbcorrdb__SPI1__ENCSR000BGW_1__m1	5.89	FALSE	0.0416618016283064
Microglia	ETV5	CAMK1D	14	dbcorrdb__IKZF1__ENCSR000EUJ_1__m1	5.72	FALSE	0.0311327017705384
Microglia	ETV5	FGFR1	14	dbcorrdb__IKZF1__ENCSR000EUJ_1__m1	5.72	FALSE	0.0383429526527179
Microglia	ETV5	HTRA1	6	dbcorrdb__IKZF1__ENCSR000EUJ_1__m1	5.72	FALSE	0.0417813633747373
Microglia	ETV5	PARP14	6	dbcorrdb__IKZF1__ENCSR000EUJ_1__m1	5.72	FALSE	0.0404120906109507
Microglia	ETV5	RECK	2	dbcorrdb__IKZF1__ENCSR000EUJ_1__m1	5.72	FALSE	0.0549179049022366
Microglia	ETV5	TBC1D4	13	dbcorrdb__IKZF1__ENCSR000EUJ_1__m1	5.72	FALSE	0.0461101365201251
Microglia	ETV5	B3GALNT2	4	hocomoco__SPI1_HUMAN.H11MO.0.A	4.63	FALSE	0.0521314810099401
Microglia	ETV5	DAB2	16	hocomoco__SPI1_HUMAN.H11MO.0.A	4.63	FALSE	0.0436016885412227
Microglia	ETV5	LRCH1	8	hocomoco__SPI1_HUMAN.H11MO.0.A	4.63	FALSE	0.0465121065298613
Microglia	ETV5	SDK1	6	hocomoco__SPI1_HUMAN.H11MO.0.A	4.63	FALSE	0.0404837481843217
Microglia	ETV5	SESN3	6	hocomoco__SPI1_HUMAN.H11MO.0.A	4.63	FALSE	0.0496351698820585
Microglia	ETV5	SLC2A5	2	hocomoco__SPI1_HUMAN.H11MO.0.A	4.63	FALSE	0.0395213027151318
Microglia	ETV5	SLC9A9	12	hocomoco__SPI1_HUMAN.H11MO.0.A	4.63	FALSE	0.0361968740951424
Microglia	ETV5	TGFBR2	4	hocomoco__SPI1_HUMAN.H11MO.0.A	4.63	FALSE	0.0553827578691669
Microglia	ETV5	GALNT10	18	transfac_public__M00007	4.43	FALSE	0.0400893834741155
Microglia	ETV5	MERTK	12	transfac_public__M00007	4.43	FALSE	0.0390224909577637
Microglia	ETV5	SNX29	2	transfac_public__M00007	4.43	FALSE	0.0190024054028936
Microglia	ETV5	CTNND1	32	hocomoco__ETV5_HUMAN.H11MO.0.C	4.36	TRUE	0.0557912953808058
Microglia	ETV5	FKBP5	80	hocomoco__ETV5_HUMAN.H11MO.0.C	4.36	TRUE	0.045934361858587
Microglia	ETV5	IPCEF1	96	hocomoco__ETV5_HUMAN.H11MO.0.C	4.36	TRUE	0.0532078971571277
Microglia	ETV5	PICALM	69	hocomoco__ETV5_HUMAN.H11MO.0.C	4.36	TRUE	0.0481341135945038
Microglia	ETV5	PIK3AP1	74	hocomoco__ETV5_HUMAN.H11MO.0.C	4.36	TRUE	0.0453096485410784
Microglia	ETV5	RBMS1	36	hocomoco__ETV5_HUMAN.H11MO.0.C	4.36	TRUE	0.0470590330742143
Microglia	ETV5	TBC1D1	71	hocomoco__ETV5_HUMAN.H11MO.0.C	4.36	TRUE	0.0461974482275384
Microglia	ETV5	TP63	41	hocomoco__ETV5_HUMAN.H11MO.0.C	4.36	TRUE	0.0491891723008207
Microglia	ETV5	ASTN2	2	factorbook__ETS1	3.96	FALSE	0.0315429109617194
Microglia	ETV5	CUX2	6	factorbook__ETS1	3.96	FALSE	0.0414767318203909
Microglia	ETV5	CX3CR1	14	factorbook__ETS1	3.96	FALSE	0.0453358418179591
Microglia	ETV5	LPIN2	10	factorbook__ETS1	3.96	FALSE	0.0469430607963868
Microglia	ETV5	MTSS1	16	factorbook__ETS1	3.96	FALSE	0.0441680477899792
Microglia	ETV5	SH3RF3	8	factorbook__ETS1	3.96	FALSE	0.0314755591441143
Microglia	ETV5	SRGN	8	factorbook__ETS1	3.96	FALSE	0.0412123782108909
Microglia	ETV5	TGFB1	2	factorbook__ETS1	3.96	FALSE	0.0386704115808632
Microglia	ETV5	TIAM1	6	factorbook__ETS1	3.96	FALSE	0.038525040433545
Microglia	ETV5	TNFAIP8L3	10	factorbook__ETS1	3.96	FALSE	0.0421677933323977
Microglia	ETV5	USP15	2	factorbook__ETS1	3.96	FALSE	0.0381845352327592
Microglia	ETV5	AP1B1	14	transfac_pro__M07088	3.82	FALSE	0.0338824636324257
Microglia	ETV5	ARHGAP4	6	transfac_pro__M07088	3.82	FALSE	0.0404169223922247
Microglia	ETV5	MANBA	2	hocomoco__ELF5_HUMAN.H11MO.0.A	3.69	FALSE	0.0407982606694753
Microglia	ETV5	TMCC3	2	hocomoco__ELF5_HUMAN.H11MO.0.A	3.69	FALSE	0.0420030891842547
Microglia	ETV5	TRIM24	2	hocomoco__ELF5_HUMAN.H11MO.0.A	3.69	FALSE	0.0568201907793265
Microglia	ETV5	FAM149A	8	transfac_pro__M07211	3.61	FALSE	0.0270859323394779
Microglia	ETV5	SKI	4	transfac_pro__M07211	3.61	FALSE	0.0402820244719665
Microglia	ETV5	STK10	4	transfac_pro__M07211	3.61	FALSE	0.0402946129857453
Microglia	ETV5	TGFBR1	4	transfac_pro__M07211	3.61	FALSE	0.0391821278327128
Microglia	ETV5	TLN2	4	transfac_pro__M07211	3.61	FALSE	0.0328211674277308
Microglia	ETV5	SLC25A37	2	cisbp__M1922	3.41	FALSE	0.0435008092125538
Microglia	ETV5	AXL	2	hocomoco__ELF5_MOUSE.H11MO.0.A	3.35	FALSE	0.0401340327936207
Microglia	ETV5	ABCC4	2	taipale_cyt_meth__ELF2_NACCMGGAAGTN_eDBD_meth_repr	3.09	FALSE	0.036274929279245
Microglia	ETV5	AIM2	6	taipale_cyt_meth__ELF2_NACCMGGAAGTN_eDBD_meth_repr	3.09	FALSE	0.0358215611561772
Microglia	ETV5	RNASET2	2	taipale_cyt_meth__ELF2_NACCMGGAAGTN_eDBD_meth_repr	3.09	FALSE	0.0390855053821925
Microglia	ETV5	RTTN	2	swissregulon__hs__ETS1_2.p2	3.06	FALSE	0.0330128193296262
Microglia	ETV5	TBXAS1	4	swissregulon__hs__ETS1_2.p2	3.06	FALSE	0.0413259059845959
Microglia	ETV5	SP140	2	cisbp__M6484	3.02	FALSE	0.0409260487405444
Microglia	ETV6	ARRB1	47	cisbp__M5864	6.79	FALSE	0.0490547787807372
Microglia	ETV6	B3GALNT2	22	cisbp__M5864	6.79	FALSE	0.0455823464950706
Microglia	ETV6	CD83	20	cisbp__M5864	6.79	FALSE	0.0508344240108849
Microglia	ETV6	CLCN5	21	cisbp__M5864	6.79	FALSE	0.0451734301857002
Microglia	ETV6	CMIP	79	cisbp__M5864	6.79	FALSE	0.0583404597122925
Microglia	ETV6	CMKLR1	38	cisbp__M5864	6.79	FALSE	0.0503914951682334
Microglia	ETV6	DOCK2	28	cisbp__M5864	6.79	FALSE	0.0464194074220205
Microglia	ETV6	ETV5	35	cisbp__M5864	6.79	FALSE	0.0490545540083437
Microglia	ETV6	HCK	15	cisbp__M5864	6.79	FALSE	0.0474315099611899
Microglia	ETV6	LRP1	38	cisbp__M5864	6.79	FALSE	0.0503021184187584
Microglia	ETV6	LRRK1	35	cisbp__M5864	6.79	FALSE	0.0487469589584641
Microglia	ETV6	MAN2B1	12	cisbp__M5864	6.79	FALSE	0.0502116465704248
Microglia	ETV6	MANBA	25	cisbp__M5864	6.79	FALSE	0.051005925843303
Microglia	ETV6	MED13L	14	cisbp__M5864	6.79	FALSE	0.0481487252583523
Microglia	ETV6	MKNK1	23	cisbp__M5864	6.79	FALSE	0.0491966692902223
Microglia	ETV6	MTSS1	42	cisbp__M5864	6.79	FALSE	0.0456830264397157
Microglia	ETV6	OSBPL11	18	cisbp__M5864	6.79	FALSE	0.0456841473417914
Microglia	ETV6	SESN3	26	cisbp__M5864	6.79	FALSE	0.0476396165287403
Microglia	ETV6	TNFRSF1B	23	cisbp__M5864	6.79	FALSE	0.0510436558463425
Microglia	ETV6	BMP2K	22	dbcorrdb__RELA__ENCSR000EAQ_1__m2	6.76	FALSE	0.0486030700556341
Microglia	ETV6	C3	11	dbcorrdb__RELA__ENCSR000EAQ_1__m2	6.76	FALSE	0.049418737651604
Microglia	ETV6	SLC37A2	22	dbcorrdb__RELA__ENCSR000EAQ_1__m2	6.76	FALSE	0.0488055414546869
Microglia	ETV6	AIM2	29	taipale__SPIB_DBD_AAAAAGMGGAAGTN	6.69	FALSE	0.0463889521172261
Microglia	ETV6	PRKCB	28	taipale__SPIB_DBD_AAAAAGMGGAAGTN	6.69	FALSE	0.047299687420263
Microglia	ETV6	PDE3B	10	cisbp__M5864	6.52	FALSE	0.0478025673073437
Microglia	ETV6	ARHGAP26	29	cisbp__M5863	6.35	FALSE	0.0599365577340759
Microglia	ETV6	ARL15	35	cisbp__M5863	6.35	FALSE	0.0526013082190236
Microglia	ETV6	CUX2	31	cisbp__M5863	6.35	FALSE	0.0533394666517581
Microglia	ETV6	FMNL3	16	cisbp__M5863	6.35	FALSE	0.0457064534612659
Microglia	ETV6	SH3RF3	14	cisbp__M5863	6.35	FALSE	0.0448756790290943
Microglia	ETV6	TANC1	30	cisbp__M5863	6.35	FALSE	0.0464984582571631
Microglia	ETV6	TEC	21	cisbp__M5863	6.35	FALSE	0.0491881882075855
Microglia	ETV6	TIAM1	16	cisbp__M5863	6.35	FALSE	0.0452793316592154
Microglia	ETV6	APBB1IP	21	cisbp__M5864	6.28	FALSE	0.0435443991694156
Microglia	ETV6	ATP7A	78	homer__ACVAGGAAGT_ELF5	6.23	FALSE	0.0474766014287189
Microglia	ETV6	CAPZB	20	homer__ACVAGGAAGT_ELF5	6.23	FALSE	0.0408907035175229
Microglia	ETV6	FGD4	9	taipale__Spic_DBD_AAAAAGMGGAAGTA	6.19	FALSE	0.0507571418103103
Microglia	ETV6	FOXN3	48	cisbp__M6096	6.19	FALSE	0.0554288996201918
Microglia	ETV6	ITGB5	11	cisbp__M6096	6.19	FALSE	0.0484159371110894
Microglia	ETV6	MAN1C1	16	cisbp__M6096	6.19	FALSE	0.0495818148748675
Microglia	ETV6	CYFIP1	5	dbcorrdb__RELA__ENCSR000EAQ_1__m2	6.17	FALSE	0.0477230374891359
Microglia	ETV6	RECK	4	dbcorrdb__RELA__ENCSR000EAQ_1__m2	6.17	FALSE	0.0436999775049325
Microglia	ETV6	SSH2	26	dbcorrdb__RELA__ENCSR000EAQ_1__m2	6.17	FALSE	0.0480023140687146
Microglia	ETV6	TBC1D9	27	dbcorrdb__RELA__ENCSR000EAQ_1__m2	6.17	FALSE	0.0543636657556753
Microglia	ETV6	TRIM22	12	dbcorrdb__RELA__ENCSR000EAQ_1__m2	6.17	FALSE	0.0468839451935657
Microglia	ETV6	ANO2	23	factorbook__ETS1	6.07	FALSE	0.0514112361237526
Microglia	ETV6	ITGAM	9	factorbook__ETS1	6.07	FALSE	0.0513436886014733
Microglia	ETV6	OLR1	4	taipale__Spic_DBD_AAAAAGMGGAAGTA	5.97	FALSE	0.0539966469409397
Microglia	ETV6	GALNT10	31	homer__ACVAGGAAGT_ELF5	5.91	FALSE	0.04757754784703
Microglia	ETV6	TBC1D14	26	homer__ACVAGGAAGT_ELF5	5.91	FALSE	0.052053737956558
Microglia	ETV6	ARHGAP4	11	homer__ACVAGGAAGT_ELF5	5.72	FALSE	0.0492969131961961
Microglia	ETV6	LRP11	9	homer__ACVAGGAAGT_ELF5	5.72	FALSE	0.0469414640376953
Microglia	ETV6	NBL1	8	homer__ACVAGGAAGT_ELF5	5.72	FALSE	0.0474672926508201
Microglia	ETV6	RNASET2	11	homer__ACVAGGAAGT_ELF5	5.72	FALSE	0.0498952557316026
Microglia	ETV6	SKI	5	homer__ACVAGGAAGT_ELF5	5.72	FALSE	0.0487330161590326
Microglia	ETV6	USP15	7	homer__ACVAGGAAGT_ELF5	5.72	FALSE	0.0480467839329164
Microglia	ETV6	SLC4A7	5	taipale__SPI1_full_AAAAAGCGGAAGTN_repr	5.05	FALSE	0.0449472061019746
Microglia	ETV6	ASTN2	14	homer__AVCAGGAAGT_EHF	5.04	FALSE	0.0429257471164133
Microglia	ETV6	SLC2A13	3	hocomoco__FLI1_HUMAN.H11MO.1.A	4.75	FALSE	0.0461024156123133
Microglia	ETV6	ABCC4	12	transfac_public__M00007	4.66	FALSE	0.0417118127738926
Microglia	ETV6	CTSH	11	transfac_public__M00007	4.66	FALSE	0.0506400020011076
Microglia	ETV6	SNX29	5	transfac_public__M00007	4.66	FALSE	0.0398875205074
Microglia	ETV6	CSF1R	4	dbcorrdb__RELA__ENCSR000EAQ_1__m2	4.52	FALSE	0.0438843770784721
Microglia	ETV6	DTNBP1	3	dbcorrdb__RELA__ENCSR000EAQ_1__m2	4.52	FALSE	0.0476242588234689
Microglia	ETV6	THSD4	9	dbcorrdb__RELA__ENCSR000EAQ_1__m2	4.52	FALSE	0.0507468650844418
Microglia	ETV6	UBAC2	6	dbcorrdb__RELA__ENCSR000EAQ_1__m2	4.52	FALSE	0.0519708151413664
Microglia	ETV6	ABR	116	tfdimers__MD00044	4.49	TRUE	0.0462455888288436
Microglia	ETV6	ADAM28	135	tfdimers__MD00044	4.49	TRUE	0.043782115532732
Microglia	ETV6	ADAP2	20	tfdimers__MD00044	4.49	TRUE	0.049230316382334
Microglia	ETV6	AKAP13	99	tfdimers__MD00044	4.49	TRUE	0.0515723590548339
Microglia	ETV6	AOAH	40	tfdimers__MD00044	4.49	TRUE	0.0512381362073999
Microglia	ETV6	AP1B1	35	tfdimers__MD00044	4.49	TRUE	0.048177458486939
Microglia	ETV6	APLP2	51	tfdimers__MD00044	4.49	TRUE	0.0495530026284362
Microglia	ETV6	ARHGAP15	149	tfdimers__MD00044	4.49	TRUE	0.0503680401115347
Microglia	ETV6	ARHGAP24	68	tfdimers__MD00044	4.49	TRUE	0.0517569345920257
Microglia	ETV6	ARHGEF6	73	tfdimers__MD00044	4.49	TRUE	0.0482824008277931
Microglia	ETV6	ATP8B4	74	tfdimers__MD00044	4.49	TRUE	0.043074772052055
Microglia	ETV6	BHLHE41	46	tfdimers__MD00044	4.49	TRUE	0.0485695795855829
Microglia	ETV6	BNC2	60	tfdimers__MD00044	4.49	TRUE	0.0489042662198838
Microglia	ETV6	C6orf62	23	tfdimers__MD00044	4.49	TRUE	0.0489012815732692
Microglia	ETV6	CAB39	95	tfdimers__MD00044	4.49	TRUE	0.047265639804145
Microglia	ETV6	CACNA1A	20	tfdimers__MD00044	4.49	TRUE	0.0421756770985257
Microglia	ETV6	CCM2	115	tfdimers__MD00044	4.49	TRUE	0.0508485718992503
Microglia	ETV6	CD163	33	tfdimers__MD00044	4.49	TRUE	0.0491965587212171
Microglia	ETV6	CD53	120	tfdimers__MD00044	4.49	TRUE	0.0476153779217775
Microglia	ETV6	CD74	78	tfdimers__MD00044	4.49	TRUE	0.0591831128325951
Microglia	ETV6	CD86	75	tfdimers__MD00044	4.49	TRUE	0.0531345518732799
Microglia	ETV6	CHST11	68	tfdimers__MD00044	4.49	TRUE	0.0605184666036982
Microglia	ETV6	CLEC12A	14	tfdimers__MD00044	4.49	TRUE	0.0463601889732123
Microglia	ETV6	CTNND1	64	tfdimers__MD00044	4.49	TRUE	0.0480540737506342
Microglia	ETV6	DIAPH2	23	tfdimers__MD00044	4.49	TRUE	0.0479010668509656
Microglia	ETV6	ENTPD1	14	tfdimers__MD00044	4.49	TRUE	0.0415508955984696
Microglia	ETV6	ETV6	84	tfdimers__MD00044	4.49	TRUE	NA
Microglia	ETV6	FAM149A	20	tfdimers__MD00044	4.49	TRUE	0.0348593156918172
Microglia	ETV6	FLI1	141	tfdimers__MD00044	4.49	TRUE	0.0547695593415409
Microglia	ETV6	FMN1	139	tfdimers__MD00044	4.49	TRUE	0.0506998729846351
Microglia	ETV6	FRMD4A	16	tfdimers__MD00044	4.49	TRUE	0.0374427454035407
Microglia	ETV6	GAB2	63	tfdimers__MD00044	4.49	TRUE	0.049053248635445
Microglia	ETV6	GCNT2	61	tfdimers__MD00044	4.49	TRUE	0.0484677896951394
Microglia	ETV6	GNB4	56	tfdimers__MD00044	4.49	TRUE	0.0469343036368047
Microglia	ETV6	GRB2	26	tfdimers__MD00044	4.49	TRUE	0.052229531850436
Microglia	ETV6	HDAC9	62	tfdimers__MD00044	4.49	TRUE	0.0449248669990178
Microglia	ETV6	HERC1	60	tfdimers__MD00044	4.49	TRUE	0.0483805518738788
Microglia	ETV6	IFI16	67	tfdimers__MD00044	4.49	TRUE	0.0465619172412459
Microglia	ETV6	IFNGR1	38	tfdimers__MD00044	4.49	TRUE	0.0428701886692505
Microglia	ETV6	IFNGR2	29	tfdimers__MD00044	4.49	TRUE	0.0489464115011654
Microglia	ETV6	IKZF1	132	tfdimers__MD00044	4.49	TRUE	0.0523807698014125
Microglia	ETV6	IL6R	38	tfdimers__MD00044	4.49	TRUE	0.0514419605435737
Microglia	ETV6	INPP5D	94	tfdimers__MD00044	4.49	TRUE	0.0392479409796331
Microglia	ETV6	IPCEF1	104	tfdimers__MD00044	4.49	TRUE	0.0373311992711467
Microglia	ETV6	KLHL5	80	tfdimers__MD00044	4.49	TRUE	0.0468031950541815
Microglia	ETV6	LCP2	153	tfdimers__MD00044	4.49	TRUE	0.0528974749420304
Microglia	ETV6	LY86	75	tfdimers__MD00044	4.49	TRUE	0.0478687478535338
Microglia	ETV6	MAML3	43	tfdimers__MD00044	4.49	TRUE	0.0502319501031472
Microglia	ETV6	MEF2C	71	tfdimers__MD00044	4.49	TRUE	0.0505969319720636
Microglia	ETV6	MNDA	74	tfdimers__MD00044	4.49	TRUE	0.049300734662798
Microglia	ETV6	MS4A7	78	tfdimers__MD00044	4.49	TRUE	0.0470515862351295
Microglia	ETV6	MSR1	37	tfdimers__MD00044	4.49	TRUE	0.0490252690178258
Microglia	ETV6	NAV3	56	tfdimers__MD00044	4.49	TRUE	0.0380915840000739
Microglia	ETV6	NEK6	73	tfdimers__MD00044	4.49	TRUE	0.0494210481302223
Microglia	ETV6	NFATC2	105	tfdimers__MD00044	4.49	TRUE	0.0538934659435632
Microglia	ETV6	OXR1	54	tfdimers__MD00044	4.49	TRUE	0.0489665445961873
Microglia	ETV6	P2RY13	34	tfdimers__MD00044	4.49	TRUE	0.046273737121807
Microglia	ETV6	PACSIN2	81	tfdimers__MD00044	4.49	TRUE	0.0499618580254195
Microglia	ETV6	PIK3AP1	73	tfdimers__MD00044	4.49	TRUE	0.0497682104500658
Microglia	ETV6	PIK3CD	120	tfdimers__MD00044	4.49	TRUE	0.0506295675770165
Microglia	ETV6	PIK3R5	159	tfdimers__MD00044	4.49	TRUE	0.0494756405979046
Microglia	ETV6	PLA2G4A	159	tfdimers__MD00044	4.49	TRUE	0.0475455477721916
Microglia	ETV6	PLA2R1	52	tfdimers__MD00044	4.49	TRUE	0.0474697106044249
Microglia	ETV6	PLAC8	57	tfdimers__MD00044	4.49	TRUE	0.0553954665507841
Microglia	ETV6	PLCB2	122	tfdimers__MD00044	4.49	TRUE	0.0420932660684346
Microglia	ETV6	PLCL2	65	tfdimers__MD00044	4.49	TRUE	0.0494978980141734
Microglia	ETV6	PLD5	26	tfdimers__MD00044	4.49	TRUE	0.0415238741692008
Microglia	ETV6	PLXDC2	46	tfdimers__MD00044	4.49	TRUE	0.0318852259237806
Microglia	ETV6	PRKAG2	184	tfdimers__MD00044	4.49	TRUE	0.0529082915080657
Microglia	ETV6	PSMA1	50	tfdimers__MD00044	4.49	TRUE	0.0479694487609246
Microglia	ETV6	PTPN12	3	tfdimers__MD00044	4.49	TRUE	0.0494120337627508
Microglia	ETV6	RAPGEF1	103	tfdimers__MD00044	4.49	TRUE	0.0520506413902627
Microglia	ETV6	RBM47	64	tfdimers__MD00044	4.49	TRUE	0.0528231731470516
Microglia	ETV6	RBMS1	78	tfdimers__MD00044	4.49	TRUE	0.0515874707780655
Microglia	ETV6	RGS1	72	tfdimers__MD00044	4.49	TRUE	0.0488827290236486
Microglia	ETV6	RGS10	75	tfdimers__MD00044	4.49	TRUE	0.045050166564198
Microglia	ETV6	RHBDF2	57	tfdimers__MD00044	4.49	TRUE	0.0502081228806601
Microglia	ETV6	RTTN	10	tfdimers__MD00044	4.49	TRUE	0.0400159962116323
Microglia	ETV6	RUNX1	105	tfdimers__MD00044	4.49	TRUE	0.0565325963357671
Microglia	ETV6	RUNX2	59	tfdimers__MD00044	4.49	TRUE	0.0472997149773181
Microglia	ETV6	SAMSN1	157	tfdimers__MD00044	4.49	TRUE	0.0500104143286864
Microglia	ETV6	SAT1	98	tfdimers__MD00044	4.49	TRUE	0.0518314207446453
Microglia	ETV6	SCMH1	35	tfdimers__MD00044	4.49	TRUE	0.0496301879212395
Microglia	ETV6	SCML4	54	tfdimers__MD00044	4.49	TRUE	0.0442732966653604
Microglia	ETV6	SFMBT2	67	tfdimers__MD00044	4.49	TRUE	0.0502447322946496
Microglia	ETV6	SH2B3	75	tfdimers__MD00044	4.49	TRUE	0.0499171171487769
Microglia	ETV6	SIPA1L2	22	tfdimers__MD00044	4.49	TRUE	0.0403525147093593
Microglia	ETV6	SLA	27	tfdimers__MD00044	4.49	TRUE	0.0510133986631651
Microglia	ETV6	SLC25A37	24	tfdimers__MD00044	4.49	TRUE	0.0454706716225337
Microglia	ETV6	SLCO2B1	18	tfdimers__MD00044	4.49	TRUE	0.0486870928979529
Microglia	ETV6	SMAP2	72	tfdimers__MD00044	4.49	TRUE	0.048311102331136
Microglia	ETV6	SP100	20	tfdimers__MD00044	4.49	TRUE	0.0527204505861372
Microglia	ETV6	SRGN	71	tfdimers__MD00044	4.49	TRUE	0.0515786704653239
Microglia	ETV6	SSH1	2	tfdimers__MD00044	4.49	TRUE	0.0524634121031044
Microglia	ETV6	ST6GALNAC3	34	tfdimers__MD00044	4.49	TRUE	0.0257695340268424
Microglia	ETV6	STX7	43	tfdimers__MD00044	4.49	TRUE	0.0481900626028476
Microglia	ETV6	TBC1D1	124	tfdimers__MD00044	4.49	TRUE	0.0484921436934385
Microglia	ETV6	TBC1D4	14	tfdimers__MD00044	4.49	TRUE	0.0482329230451045
Microglia	ETV6	TLR4	82	tfdimers__MD00044	4.49	TRUE	0.0514304322376314
Microglia	ETV6	TNFAIP8L3	40	tfdimers__MD00044	4.49	TRUE	0.0480591657914837
Microglia	ETV6	TNRC18	78	tfdimers__MD00044	4.49	TRUE	0.0489082940987146
Microglia	ETV6	TRAF3IP1	50	tfdimers__MD00044	4.49	TRUE	0.0483429464914059
Microglia	ETV6	TRAF3IP3	50	tfdimers__MD00044	4.49	TRUE	0.0483533249242423
Microglia	ETV6	VAV1	153	tfdimers__MD00044	4.49	TRUE	0.0569677557127217
Microglia	ETV6	ZFP36L1	71	tfdimers__MD00044	4.49	TRUE	0.0517373388890955
Microglia	ETV6	KYNU	14	taipale_cyt_meth__ELF1_NACCMGGAAGTN_eDBD_meth	4.43	FALSE	0.0551177419831649
Microglia	ETV6	ATP2C1	30	tfdimers__MD00018	4.42	TRUE	0.0441428706698362
Microglia	ETV6	BLNK	158	tfdimers__MD00018	4.42	TRUE	0.0470582844210825
Microglia	ETV6	EVL	60	tfdimers__MD00018	4.42	TRUE	0.0477793015542486
Microglia	ETV6	HPGDS	77	tfdimers__MD00018	4.42	TRUE	0.0482488476130882
Microglia	ETV6	IL18	36	tfdimers__MD00018	4.42	TRUE	0.0461249979365231
Microglia	ETV6	MRC2	34	tfdimers__MD00018	4.42	TRUE	0.0484048659424707
Microglia	ETV6	NCKAP1L	178	tfdimers__MD00018	4.42	TRUE	0.0523245803324939
Microglia	ETV6	SYK	140	tfdimers__MD00018	4.42	TRUE	0.0497768108403899
Microglia	ETV6	TTC39C	38	tfdimers__MD00018	4.42	TRUE	0.0452082996213471
Microglia	ETV6	TGFB1	4	factorbook__ETS1	4.03	FALSE	0.0497242242636553
Microglia	ETV6	ANKRD44	151	hocomoco__ETV6_HUMAN.H11MO.0.D	3.76	TRUE	0.0461783678908777
Microglia	ETV6	ANKS1A	108	hocomoco__ETV6_HUMAN.H11MO.0.D	3.76	TRUE	0.0518876041377174
Microglia	ETV6	ARHGAP25	114	hocomoco__ETV6_HUMAN.H11MO.0.D	3.76	TRUE	0.0511626970150061
Microglia	ETV6	CARD11	45	hocomoco__ETV6_HUMAN.H11MO.0.D	3.76	TRUE	0.0489330117451692
Microglia	ETV6	CTSS	115	hocomoco__ETV6_HUMAN.H11MO.0.D	3.76	TRUE	0.0512227410986011
Microglia	ETV6	CX3CR1	22	hocomoco__ETV6_HUMAN.H11MO.0.D	3.76	TRUE	0.0471722182301306
Microglia	ETV6	DENND3	60	hocomoco__ETV6_HUMAN.H11MO.0.D	3.76	TRUE	0.0483025426350578
Microglia	ETV6	DOCK8	74	hocomoco__ETV6_HUMAN.H11MO.0.D	3.76	TRUE	0.0402457016333292
Microglia	ETV6	EML4	9	hocomoco__ETV6_HUMAN.H11MO.0.D	3.76	TRUE	0.0479808679731794
Microglia	ETV6	FCHSD2	73	hocomoco__ETV6_HUMAN.H11MO.0.D	3.76	TRUE	0.0519278685062748
Microglia	ETV6	FGD3	22	hocomoco__ETV6_HUMAN.H11MO.0.D	3.76	TRUE	0.0497738335651661
Microglia	ETV6	FKBP5	98	hocomoco__ETV6_HUMAN.H11MO.0.D	3.76	TRUE	0.0434273821436781
Microglia	ETV6	FMNL1	96	hocomoco__ETV6_HUMAN.H11MO.0.D	3.76	TRUE	0.0502837247736318
Microglia	ETV6	GAB3	23	hocomoco__ETV6_HUMAN.H11MO.0.D	3.76	TRUE	0.0466565034431521
Microglia	ETV6	IKBKB	115	hocomoco__ETV6_HUMAN.H11MO.0.D	3.76	TRUE	0.048351375109635
Microglia	ETV6	LAPTM5	102	hocomoco__ETV6_HUMAN.H11MO.0.D	3.76	TRUE	0.0495101176203602
Microglia	ETV6	LRRK2	58	hocomoco__ETV6_HUMAN.H11MO.0.D	3.76	TRUE	0.0522519729643504
Microglia	ETV6	LYN	131	hocomoco__ETV6_HUMAN.H11MO.0.D	3.76	TRUE	0.0501544873598636
Microglia	ETV6	MEF2A	65	hocomoco__ETV6_HUMAN.H11MO.0.D	3.76	TRUE	0.0440347745054309
Microglia	ETV6	PARP14	17	hocomoco__ETV6_HUMAN.H11MO.0.D	3.76	TRUE	0.0507033777197585
Microglia	ETV6	PTPRC	124	hocomoco__ETV6_HUMAN.H11MO.0.D	3.76	TRUE	0.050055198031875
Microglia	ETV6	SH3BGRL	153	hocomoco__ETV6_HUMAN.H11MO.0.D	3.76	TRUE	0.0526799016201441
Microglia	ETV6	SH3KBP1	76	hocomoco__ETV6_HUMAN.H11MO.0.D	3.76	TRUE	0.0470867705112475
Microglia	ETV6	SLC11A1	27	hocomoco__ETV6_HUMAN.H11MO.0.D	3.76	TRUE	0.0557413823436425
Microglia	ETV6	ST8SIA4	62	hocomoco__ETV6_HUMAN.H11MO.0.D	3.76	TRUE	0.0471634035713248
Microglia	ETV6	STAB1	87	hocomoco__ETV6_HUMAN.H11MO.0.D	3.76	TRUE	0.0435264440666987
Microglia	ETV6	TBXAS1	30	hocomoco__ETV6_HUMAN.H11MO.0.D	3.76	TRUE	0.0507034363949451
Microglia	ETV6	VWF	60	hocomoco__ETV6_HUMAN.H11MO.0.D	3.76	TRUE	0.0518457727488081
Microglia	ETV6	WDFY4	64	hocomoco__ETV6_HUMAN.H11MO.0.D	3.76	TRUE	0.0527025663108055
Microglia	ETV6	ARPC2	119	transfac_pro__M00971	3.73	TRUE	0.0513707626657074
Microglia	ETV6	KCNK13	24	transfac_pro__M00971	3.73	TRUE	0.0505014883055428
Microglia	ETV6	A2M	48	hocomoco__ETV6_HUMAN.H11MO.0.D	3.6	TRUE	0.0387157768539221
Microglia	ETV6	ARHGAP22	34	hocomoco__ETV6_HUMAN.H11MO.0.D	3.6	TRUE	0.0387578917346806
Microglia	ETV6	BIN2	40	hocomoco__ETV6_HUMAN.H11MO.0.D	3.6	TRUE	0.0448073411461407
Microglia	ETV6	IRF8	1	cisbp__M5864	3.39	FALSE	0.051625314418623
Microglia	ETV6	ADCY7	33	tfdimers__MD00018	3.01	TRUE	0.0485458287029552
Microglia	ETV6	CAMK1D	47	tfdimers__MD00018	3.01	TRUE	0.0433085669160287
Microglia	ETV6	DAB2	43	tfdimers__MD00018	3.01	TRUE	0.0540934560547287
Microglia	ETV6	DOCK11	65	tfdimers__MD00018	3.01	TRUE	0.0518212568307529
Microglia	ETV6	FGD2	37	tfdimers__MD00018	3.01	TRUE	0.048850004994771
Microglia	ETV6	FGFR1	38	tfdimers__MD00018	3.01	TRUE	0.0484671886565807
Microglia	ETV6	HTRA1	8	tfdimers__MD00018	3.01	TRUE	0.0428346532544883
Microglia	ETV6	IL13RA1	34	tfdimers__MD00018	3.01	TRUE	0.0437392844292494
Microglia	ETV6	INPP4B	30	tfdimers__MD00018	3.01	TRUE	0.0470149338207319
Microglia	ETV6	JAK2	62	tfdimers__MD00018	3.01	TRUE	0.0548401742211023
Microglia	ETV6	KCNQ3	14	tfdimers__MD00018	3.01	TRUE	0.0388809085427641
Microglia	ETV6	LHFPL2	46	tfdimers__MD00018	3.01	TRUE	0.0496623495594411
Microglia	ETV6	LPIN2	43	tfdimers__MD00018	3.01	TRUE	0.047558807403649
Microglia	ETV6	LRCH1	20	tfdimers__MD00018	3.01	TRUE	0.0442109817549455
Microglia	ETV6	MAN1A1	21	tfdimers__MD00018	3.01	TRUE	0.0483202564198947
Microglia	ETV6	MAP3K5	41	tfdimers__MD00018	3.01	TRUE	0.0466810192914196
Microglia	ETV6	MERTK	12	tfdimers__MD00018	3.01	TRUE	0.0461588717400297
Microglia	ETV6	PGM5	18	tfdimers__MD00018	3.01	TRUE	0.0507575440063682
Microglia	ETV6	PLCG2	21	tfdimers__MD00018	3.01	TRUE	0.046174195908648
Microglia	ETV6	PLD1	51	tfdimers__MD00018	3.01	TRUE	0.0445560116533067
Microglia	ETV6	PMEPA1	7	tfdimers__MD00018	3.01	TRUE	0.0476252204728747
Microglia	ETV6	RAB31	36	tfdimers__MD00018	3.01	TRUE	0.0507215595377995
Microglia	ETV6	RCSD1	27	tfdimers__MD00018	3.01	TRUE	0.0475371605259677
Microglia	ETV6	SKAP2	49	tfdimers__MD00018	3.01	TRUE	0.0465286401950116
Microglia	ETV6	SLC2A5	2	tfdimers__MD00018	3.01	TRUE	0.0459477291007154
Microglia	ETV6	SLC8A1	39	tfdimers__MD00018	3.01	TRUE	0.0440049941998585
Microglia	ETV6	SLC9A9	31	tfdimers__MD00018	3.01	TRUE	0.0441503597427427
Microglia	ETV6	SORL1	28	tfdimers__MD00018	3.01	TRUE	0.0300178557953559
Microglia	ETV6	SP110	39	tfdimers__MD00018	3.01	TRUE	0.0515402814181372
Microglia	ETV6	ST6GAL1	30	tfdimers__MD00018	3.01	TRUE	0.0491032173295335
Microglia	ETV6	STK10	4	tfdimers__MD00018	3.01	TRUE	0.0527393663655785
Microglia	ETV6	TGFBR1	5	tfdimers__MD00018	3.01	TRUE	0.0485713677786828
Microglia	ETV6	TGFBR2	18	tfdimers__MD00018	3.01	TRUE	0.0487484656282191
Microglia	ETV6	TMEM156	126	tfdimers__MD00018	3.01	TRUE	0.0507728574386664
Microglia	ETV6	UBASH3B	58	tfdimers__MD00018	3.01	TRUE	0.0527770069982799
Microglia	ETV6	ZFP36L2	5	tfdimers__MD00018	3.01	TRUE	0.0489715656063357
Microglia	FLI1	APBB1IP	10	dbcorrdb__SPI1__ENCSR000BGW_1__m1	6.64	FALSE	0.0475388680933228
Microglia	FLI1	DOCK11	60	dbcorrdb__SPI1__ENCSR000BGW_1__m1	6.64	FALSE	0.0510775621572793
Microglia	FLI1	IFNGR2	39	dbcorrdb__SPI1__ENCSR000BGW_1__m1	6.64	FALSE	0.0502769943314703
Microglia	FLI1	SLA	24	dbcorrdb__SPI1__ENCSR000BGW_1__m1	6.64	FALSE	0.0508372661465896
Microglia	FLI1	SORL1	56	dbcorrdb__SPI1__ENCSR000BGW_1__m1	6.64	FALSE	0.0343611152133698
Microglia	FLI1	TBC1D9	49	dbcorrdb__SPI1__ENCSR000BGW_1__m1	6.64	FALSE	0.0553889251774215
Microglia	FLI1	IL18	22	dbcorrdb__SPI1__ENCSR000BGW_1__m1	6.24	FALSE	0.0448882887714486
Microglia	FLI1	FGD2	30	factorbook__ETS1	6.02	FALSE	0.0493720138262013
Microglia	FLI1	ITGAM	7	factorbook__ETS1	6.02	FALSE	0.0499959181078391
Microglia	FLI1	PARP14	19	factorbook__ETS1	6.02	FALSE	0.0520583108182033
Microglia	FLI1	SH3RF3	32	factorbook__ETS1	6.02	FALSE	0.0462588672690851
Microglia	FLI1	SLC8A1	26	factorbook__ETS1	6.02	FALSE	0.0414637590936369
Microglia	FLI1	TRAF3IP3	62	factorbook__ETS1	6.02	FALSE	0.0484592177156812
Microglia	FLI1	C3	19	dbcorrdb__RELA__ENCSR000EAQ_1__m2	5.97	FALSE	0.0458319471554257
Microglia	FLI1	CAMK1D	41	dbcorrdb__RELA__ENCSR000EAQ_1__m2	5.97	FALSE	0.0464510195143714
Microglia	FLI1	HTRA1	25	dbcorrdb__RELA__ENCSR000EAQ_1__m2	5.97	FALSE	0.0447044537757619
Microglia	FLI1	PGM5	29	dbcorrdb__RELA__ENCSR000EAQ_1__m2	5.97	FALSE	0.0500340976374653
Microglia	FLI1	SLC37A2	36	dbcorrdb__RELA__ENCSR000EAQ_1__m2	5.97	FALSE	0.0526056194227967
Microglia	FLI1	ABCC4	17	homer__ACVAGGAAGT_ELF5	5.92	FALSE	0.0424617118456556
Microglia	FLI1	ADAP2	18	homer__ACVAGGAAGT_ELF5	5.92	FALSE	0.05534898870314
Microglia	FLI1	SLC15A2	15	homer__ACVAGGAAGT_ELF5	5.92	FALSE	0.0460205067983192
Microglia	FLI1	CYFIP1	2	dbcorrdb__RELA__ENCSR000EAQ_1__m2	5.89	FALSE	0.0565106015670287
Microglia	FLI1	FGFR1	33	dbcorrdb__RELA__ENCSR000EAQ_1__m2	5.89	FALSE	0.052487806642853
Microglia	FLI1	MKNK1	2	dbcorrdb__RELA__ENCSR000EAQ_1__m2	5.89	FALSE	0.0506359537260236
Microglia	FLI1	RTTN	10	dbcorrdb__RELA__ENCSR000EAQ_1__m2	5.89	FALSE	0.0411936390646329
Microglia	FLI1	TNFRSF1B	40	dbcorrdb__RELA__ENCSR000EAQ_1__m2	5.89	FALSE	0.0590878126270368
Microglia	FLI1	TTC39C	36	dbcorrdb__RELA__ENCSR000EAQ_1__m2	5.89	FALSE	0.0458128453121461
Microglia	FLI1	VAV3	48	dbcorrdb__RELA__ENCSR000EAQ_1__m2	5.89	FALSE	0.0421594473164426
Microglia	FLI1	ARHGAP4	24	homer__ACVAGGAAGT_ELF5	5.61	FALSE	0.0529613529580492
Microglia	FLI1	CD83	19	homer__ACVAGGAAGT_ELF5	5.61	FALSE	0.0501445226111057
Microglia	FLI1	GALNT10	45	homer__ACVAGGAAGT_ELF5	5.61	FALSE	0.0500313199653439
Microglia	FLI1	JAK2	55	homer__ACVAGGAAGT_ELF5	5.61	FALSE	0.0528407001519437
Microglia	FLI1	LHFPL2	56	homer__ACVAGGAAGT_ELF5	5.61	FALSE	0.0512251478771628
Microglia	FLI1	LPIN2	35	homer__ACVAGGAAGT_ELF5	5.61	FALSE	0.0493913101064493
Microglia	FLI1	LRCH1	26	homer__ACVAGGAAGT_ELF5	5.61	FALSE	0.0457605798973326
Microglia	FLI1	LRP11	17	homer__ACVAGGAAGT_ELF5	5.61	FALSE	0.0456217569105793
Microglia	FLI1	LRRK1	29	homer__ACVAGGAAGT_ELF5	5.61	FALSE	0.0508718705731927
Microglia	FLI1	MANBA	21	homer__ACVAGGAAGT_ELF5	5.61	FALSE	0.0503391333843873
Microglia	FLI1	MRC2	52	homer__ACVAGGAAGT_ELF5	5.61	FALSE	0.0509864944211283
Microglia	FLI1	MTSS1	59	homer__ACVAGGAAGT_ELF5	5.61	FALSE	0.0590915223992947
Microglia	FLI1	NBL1	30	homer__ACVAGGAAGT_ELF5	5.61	FALSE	0.0515608026589589
Microglia	FLI1	PLD1	51	homer__ACVAGGAAGT_ELF5	5.61	FALSE	0.0448630730794616
Microglia	FLI1	RNASET2	5	homer__ACVAGGAAGT_ELF5	5.61	FALSE	0.0495179618147187
Microglia	FLI1	SESN3	19	homer__ACVAGGAAGT_ELF5	5.61	FALSE	0.0485276977013708
Microglia	FLI1	SKI	19	homer__ACVAGGAAGT_ELF5	5.61	FALSE	0.0491460544815425
Microglia	FLI1	SLC9A9	20	homer__ACVAGGAAGT_ELF5	5.61	FALSE	0.0471374976659399
Microglia	FLI1	SP110	14	homer__ACVAGGAAGT_ELF5	5.61	FALSE	0.0656357519696041
Microglia	FLI1	TBC1D14	43	homer__ACVAGGAAGT_ELF5	5.61	FALSE	0.0583124592012608
Microglia	FLI1	TIAM1	14	homer__ACVAGGAAGT_ELF5	5.61	FALSE	0.0448067832540314
Microglia	FLI1	USP15	15	homer__ACVAGGAAGT_ELF5	5.61	FALSE	0.0465664664404202
Microglia	FLI1	ABR	219	hocomoco__FLI1_HUMAN.H11MO.1.A	5.54	TRUE	0.0627976778768904
Microglia	FLI1	CCM2	215	hocomoco__FLI1_HUMAN.H11MO.1.A	5.54	TRUE	0.0546499564962569
Microglia	FLI1	FCHSD2	157	hocomoco__FLI1_HUMAN.H11MO.1.A	5.54	TRUE	0.0556091690157274
Microglia	FLI1	FLI1	272	hocomoco__FLI1_HUMAN.H11MO.1.A	5.54	TRUE	NA
Microglia	FLI1	FMN1	198	hocomoco__FLI1_HUMAN.H11MO.1.A	5.54	TRUE	0.0521806830205798
Microglia	FLI1	LAPTM5	209	hocomoco__FLI1_HUMAN.H11MO.1.A	5.54	TRUE	0.0530778408804819
Microglia	FLI1	LCP2	283	hocomoco__FLI1_HUMAN.H11MO.1.A	5.54	TRUE	0.0532612415624382
Microglia	FLI1	PIK3CD	252	hocomoco__FLI1_HUMAN.H11MO.1.A	5.54	TRUE	0.0545999614626721
Microglia	FLI1	PLCB2	263	hocomoco__FLI1_HUMAN.H11MO.1.A	5.54	TRUE	0.0583049521359452
Microglia	FLI1	PRKAG2	286	hocomoco__FLI1_HUMAN.H11MO.1.A	5.54	TRUE	0.055113645367366
Microglia	FLI1	STAB1	225	hocomoco__FLI1_HUMAN.H11MO.1.A	5.54	TRUE	0.0547177712006975
Microglia	FLI1	AP1B1	102	taipale_tf_pairs__FLI1_FOXI1_RTAAACMGGAARYN_CAP	5.49	TRUE	0.0535866841452639
Microglia	FLI1	EVL	165	taipale_tf_pairs__FLI1_FOXI1_RTAAACMGGAARYN_CAP	5.49	TRUE	0.0542192884317571
Microglia	FLI1	SH2B3	112	taipale_tf_pairs__FLI1_FOXI1_RTAAACMGGAARYN_CAP	5.49	TRUE	0.054191542800506
Microglia	FLI1	AIM2	19	taipale_tf_pairs__FOXO1_FLI1_RTMAACAGGAAGTN_CAP	5.47	TRUE	0.0516412556897337
Microglia	FLI1	NEK6	173	taipale_tf_pairs__FOXO1_FLI1_RTMAACAGGAAGTN_CAP	5.47	TRUE	0.0556933640488605
Microglia	FLI1	ADCY7	33	dbcorrdb__SPI1__ENCSR000BGW_1__m1	5.36	FALSE	0.0509544057954422
Microglia	FLI1	CLCN5	29	dbcorrdb__SPI1__ENCSR000BGW_1__m1	5.36	FALSE	0.047742872550659
Microglia	FLI1	CMKLR1	65	dbcorrdb__SPI1__ENCSR000BGW_1__m1	5.36	FALSE	0.0568481386797411
Microglia	FLI1	KCNQ3	27	dbcorrdb__SPI1__ENCSR000BGW_1__m1	5.36	FALSE	0.0436006292362721
Microglia	FLI1	MAN1C1	22	dbcorrdb__SPI1__ENCSR000BGW_1__m1	5.36	FALSE	0.0497793673175121
Microglia	FLI1	PLCG2	21	dbcorrdb__SPI1__ENCSR000BGW_1__m1	5.36	FALSE	0.0509356531336554
Microglia	FLI1	PRKCB	29	dbcorrdb__SPI1__ENCSR000BGW_1__m1	5.36	FALSE	0.0539311691705436
Microglia	FLI1	RCSD1	50	dbcorrdb__SPI1__ENCSR000BGW_1__m1	5.36	FALSE	0.0499683923846508
Microglia	FLI1	UBAC2	25	dbcorrdb__SPI1__ENCSR000BGW_1__m1	5.36	FALSE	0.0480220493470213
Microglia	FLI1	SLC4A7	3	transfac_pro__M08879	5.29	FALSE	0.047294374419304
Microglia	FLI1	FMNL3	26	dbcorrdb__SPI1__ENCSR000BGW_1__m1	5.28	FALSE	0.0414938821088466
Microglia	FLI1	MAP3K5	24	dbcorrdb__SPI1__ENCSR000BGW_1__m1	5.28	FALSE	0.0445576479147217
Microglia	FLI1	KYNU	7	taipale_cyt_meth__ELF4_NATGCGGAAGTN_eDBD_meth	5.2	FALSE	0.0510821166824202
Microglia	FLI1	ASTN2	17	homer__AVCAGGAAGT_EHF	5.16	FALSE	0.0524553667101022
Microglia	FLI1	MERTK	30	transfac_public__M00007	5.09	FALSE	0.0489681213731632
Microglia	FLI1	SNX29	9	transfac_public__M00007	5.09	FALSE	0.0667493398455661
Microglia	FLI1	AKAP13	124	taipale_tf_pairs__FLI1_FOXI1_RTAAACMGGAARYN_CAP	4.9	TRUE	0.0513695127375582
Microglia	FLI1	ANKRD44	190	taipale_tf_pairs__FLI1_FOXI1_RTAAACMGGAARYN_CAP	4.9	TRUE	0.045155052662643
Microglia	FLI1	ANKS1A	124	taipale_tf_pairs__FLI1_FOXI1_RTAAACMGGAARYN_CAP	4.9	TRUE	0.0497824166842254
Microglia	FLI1	AOAH	45	taipale_tf_pairs__FLI1_FOXI1_RTAAACMGGAARYN_CAP	4.9	TRUE	0.0532520836184692
Microglia	FLI1	APLP2	54	taipale_tf_pairs__FLI1_FOXI1_RTAAACMGGAARYN_CAP	4.9	TRUE	0.0515537455220589
Microglia	FLI1	ARHGAP15	185	taipale_tf_pairs__FLI1_FOXI1_RTAAACMGGAARYN_CAP	4.9	TRUE	0.0444978927420345
Microglia	FLI1	ARHGAP22	108	taipale_tf_pairs__FLI1_FOXI1_RTAAACMGGAARYN_CAP	4.9	TRUE	0.0514311020442935
Microglia	FLI1	ARHGAP25	166	taipale_tf_pairs__FLI1_FOXI1_RTAAACMGGAARYN_CAP	4.9	TRUE	0.0522212782510213
Microglia	FLI1	ARHGEF6	95	taipale_tf_pairs__FLI1_FOXI1_RTAAACMGGAARYN_CAP	4.9	TRUE	0.0491362489071831
Microglia	FLI1	ARL15	40	taipale_tf_pairs__FLI1_FOXI1_RTAAACMGGAARYN_CAP	4.9	TRUE	0.0478193700300071
Microglia	FLI1	ATP8B4	135	taipale_tf_pairs__FLI1_FOXI1_RTAAACMGGAARYN_CAP	4.9	TRUE	0.0468113707605653
Microglia	FLI1	BLNK	199	taipale_tf_pairs__FLI1_FOXI1_RTAAACMGGAARYN_CAP	4.9	TRUE	0.0486017632618778
Microglia	FLI1	BNC2	58	taipale_tf_pairs__FLI1_FOXI1_RTAAACMGGAARYN_CAP	4.9	TRUE	0.0549388460348624
Microglia	FLI1	CARD11	83	taipale_tf_pairs__FLI1_FOXI1_RTAAACMGGAARYN_CAP	4.9	TRUE	0.0516286213273523
Microglia	FLI1	CD53	167	taipale_tf_pairs__FLI1_FOXI1_RTAAACMGGAARYN_CAP	4.9	TRUE	0.0493514653389448
Microglia	FLI1	DOCK8	137	taipale_tf_pairs__FLI1_FOXI1_RTAAACMGGAARYN_CAP	4.9	TRUE	0.0428465350738006
Microglia	FLI1	ENTPD1	16	taipale_tf_pairs__FLI1_FOXI1_RTAAACMGGAARYN_CAP	4.9	TRUE	0.0450256790528202
Microglia	FLI1	ETV5	47	taipale_tf_pairs__FLI1_FOXI1_RTAAACMGGAARYN_CAP	4.9	TRUE	0.0495660385211505
Microglia	FLI1	FRMD4A	38	taipale_tf_pairs__FLI1_FOXI1_RTAAACMGGAARYN_CAP	4.9	TRUE	0.0452024251629839
Microglia	FLI1	GAB2	66	taipale_tf_pairs__FLI1_FOXI1_RTAAACMGGAARYN_CAP	4.9	TRUE	0.0495696222898589
Microglia	FLI1	GCNT2	63	taipale_tf_pairs__FLI1_FOXI1_RTAAACMGGAARYN_CAP	4.9	TRUE	0.0487637479789004
Microglia	FLI1	IFI16	103	taipale_tf_pairs__FLI1_FOXI1_RTAAACMGGAARYN_CAP	4.9	TRUE	0.0476313568982409
Microglia	FLI1	IL13RA1	57	taipale_tf_pairs__FLI1_FOXI1_RTAAACMGGAARYN_CAP	4.9	TRUE	0.0473810963606328
Microglia	FLI1	INPP5D	174	taipale_tf_pairs__FLI1_FOXI1_RTAAACMGGAARYN_CAP	4.9	TRUE	0.0511817987177422
Microglia	FLI1	MAN1A1	21	taipale_tf_pairs__FLI1_FOXI1_RTAAACMGGAARYN_CAP	4.9	TRUE	0.0483038389521118
Microglia	FLI1	MEF2C	95	taipale_tf_pairs__FLI1_FOXI1_RTAAACMGGAARYN_CAP	4.9	TRUE	0.0537271913916027
Microglia	FLI1	MNDA	86	taipale_tf_pairs__FLI1_FOXI1_RTAAACMGGAARYN_CAP	4.9	TRUE	0.0460937180260389
Microglia	FLI1	MS4A7	99	taipale_tf_pairs__FLI1_FOXI1_RTAAACMGGAARYN_CAP	4.9	TRUE	0.0489345158081352
Microglia	FLI1	NAV3	97	taipale_tf_pairs__FLI1_FOXI1_RTAAACMGGAARYN_CAP	4.9	TRUE	0.0391304442890335
Microglia	FLI1	NCKAP1L	191	taipale_tf_pairs__FLI1_FOXI1_RTAAACMGGAARYN_CAP	4.9	TRUE	0.0521261516453105
Microglia	FLI1	NFATC2	120	taipale_tf_pairs__FLI1_FOXI1_RTAAACMGGAARYN_CAP	4.9	TRUE	0.0527129353292697
Microglia	FLI1	PACSIN2	129	taipale_tf_pairs__FLI1_FOXI1_RTAAACMGGAARYN_CAP	4.9	TRUE	0.0520508029241007
Microglia	FLI1	PIK3AP1	123	taipale_tf_pairs__FLI1_FOXI1_RTAAACMGGAARYN_CAP	4.9	TRUE	0.0497691453097215
Microglia	FLI1	PIK3R5	202	taipale_tf_pairs__FLI1_FOXI1_RTAAACMGGAARYN_CAP	4.9	TRUE	0.0528644639496647
Microglia	FLI1	PLA2R1	64	taipale_tf_pairs__FLI1_FOXI1_RTAAACMGGAARYN_CAP	4.9	TRUE	0.0486837481226541
Microglia	FLI1	PSMA1	35	taipale_tf_pairs__FLI1_FOXI1_RTAAACMGGAARYN_CAP	4.9	TRUE	0.0479152141465761
Microglia	FLI1	PTPRC	143	taipale_tf_pairs__FLI1_FOXI1_RTAAACMGGAARYN_CAP	4.9	TRUE	0.0458642468365659
Microglia	FLI1	RBM47	67	taipale_tf_pairs__FLI1_FOXI1_RTAAACMGGAARYN_CAP	4.9	TRUE	0.0502274735354598
Microglia	FLI1	RGS10	72	taipale_tf_pairs__FLI1_FOXI1_RTAAACMGGAARYN_CAP	4.9	TRUE	0.0477405387204944
Microglia	FLI1	RUNX1	140	taipale_tf_pairs__FLI1_FOXI1_RTAAACMGGAARYN_CAP	4.9	TRUE	0.0557183018223197
Microglia	FLI1	SCML4	83	taipale_tf_pairs__FLI1_FOXI1_RTAAACMGGAARYN_CAP	4.9	TRUE	0.0460412564556434
Microglia	FLI1	SH3BGRL	163	taipale_tf_pairs__FLI1_FOXI1_RTAAACMGGAARYN_CAP	4.9	TRUE	0.0521201520738662
Microglia	FLI1	SH3KBP1	112	taipale_tf_pairs__FLI1_FOXI1_RTAAACMGGAARYN_CAP	4.9	TRUE	0.0472129981246003
Microglia	FLI1	SMAP2	70	taipale_tf_pairs__FLI1_FOXI1_RTAAACMGGAARYN_CAP	4.9	TRUE	0.0530499129119052
Microglia	FLI1	SSH1	20	taipale_tf_pairs__FLI1_FOXI1_RTAAACMGGAARYN_CAP	4.9	TRUE	0.0479272891707553
Microglia	FLI1	STX7	58	taipale_tf_pairs__FLI1_FOXI1_RTAAACMGGAARYN_CAP	4.9	TRUE	0.0466387102011615
Microglia	FLI1	TBC1D1	182	taipale_tf_pairs__FLI1_FOXI1_RTAAACMGGAARYN_CAP	4.9	TRUE	0.0477343189151532
Microglia	FLI1	TG	9	taipale_tf_pairs__FLI1_FOXI1_RTAAACMGGAARYN_CAP	4.9	TRUE	0.0504851826788787
Microglia	FLI1	TMEM156	155	taipale_tf_pairs__FLI1_FOXI1_RTAAACMGGAARYN_CAP	4.9	TRUE	0.0491436737705924
Microglia	FLI1	TNRC18	100	taipale_tf_pairs__FLI1_FOXI1_RTAAACMGGAARYN_CAP	4.9	TRUE	0.0565973325859571
Microglia	FLI1	TRAF3IP1	72	taipale_tf_pairs__FLI1_FOXI1_RTAAACMGGAARYN_CAP	4.9	TRUE	0.0511685299374027
Microglia	FLI1	TRIM22	36	taipale_tf_pairs__FLI1_FOXI1_RTAAACMGGAARYN_CAP	4.9	TRUE	0.0473693450551269
Microglia	FLI1	VAV1	173	taipale_tf_pairs__FLI1_FOXI1_RTAAACMGGAARYN_CAP	4.9	TRUE	0.0528988723634376
Microglia	FLI1	VWF	111	taipale_tf_pairs__FLI1_FOXI1_RTAAACMGGAARYN_CAP	4.9	TRUE	0.0512775101046865
Microglia	FLI1	ZFP36L1	75	taipale_tf_pairs__FLI1_FOXI1_RTAAACMGGAARYN_CAP	4.9	TRUE	0.0524169920302296
Microglia	FLI1	TGFB1	17	cisbp__M2275	4.39	FALSE	0.0500726323708967
Microglia	FLI1	ADAM28	108	taipale_tf_pairs__FLI1_FOXI1_RTAAACMGGAARYN_CAP	4.34	TRUE	0.0406267862163502
Microglia	FLI1	CD74	32	taipale_tf_pairs__FLI1_FOXI1_RTAAACMGGAARYN_CAP	4.34	TRUE	0.0477238882350786
Microglia	FLI1	CX3CR1	32	taipale_tf_pairs__FLI1_FOXI1_RTAAACMGGAARYN_CAP	4.34	TRUE	0.0453741406096729
Microglia	FLI1	SIPA1L2	32	taipale_tf_pairs__FLI1_FOXI1_RTAAACMGGAARYN_CAP	4.34	TRUE	0.0419758309587316
Microglia	FLI1	SLC1A3	30	taipale_tf_pairs__FLI1_FOXI1_RTAAACMGGAARYN_CAP	4.34	TRUE	0.0413142867350345
Microglia	FLI1	ARHGAP26	18	homer__AACAGGAAGT_Ets1-distal	4.32	FALSE	0.0485139130075206
Microglia	FLI1	ARPC2	145	hocomoco__FLI1_HUMAN.H11MO.1.A	4.32	TRUE	0.0492307453902754
Microglia	FLI1	ATP7A	112	hocomoco__FLI1_HUMAN.H11MO.1.A	4.32	TRUE	0.0480609494695286
Microglia	FLI1	BIN2	125	hocomoco__FLI1_HUMAN.H11MO.1.A	4.32	TRUE	0.0480472793372333
Microglia	FLI1	CAB39	104	hocomoco__FLI1_HUMAN.H11MO.1.A	4.32	TRUE	0.0485629976816839
Microglia	FLI1	CAPZB	70	hocomoco__FLI1_HUMAN.H11MO.1.A	4.32	TRUE	0.0579566539190047
Microglia	FLI1	CTSS	118	hocomoco__FLI1_HUMAN.H11MO.1.A	4.32	TRUE	0.0484602212574158
Microglia	FLI1	DENND3	74	hocomoco__FLI1_HUMAN.H11MO.1.A	4.32	TRUE	0.0481064582362638
Microglia	FLI1	FMNL1	141	hocomoco__FLI1_HUMAN.H11MO.1.A	4.32	TRUE	0.0494927120009372
Microglia	FLI1	GRB2	18	hocomoco__FLI1_HUMAN.H11MO.1.A	4.32	TRUE	0.0484479349007346
Microglia	FLI1	HPGDS	103	hocomoco__FLI1_HUMAN.H11MO.1.A	4.32	TRUE	0.0519173245938937
Microglia	FLI1	IKBKB	178	hocomoco__FLI1_HUMAN.H11MO.1.A	4.32	TRUE	0.049466464545357
Microglia	FLI1	ITGB5	12	homer__AACAGGAAGT_Ets1-distal	4.32	FALSE	0.0487202511612114
Microglia	FLI1	KLHL5	67	hocomoco__FLI1_HUMAN.H11MO.1.A	4.32	TRUE	0.0464834078005319
Microglia	FLI1	LRRK2	69	hocomoco__FLI1_HUMAN.H11MO.1.A	4.32	TRUE	0.0534363135134279
Microglia	FLI1	LY86	88	hocomoco__FLI1_HUMAN.H11MO.1.A	4.32	TRUE	0.0508306591791199
Microglia	FLI1	LYN	173	hocomoco__FLI1_HUMAN.H11MO.1.A	4.32	TRUE	0.0511747160097529
Microglia	FLI1	MCF2L	165	hocomoco__FLI1_HUMAN.H11MO.1.A	4.32	TRUE	0.0531304151020707
Microglia	FLI1	MEF2A	136	hocomoco__FLI1_HUMAN.H11MO.1.A	4.32	TRUE	0.0585129775822577
Microglia	FLI1	RAB31	57	hocomoco__FLI1_HUMAN.H11MO.1.A	4.32	TRUE	0.0500927993201618
Microglia	FLI1	RAPGEF1	143	hocomoco__FLI1_HUMAN.H11MO.1.A	4.32	TRUE	0.0534132019974486
Microglia	FLI1	RGS1	81	hocomoco__FLI1_HUMAN.H11MO.1.A	4.32	TRUE	0.0512301993736527
Microglia	FLI1	SAT1	111	hocomoco__FLI1_HUMAN.H11MO.1.A	4.32	TRUE	0.0503582137422919
Microglia	FLI1	SLC2A13	6	hocomoco__FLI1_HUMAN.H11MO.1.A	4.32	TRUE	0.046935512038187
Microglia	FLI1	ST8SIA4	69	hocomoco__FLI1_HUMAN.H11MO.1.A	4.32	TRUE	0.0486255459874649
Microglia	FLI1	STK10	12	homer__AACAGGAAGT_Ets1-distal	4.32	FALSE	0.0501880449071703
Microglia	FLI1	SYK	189	hocomoco__FLI1_HUMAN.H11MO.1.A	4.32	TRUE	0.0537028271959181
Microglia	FLI1	TBC1D4	19	hocomoco__FLI1_HUMAN.H11MO.1.A	4.32	TRUE	0.0484604139796019
Microglia	FLI1	WDFY4	100	hocomoco__FLI1_HUMAN.H11MO.1.A	4.32	TRUE	0.0534356971813642
Microglia	FLI1	A2M	73	transfac_pro__M07089	4.31	TRUE	0.0388771860463554
Microglia	FLI1	BMP2K	56	transfac_pro__M07089	4.31	TRUE	0.0506353858308521
Microglia	FLI1	CMIP	106	transfac_pro__M07089	4.31	TRUE	0.064807821498752
Microglia	FLI1	IKZF1	141	transfac_pro__M07089	4.31	TRUE	0.0513081244491033
Microglia	FLI1	KCNK13	39	transfac_pro__M07089	4.31	TRUE	0.0500029497030885
Microglia	FLI1	OSBPL11	27	transfac_pro__M07089	4.31	TRUE	0.0482793366791136
Microglia	FLI1	SRGN	66	transfac_pro__M07089	4.31	TRUE	0.0497249067319076
Microglia	FLI1	SSH2	43	transfac_pro__M07089	4.31	TRUE	0.0451556374898311
Microglia	FLI1	ANO2	40	transfac_pro__M00771	4.3	TRUE	0.0512135160639078
Microglia	FLI1	ATP2C1	77	transfac_pro__M00771	4.3	TRUE	0.0462611247994665
Microglia	FLI1	CUX2	19	transfac_pro__M07211	4.3	FALSE	0.0548661148363965
Microglia	FLI1	ETV6	115	transfac_pro__M00771	4.3	TRUE	0.0588170469392733
Microglia	FLI1	RHBDF2	67	transfac_pro__M00771	4.3	TRUE	0.0524082292597962
Microglia	FLI1	RUNX2	60	transfac_pro__M00771	4.3	TRUE	0.051228612861651
Microglia	FLI1	TGFBR1	6	transfac_pro__M07211	4.3	FALSE	0.0497425818419093
Microglia	FLI1	TLN2	7	transfac_pro__M07211	4.3	FALSE	0.0417384191953341
Microglia	FLI1	TLR4	108	transfac_pro__M00771	4.3	TRUE	0.0507238183615905
Microglia	FLI1	SSBP2	48	transfac_pro__M00771	4.29	TRUE	0.0439785341949917
Microglia	FLI1	CD163	24	tfdimers__MD00018	4.28	TRUE	0.0465921090299093
Microglia	FLI1	CD86	60	tfdimers__MD00018	4.28	TRUE	0.0517647769294495
Microglia	FLI1	IFNGR1	25	tfdimers__MD00018	4.28	TRUE	0.0437124863674576
Microglia	FLI1	MSR1	31	tfdimers__MD00018	4.28	TRUE	0.0509051285955531
Microglia	FLI1	CACNA1A	40	taipale_tf_pairs__FOXO1_FLI1_RTMAACAGGAAGTN_CAP	4.23	TRUE	0.0514240953678596
Microglia	FLI1	FAM149A	31	taipale_tf_pairs__FOXO1_FLI1_RTMAACAGGAAGTN_CAP	4.23	TRUE	0.0482992667533963
Microglia	FLI1	FGD3	32	taipale_tf_pairs__FOXO1_FLI1_RTMAACAGGAAGTN_CAP	4.23	TRUE	0.0518797104805363
Microglia	FLI1	FGD4	6	taipale_tf_pairs__FOXO1_FLI1_RTMAACAGGAAGTN_CAP	4.23	TRUE	0.0477588917310731
Microglia	FLI1	SCMH1	25	taipale_tf_pairs__FOXO1_FLI1_RTMAACAGGAAGTN_CAP	4.23	TRUE	0.0520269617966338
Microglia	FLI1	IRF8	5	homer__AACAGGAAGT_Ets1-distal	4.14	FALSE	0.0514536859265759
Microglia	FLI1	CLEC12A	6	tfdimers__MD00018	4.1	TRUE	0.0480862248289295
Microglia	FLI1	TMCC3	6	hocomoco__ELF5_HUMAN.H11MO.0.A	3.97	FALSE	0.0448725817509426
Microglia	FLI1	CSF1R	4	dbcorrdb__RELA__ENCSR000EAQ_1__m2	3.92	FALSE	0.0630469927521042
Microglia	FLI1	DTNBP1	4	dbcorrdb__RELA__ENCSR000EAQ_1__m2	3.92	FALSE	0.0473587584297879
Microglia	FLI1	AXL	1	cisbp__M0688	3.87	FALSE	0.0533269780651174
Microglia	FLI1	PLXDC2	22	hocomoco__FLI1_HUMAN.H11MO.1.A	3.8	TRUE	0.0313752567260776
Microglia	FLI1	GAB3	20	transfac_pro__M07089	3.79	TRUE	0.045834991557726
Microglia	FLI1	MAML3	49	taipale_tf_pairs__FOXO1_FLI1_RTMAACAGGAAGTN_CAP	3.76	TRUE	0.0485135687760405
Microglia	FLI1	THSD4	14	taipale_tf_pairs__FOXO1_FLI1_RTMAACAGGAAGTN_CAP	3.76	TRUE	0.0514907816766018
Microglia	FLI1	MAN2B1	1	homer__ACVAGGAAGT_ELF5	3.74	FALSE	0.0564837462535031
Microglia	FLI1	C6orf62	24	tfdimers__MD00044	3.73	TRUE	0.0533090393055221
Microglia	FLI1	HERC1	48	tfdimers__MD00044	3.73	TRUE	0.0512921827217135
Microglia	FLI1	IL6R	16	tfdimers__MD00044	3.73	TRUE	0.0523923127126482
Microglia	FLI1	PLCL2	50	tfdimers__MD00044	3.73	TRUE	0.0494792319690435
Microglia	FLI1	PLD5	42	tfdimers__MD00044	3.73	TRUE	0.0559572140074837
Microglia	FLI1	SFMBT2	86	tfdimers__MD00044	3.73	TRUE	0.0562323228136672
Microglia	FLI1	SLCO2B1	40	tfdimers__MD00044	3.73	TRUE	0.063596147089534
Microglia	FLI1	SP100	16	tfdimers__MD00044	3.73	TRUE	0.0575466008232896
Microglia	FLI1	COTL1	3	taipale_cyt_meth__ELF5_NANNMGGAAGTN_eDBD_repr	3.69	FALSE	0.0510438094068148
Microglia	FLI1	SDK1	10	cisbp__M2277	3.69	TRUE	0.0472628127077515
Microglia	FLI1	TRIM24	2	hocomoco__ELF5_HUMAN.H11MO.0.A	3.63	FALSE	0.0481258097186448
Microglia	FLI1	CHST11	34	tfdimers__MD00044	3.56	TRUE	0.0423054683017992
Microglia	FLI1	ST6GALNAC3	36	tfdimers__MD00044	3.56	TRUE	0.0256782728942265
Microglia	FLI1	LRP1	68	taipale_cyt_meth__FLI1_NACMGGAARTN_eDBD_meth	3.48	TRUE	0.0557793803864111
Microglia	FLI1	HCK	6	swissregulon__hs__ETS1_2.p2	3.47	FALSE	0.0473499447896761
Microglia	FLI1	ARRB1	66	tfdimers__MD00145	3.43	TRUE	0.0548527411097684
Microglia	FLI1	DAB2	59	tfdimers__MD00145	3.43	TRUE	0.0605123782874288
Microglia	FLI1	DOCK2	32	tfdimers__MD00145	3.43	TRUE	0.0559507548348892
Microglia	FLI1	OXR1	68	tfdimers__MD00145	3.43	TRUE	0.0452746639633292
Microglia	FLI1	PLAC8	48	tfdimers__MD00145	3.43	TRUE	0.0479356191184358
Microglia	FLI1	PMEPA1	17	tfdimers__MD00145	3.43	TRUE	0.0521481820700097
Microglia	FLI1	SKAP2	60	tfdimers__MD00145	3.43	TRUE	0.0483722974318246
Microglia	FLI1	ST6GAL1	36	tfdimers__MD00145	3.43	TRUE	0.056776264098306
Microglia	FLI1	UBASH3B	57	tfdimers__MD00145	3.43	TRUE	0.0526776886896281
Microglia	FLI1	FOXN3	57	taipale_tf_pairs__FLI1_DLX2_RSCGGAARYAATTA_CAP	3.42	TRUE	0.0505640540548448
Microglia	FLI1	TBXAS1	41	transfac_pro__M00971	3.4	TRUE	0.056018511189648
Microglia	FLI1	SLC2A5	1	dbcorrdb__GATA2__ENCSR000EVW_1__m2	3.37	FALSE	0.0474573981705116
Microglia	FOXN3	MEF2A	5	cisbp__M0726	3.87	FALSE	0.0820592139033045
Microglia	FOXN3	NFATC2	11	cisbp__M0726	3.87	FALSE	0.0602367732206541
Microglia	FOXN3	AKAP13	6	yetfasco__YNL068C_830	3.48	FALSE	0.0626406357186213
Microglia	FOXN3	ANKS1A	6	yetfasco__YNL068C_830	3.48	FALSE	0.0627024574397985
Microglia	FOXN3	ARHGAP25	6	yetfasco__YNL068C_830	3.48	FALSE	0.0576407584164434
Microglia	FOXN3	CMIP	6	yetfasco__YNL068C_830	3.48	FALSE	0.0586302859096699
Microglia	FOXN3	MAML3	11	yetfasco__YNL068C_830	3.48	FALSE	0.0608414263639331
Microglia	FOXN3	PRKAG2	3	yetfasco__YNL068C_830	3.48	FALSE	0.0577773024646657
Microglia	FOXN3	RAB31	3	yetfasco__YNL068C_830	3.48	FALSE	0.0601000886299027
Microglia	FOXN3	RAPGEF1	3	yetfasco__YNL068C_830	3.48	FALSE	0.059648940852643
Microglia	FOXN3	SLC2A5	3	yetfasco__YNL068C_830	3.48	FALSE	0.0581401036041382
Microglia	FOXN3	OXR1	4	transfac_pro__M01533	3.41	FALSE	0.0606430812257188
Microglia	FOXN3	PACSIN2	2	transfac_pro__M01533	3.41	FALSE	0.0586814015598879
Microglia	FOXN3	ARHGAP15	3	jaspar__MA0296.1	3.36	FALSE	0.0610223041539131
Microglia	FOXN3	CHST11	3	jaspar__MA0296.1	3.36	FALSE	0.0606135921098239
Microglia	FOXN3	BNC2	9	transfac_pro__M04641	3.18	TRUE	0.0639726274070314
Microglia	FOXN3	FOXN3	15	transfac_pro__M04641	3.18	TRUE	NA
Microglia	FOXN3	KCNQ3	15	transfac_pro__M04641	3.18	TRUE	0.0579769818967809
Microglia	FOXN3	MEF2C	4	transfac_pro__M04641	3.18	TRUE	0.0691482931468025
Microglia	FOXN3	SH3KBP1	15	transfac_pro__M04641	3.18	TRUE	0.0582469854765278
Microglia	FOXN3	SMAP2	15	transfac_pro__M04641	3.18	TRUE	0.0635592465787692
Microglia	FOXN3	GAB2	2	cisbp__M2101	3.15	FALSE	0.0616058503316683
Microglia	FOXN3	IKZF1	2	cisbp__M2101	3.15	FALSE	0.0580907061913803
Microglia	IKZF1	A2M	108	taipale_cyt_meth__SPIB_RWWGRGGAAGTN_eDBD_meth	8.22	FALSE	0.0585553659315248
Microglia	IKZF1	ANKS1A	50	taipale_cyt_meth__SPIB_RWWGRGGAAGTN_eDBD_meth	8.22	FALSE	0.0537276648130299
Microglia	IKZF1	ANO2	58	taipale_cyt_meth__SPIB_RWWGRGGAAGTN_eDBD_meth	8.22	FALSE	0.054660383119368
Microglia	IKZF1	APBB1IP	56	taipale_cyt_meth__SPIB_RWWGRGGAAGTN_eDBD_meth	8.22	FALSE	0.0645886117612781
Microglia	IKZF1	ATP7A	23	taipale_cyt_meth__SPIB_RWWGRGGAAGTN_eDBD_meth	8.22	FALSE	0.050267050295435
Microglia	IKZF1	CCM2	54	taipale_cyt_meth__SPIB_RWWGRGGAAGTN_eDBD_meth	8.22	FALSE	0.0570348379851386
Microglia	IKZF1	CMKLR1	108	taipale_cyt_meth__SPIB_RWWGRGGAAGTN_eDBD_meth	8.22	FALSE	0.0530584766842183
Microglia	IKZF1	CUX2	35	taipale_cyt_meth__SPIB_RWWGRGGAAGTN_eDBD_meth	8.22	FALSE	0.0580678913339508
Microglia	IKZF1	CX3CR1	24	taipale_cyt_meth__SPIB_RWWGRGGAAGTN_eDBD_meth	8.22	FALSE	0.04995116806799
Microglia	IKZF1	DOCK11	128	taipale_cyt_meth__SPIB_RWWGRGGAAGTN_eDBD_meth	8.22	FALSE	0.054310814161996
Microglia	IKZF1	ETV5	84	taipale_cyt_meth__SPIB_RWWGRGGAAGTN_eDBD_meth	8.22	FALSE	0.0525862463676898
Microglia	IKZF1	GAB3	28	taipale_cyt_meth__SPIB_RWWGRGGAAGTN_eDBD_meth	8.22	FALSE	0.0560913127426882
Microglia	IKZF1	HPGDS	130	taipale_cyt_meth__SPIB_RWWGRGGAAGTN_eDBD_meth	8.22	FALSE	0.0506419375038992
Microglia	IKZF1	IL13RA1	79	taipale_cyt_meth__SPIB_RWWGRGGAAGTN_eDBD_meth	8.22	FALSE	0.0485317539364824
Microglia	IKZF1	IL18	98	taipale_cyt_meth__SPIB_RWWGRGGAAGTN_eDBD_meth	8.22	FALSE	0.0484942345767058
Microglia	IKZF1	INPP5D	148	taipale_cyt_meth__SPIB_RWWGRGGAAGTN_eDBD_meth	8.22	FALSE	0.0609489744803788
Microglia	IKZF1	LAPTM5	135	taipale_cyt_meth__SPIB_RWWGRGGAAGTN_eDBD_meth	8.22	FALSE	0.0531573942868993
Microglia	IKZF1	LRP11	6	taipale_cyt_meth__SPIB_RWWGRGGAAGTN_eDBD_meth	8.22	FALSE	0.0550932618789512
Microglia	IKZF1	LYN	143	taipale_cyt_meth__SPIB_RWWGRGGAAGTN_eDBD_meth	8.22	FALSE	0.0547844222529815
Microglia	IKZF1	MEF2C	135	taipale_cyt_meth__SPIB_RWWGRGGAAGTN_eDBD_meth	8.22	FALSE	0.0706941868422707
Microglia	IKZF1	NFATC2	105	taipale_cyt_meth__SPIB_RWWGRGGAAGTN_eDBD_meth	8.22	FALSE	0.0573461835412689
Microglia	IKZF1	OLR1	32	taipale_cyt_meth__SPIB_RWWGRGGAAGTN_eDBD_meth	8.22	FALSE	0.0507145946272699
Microglia	IKZF1	PLCB2	139	taipale_cyt_meth__SPIB_RWWGRGGAAGTN_eDBD_meth	8.22	FALSE	0.0480771198123364
Microglia	IKZF1	RBM47	117	taipale_cyt_meth__SPIB_RWWGRGGAAGTN_eDBD_meth	8.22	FALSE	0.0521854898643757
Microglia	IKZF1	RGS1	81	taipale_cyt_meth__SPIB_RWWGRGGAAGTN_eDBD_meth	8.22	FALSE	0.0503450786943104
Microglia	IKZF1	SH3BGRL	74	taipale_cyt_meth__SPIB_RWWGRGGAAGTN_eDBD_meth	8.22	FALSE	0.0531977965246262
Microglia	IKZF1	SIPA1L2	19	taipale_cyt_meth__SPIB_RWWGRGGAAGTN_eDBD_meth	8.22	FALSE	0.048224159453425
Microglia	IKZF1	SLA	84	taipale_cyt_meth__SPIB_RWWGRGGAAGTN_eDBD_meth	8.22	FALSE	0.0509364736052962
Microglia	IKZF1	SLC15A2	6	taipale_cyt_meth__SPIB_RWWGRGGAAGTN_eDBD_meth	8.22	FALSE	0.0496139059099466
Microglia	IKZF1	TBC1D14	64	taipale_cyt_meth__SPIB_RWWGRGGAAGTN_eDBD_meth	8.22	FALSE	0.0541150991586
Microglia	IKZF1	TBC1D9	87	taipale_cyt_meth__SPIB_RWWGRGGAAGTN_eDBD_meth	8.22	FALSE	0.0508728653244601
Microglia	IKZF1	TBXAS1	51	taipale_cyt_meth__SPIB_RWWGRGGAAGTN_eDBD_meth	8.22	FALSE	0.0548968584548161
Microglia	IKZF1	TMEM156	131	taipale_cyt_meth__SPIB_RWWGRGGAAGTN_eDBD_meth	8.22	FALSE	0.050581905086049
Microglia	IKZF1	TP63	147	taipale_cyt_meth__SPIB_RWWGRGGAAGTN_eDBD_meth	8.22	FALSE	0.0502901389901649
Microglia	IKZF1	WDFY4	66	taipale_cyt_meth__SPIB_RWWGRGGAAGTN_eDBD_meth	8.22	FALSE	0.0570257876399873
Microglia	IKZF1	ADCY7	87	homer__AAAGRGGAAGTG_SpiB	8.07	FALSE	0.0535736413986223
Microglia	IKZF1	APLP2	89	homer__AAAGRGGAAGTG_SpiB	8.07	FALSE	0.0537770499913214
Microglia	IKZF1	ARRB1	86	homer__AAAGRGGAAGTG_SpiB	8.07	FALSE	0.054258654001441
Microglia	IKZF1	ATP2C1	77	homer__AAAGRGGAAGTG_SpiB	8.07	FALSE	0.0518567481327489
Microglia	IKZF1	FMNL3	84	homer__AAAGRGGAAGTG_SpiB	8.07	FALSE	0.0635174293827996
Microglia	IKZF1	FOXN3	96	homer__AAAGRGGAAGTG_SpiB	8.07	FALSE	0.0578675478851082
Microglia	IKZF1	INPP4B	64	homer__AAAGRGGAAGTG_SpiB	8.07	FALSE	0.0540889252715427
Microglia	IKZF1	ITGB5	23	homer__AAAGRGGAAGTG_SpiB	8.07	FALSE	0.054298924354784
Microglia	IKZF1	LHFPL2	99	homer__AAAGRGGAAGTG_SpiB	8.07	FALSE	0.0518548465788597
Microglia	IKZF1	LRRK1	86	homer__AAAGRGGAAGTG_SpiB	8.07	FALSE	0.056192345593919
Microglia	IKZF1	MAN1A1	58	homer__AAAGRGGAAGTG_SpiB	8.07	FALSE	0.0555386517506217
Microglia	IKZF1	MANBA	29	homer__AAAGRGGAAGTG_SpiB	8.07	FALSE	0.0559878733126932
Microglia	IKZF1	MAP3K5	108	homer__AAAGRGGAAGTG_SpiB	8.07	FALSE	0.0550022599772853
Microglia	IKZF1	MEF2A	85	homer__AAAGRGGAAGTG_SpiB	8.07	FALSE	0.0743048441961914
Microglia	IKZF1	MSR1	171	homer__AAAGRGGAAGTG_SpiB	8.07	FALSE	0.0545358999321358
Microglia	IKZF1	PLAC8	95	homer__AAAGRGGAAGTG_SpiB	8.07	FALSE	0.0539391646731267
Microglia	IKZF1	PLD1	103	homer__AAAGRGGAAGTG_SpiB	8.07	FALSE	0.0546917942364323
Microglia	IKZF1	PLXDC2	89	homer__AAAGRGGAAGTG_SpiB	8.07	FALSE	0.0588985102873912
Microglia	IKZF1	RAB31	69	homer__AAAGRGGAAGTG_SpiB	8.07	FALSE	0.0562030253333269
Microglia	IKZF1	RCSD1	77	homer__AAAGRGGAAGTG_SpiB	8.07	FALSE	0.0546706486201925
Microglia	IKZF1	RHBDF2	114	homer__AAAGRGGAAGTG_SpiB	8.07	FALSE	0.0557192019574983
Microglia	IKZF1	RUNX2	100	homer__AAAGRGGAAGTG_SpiB	8.07	FALSE	0.0567529404512379
Microglia	IKZF1	SCML4	113	homer__AAAGRGGAAGTG_SpiB	8.07	FALSE	0.0562770112170411
Microglia	IKZF1	SH3KBP1	145	homer__AAAGRGGAAGTG_SpiB	8.07	FALSE	0.0597005455220869
Microglia	IKZF1	SLC8A1	56	homer__AAAGRGGAAGTG_SpiB	8.07	FALSE	0.0555954330053969
Microglia	IKZF1	SLCO2B1	69	homer__AAAGRGGAAGTG_SpiB	8.07	FALSE	0.0603051757410954
Microglia	IKZF1	ST6GAL1	76	homer__AAAGRGGAAGTG_SpiB	8.07	FALSE	0.0539414222395938
Microglia	IKZF1	STX7	100	homer__AAAGRGGAAGTG_SpiB	8.07	FALSE	0.0544774142802652
Microglia	IKZF1	TEC	48	homer__AAAGRGGAAGTG_SpiB	8.07	FALSE	0.0545285139742638
Microglia	IKZF1	THSD4	77	homer__AAAGRGGAAGTG_SpiB	8.07	FALSE	0.0528485257690061
Microglia	IKZF1	TRAF3IP3	71	homer__AAAGRGGAAGTG_SpiB	8.07	FALSE	0.0552302275216792
Microglia	IKZF1	UBAC2	61	homer__AAAGRGGAAGTG_SpiB	8.07	FALSE	0.0557687749767928
Microglia	IKZF1	UBASH3B	86	homer__AAAGRGGAAGTG_SpiB	8.07	FALSE	0.0563875081262253
Microglia	IKZF1	VAV3	71	homer__AAAGRGGAAGTG_SpiB	8.07	FALSE	0.0629156206549924
Microglia	IKZF1	ABCC4	6	homer__AAAGRGGAAGTG_SpiB	7.42	FALSE	0.0517225256045856
Microglia	IKZF1	AIM2	30	homer__AAAGRGGAAGTG_SpiB	7.42	FALSE	0.0508237044245174
Microglia	IKZF1	ARHGAP26	12	homer__AAAGRGGAAGTG_SpiB	7.42	FALSE	0.0490110935533365
Microglia	IKZF1	B3GALNT2	37	homer__AAAGRGGAAGTG_SpiB	7.42	FALSE	0.0500465332013769
Microglia	IKZF1	BHLHE41	100	homer__AAAGRGGAAGTG_SpiB	7.42	FALSE	0.0515832150304667
Microglia	IKZF1	CD83	39	homer__AAAGRGGAAGTG_SpiB	7.42	FALSE	0.0506662281861801
Microglia	IKZF1	CLCN5	23	homer__AAAGRGGAAGTG_SpiB	7.42	FALSE	0.049557311938323
Microglia	IKZF1	CMIP	89	homer__AAAGRGGAAGTG_SpiB	7.42	FALSE	0.0530518585469847
Microglia	IKZF1	DENND3	25	homer__AAAGRGGAAGTG_SpiB	7.42	FALSE	0.0570572895284636
Microglia	IKZF1	EML4	9	homer__AAAGRGGAAGTG_SpiB	7.42	FALSE	0.0489133942601512
Microglia	IKZF1	FAM149A	60	homer__AAAGRGGAAGTG_SpiB	7.42	FALSE	0.0603153067078836
Microglia	IKZF1	FGD2	80	homer__AAAGRGGAAGTG_SpiB	7.42	FALSE	0.0508753128518832
Microglia	IKZF1	GRB2	90	homer__AAAGRGGAAGTG_SpiB	7.42	FALSE	0.0485562567776017
Microglia	IKZF1	HERC1	85	homer__AAAGRGGAAGTG_SpiB	7.42	FALSE	0.0494535740132264
Microglia	IKZF1	IFNGR1	97	homer__AAAGRGGAAGTG_SpiB	7.42	FALSE	0.0500193744169917
Microglia	IKZF1	IRAK3	9	homer__AAAGRGGAAGTG_SpiB	7.42	FALSE	0.0526075255891853
Microglia	IKZF1	JAK2	77	homer__AAAGRGGAAGTG_SpiB	7.42	FALSE	0.0491178179454638
Microglia	IKZF1	KLHL5	101	homer__AAAGRGGAAGTG_SpiB	7.42	FALSE	0.051856903091719
Microglia	IKZF1	LPIN2	25	homer__AAAGRGGAAGTG_SpiB	7.42	FALSE	0.0511892037325839
Microglia	IKZF1	LRCH1	27	homer__AAAGRGGAAGTG_SpiB	7.42	FALSE	0.0480292554085881
Microglia	IKZF1	LRP1	36	homer__AAAGRGGAAGTG_SpiB	7.42	FALSE	0.050412206517884
Microglia	IKZF1	MRC2	53	homer__AAAGRGGAAGTG_SpiB	7.42	FALSE	0.0533895519243007
Microglia	IKZF1	MTSS1	33	homer__AAAGRGGAAGTG_SpiB	7.42	FALSE	0.0577295839252036
Microglia	IKZF1	OXR1	60	homer__AAAGRGGAAGTG_SpiB	7.42	FALSE	0.0507856335245678
Microglia	IKZF1	P2RY13	82	homer__AAAGRGGAAGTG_SpiB	7.42	FALSE	0.0496967278816994
Microglia	IKZF1	PICALM	105	homer__AAAGRGGAAGTG_SpiB	7.42	FALSE	0.0427043634386522
Microglia	IKZF1	PLCL2	114	homer__AAAGRGGAAGTG_SpiB	7.42	FALSE	0.0523679640807182
Microglia	IKZF1	PTPN12	50	homer__AAAGRGGAAGTG_SpiB	7.42	FALSE	0.0499382691330999
Microglia	IKZF1	SFMBT2	107	homer__AAAGRGGAAGTG_SpiB	7.42	FALSE	0.051970725835054
Microglia	IKZF1	SH3RF3	11	homer__AAAGRGGAAGTG_SpiB	7.42	FALSE	0.0554838057563678
Microglia	IKZF1	SKAP2	31	homer__AAAGRGGAAGTG_SpiB	7.42	FALSE	0.0525036847583392
Microglia	IKZF1	SLC1A3	73	homer__AAAGRGGAAGTG_SpiB	7.42	FALSE	0.0437795208649486
Microglia	IKZF1	SLC2A13	11	homer__AAAGRGGAAGTG_SpiB	7.42	FALSE	0.0531077554799701
Microglia	IKZF1	SP140	32	homer__AAAGRGGAAGTG_SpiB	7.42	FALSE	0.0527753239466364
Microglia	IKZF1	ST6GALNAC3	78	homer__AAAGRGGAAGTG_SpiB	7.42	FALSE	0.0452636809817776
Microglia	IKZF1	TANC1	48	homer__AAAGRGGAAGTG_SpiB	7.42	FALSE	0.0477443358044954
Microglia	IKZF1	TGFBR1	19	homer__AAAGRGGAAGTG_SpiB	7.42	FALSE	0.0504609820813747
Microglia	IKZF1	TGFBR2	36	homer__AAAGRGGAAGTG_SpiB	7.42	FALSE	0.052806385369911
Microglia	IKZF1	TLR4	74	homer__AAAGRGGAAGTG_SpiB	7.42	FALSE	0.0515395174297213
Microglia	IKZF1	TNFAIP8L3	45	homer__AAAGRGGAAGTG_SpiB	7.42	FALSE	0.0510885870877427
Microglia	IKZF1	TNFRSF1B	42	homer__AAAGRGGAAGTG_SpiB	7.42	FALSE	0.0507349877679261
Microglia	IKZF1	TTC39C	101	homer__AAAGRGGAAGTG_SpiB	7.42	FALSE	0.0508818974834115
Microglia	IKZF1	USP15	17	homer__AAAGRGGAAGTG_SpiB	7.42	FALSE	0.0526575491718097
Microglia	IKZF1	NAV3	69	dbcorrdb__SPI1__ENCSR000BGW_1__m1	7.2	FALSE	0.0554893252269357
Microglia	IKZF1	CDH13	36	homer__AAAGRGGAAGTG_SpiB	7.17	FALSE	0.0439180980845952
Microglia	IKZF1	MED13L	16	homer__AAAGRGGAAGTG_SpiB	7.17	FALSE	0.0443581784937882
Microglia	IKZF1	AP1B1	31	homer__AGAGGAAGTG_PU.1	7.14	FALSE	0.0588581995666686
Microglia	IKZF1	BMP2K	9	homer__AGAGGAAGTG_PU.1	7.14	FALSE	0.049617590285523
Microglia	IKZF1	FCHSD2	36	homer__AGAGGAAGTG_PU.1	7.14	FALSE	0.0611645028523039
Microglia	IKZF1	KYNU	29	homer__AGAGGAAGTG_PU.1	7.14	FALSE	0.0519360142548432
Microglia	IKZF1	PLA2R1	17	homer__AGAGGAAGTG_PU.1	7.14	FALSE	0.0543486960220963
Microglia	IKZF1	PMEPA1	27	homer__AGAGGAAGTG_PU.1	7.14	FALSE	0.0552347667896916
Microglia	IKZF1	SSH1	37	homer__AGAGGAAGTG_PU.1	7.14	FALSE	0.0546437943546158
Microglia	IKZF1	CLEC12A	36	transfac_pro__M07224	7	FALSE	0.0492049637355407
Microglia	IKZF1	ADAP2	30	cisbp__M1907	6.81	FALSE	0.0529367480439628
Microglia	IKZF1	LRRK2	58	cisbp__M1907	6.81	FALSE	0.048652234798814
Microglia	IKZF1	SLC25A37	19	cisbp__M1907	6.81	FALSE	0.0514860797374546
Microglia	IKZF1	FRMD4A	74	cisbp__M6484	6.61	FALSE	0.0573104472696549
Microglia	IKZF1	PLD5	93	cisbp__M6484	6.61	FALSE	0.0517545461468923
Microglia	IKZF1	SP110	57	cisbp__M6484	6.61	FALSE	0.0598906212558406
Microglia	IKZF1	DAB2	36	taipale_cyt_meth__SPIB_RAWWGRGGAAGTN_FL_meth	6.51	FALSE	0.0518839228420995
Microglia	IKZF1	FGD4	42	taipale_cyt_meth__SPIB_RAWWGRGGAAGTN_FL_meth	6.51	FALSE	0.0549873539725329
Microglia	IKZF1	OPRM1	26	taipale_cyt_meth__SPIB_RAWWGRGGAAGTN_FL_meth	6.51	FALSE	0.0447900315806235
Microglia	IKZF1	PRKCB	49	taipale_cyt_meth__SPIB_RAWWGRGGAAGTN_FL_meth	6.51	FALSE	0.0555317918767638
Microglia	IKZF1	SCMH1	52	taipale_cyt_meth__SPIB_RAWWGRGGAAGTN_FL_meth	6.51	FALSE	0.0564365340732224
Microglia	IKZF1	SESN3	44	taipale_cyt_meth__SPIB_RAWWGRGGAAGTN_FL_meth	6.51	FALSE	0.0515704769227364
Microglia	IKZF1	SRGN	39	taipale_cyt_meth__SPIB_RAWWGRGGAAGTN_FL_meth	6.51	FALSE	0.0491224900494513
Microglia	IKZF1	NBL1	17	hocomoco__SPI1_HUMAN.H11MO.0.A	6.48	FALSE	0.0482435091516802
Microglia	IKZF1	CAPZB	19	taipale_cyt_meth__SPIB_RAWWGMGGAAGTN_FL	6.34	FALSE	0.0694897888944145
Microglia	IKZF1	RTTN	27	dbcorrdb__SPI1__ENCSR000BIJ_1__m1	6.11	FALSE	0.0507115362884202
Microglia	IKZF1	MAN2B1	6	taipale_cyt_meth__SPIB_RAWWGMGGAAGTN_FL	6.08	FALSE	0.0523305883918668
Microglia	IKZF1	ITGAM	3	taipale_cyt_meth__SPIB_RWWGRGGAAGTN_eDBD_meth	6.06	FALSE	0.054052607533821
Microglia	IKZF1	ARL15	6	dbcorrdb__RELA__ENCSR000EAQ_1__m2	5.96	FALSE	0.0509511840521089
Microglia	IKZF1	CYFIP1	12	dbcorrdb__RELA__ENCSR000EAQ_1__m2	5.96	FALSE	0.052370064876499
Microglia	IKZF1	MKNK1	44	dbcorrdb__RELA__ENCSR000EAQ_1__m2	5.96	FALSE	0.0526013168924709
Microglia	IKZF1	SDK1	15	dbcorrdb__RELA__ENCSR000EAQ_1__m2	5.96	FALSE	0.0492058306287739
Microglia	IKZF1	SSH2	3	dbcorrdb__RELA__ENCSR000EAQ_1__m2	5.96	FALSE	0.0565174932316471
Microglia	IKZF1	ABR	145	dbcorrdb__IKZF1__ENCSR000EUJ_1__m1	5.93	TRUE	0.0525603816640985
Microglia	IKZF1	ADAM28	104	dbcorrdb__IKZF1__ENCSR000EUJ_1__m1	5.93	TRUE	0.0459522554732422
Microglia	IKZF1	AKAP13	149	dbcorrdb__IKZF1__ENCSR000EUJ_1__m1	5.93	TRUE	0.0567694767477082
Microglia	IKZF1	ANKRD44	183	dbcorrdb__IKZF1__ENCSR000EUJ_1__m1	5.93	TRUE	0.0627017968440055
Microglia	IKZF1	AOAH	140	dbcorrdb__IKZF1__ENCSR000EUJ_1__m1	5.93	TRUE	0.0588630368785148
Microglia	IKZF1	ARHGAP15	208	dbcorrdb__IKZF1__ENCSR000EUJ_1__m1	5.93	TRUE	0.0654119205329964
Microglia	IKZF1	ARHGAP24	146	dbcorrdb__IKZF1__ENCSR000EUJ_1__m1	5.93	TRUE	0.05011462193813
Microglia	IKZF1	ARHGAP25	161	dbcorrdb__IKZF1__ENCSR000EUJ_1__m1	5.93	TRUE	0.0507699381924978
Microglia	IKZF1	ARHGEF6	47	dbcorrdb__IKZF1__ENCSR000EUJ_1__m1	5.93	TRUE	0.0570656666951927
Microglia	IKZF1	ARPC2	151	dbcorrdb__IKZF1__ENCSR000EUJ_1__m1	5.93	TRUE	0.0534156163852592
Microglia	IKZF1	ATP8B4	103	dbcorrdb__IKZF1__ENCSR000EUJ_1__m1	5.93	TRUE	0.0522294489839294
Microglia	IKZF1	BIN2	132	dbcorrdb__IKZF1__ENCSR000EUJ_1__m1	5.93	TRUE	0.0582970098811236
Microglia	IKZF1	BLNK	171	dbcorrdb__IKZF1__ENCSR000EUJ_1__m1	5.93	TRUE	0.0544732781731624
Microglia	IKZF1	BNC2	199	dbcorrdb__IKZF1__ENCSR000EUJ_1__m1	5.93	TRUE	0.05662865239007
Microglia	IKZF1	C1QA	126	dbcorrdb__IKZF1__ENCSR000EUJ_1__m1	5.93	TRUE	0.0513494311974709
Microglia	IKZF1	C3	29	dbcorrdb__IKZF1__ENCSR000EUJ_1__m1	5.93	TRUE	0.0534407512994311
Microglia	IKZF1	C6orf62	127	dbcorrdb__IKZF1__ENCSR000EUJ_1__m1	5.93	TRUE	0.0552796352594981
Microglia	IKZF1	CAB39	125	dbcorrdb__IKZF1__ENCSR000EUJ_1__m1	5.93	TRUE	0.0525266877976967
Microglia	IKZF1	CACNA1A	80	dbcorrdb__IKZF1__ENCSR000EUJ_1__m1	5.93	TRUE	0.0461605582598811
Microglia	IKZF1	CAMK1D	37	dbcorrdb__IKZF1__ENCSR000EUJ_1__m1	5.93	TRUE	0.0605477203020398
Microglia	IKZF1	CARD11	109	dbcorrdb__IKZF1__ENCSR000EUJ_1__m1	5.93	TRUE	0.0551359390999522
Microglia	IKZF1	CD53	182	dbcorrdb__IKZF1__ENCSR000EUJ_1__m1	5.93	TRUE	0.0497418107684547
Microglia	IKZF1	CD86	162	dbcorrdb__IKZF1__ENCSR000EUJ_1__m1	5.93	TRUE	0.0512648335290971
Microglia	IKZF1	CHST11	164	dbcorrdb__IKZF1__ENCSR000EUJ_1__m1	5.93	TRUE	0.0607968364751776
Microglia	IKZF1	CSF1R	43	dbcorrdb__IKZF1__ENCSR000EUJ_1__m1	5.93	TRUE	0.0555842087541113
Microglia	IKZF1	CTNND1	136	dbcorrdb__IKZF1__ENCSR000EUJ_1__m1	5.93	TRUE	0.0476239550542692
Microglia	IKZF1	CTSS	174	dbcorrdb__IKZF1__ENCSR000EUJ_1__m1	5.93	TRUE	0.0514241508690327
Microglia	IKZF1	DIAPH2	106	dbcorrdb__IKZF1__ENCSR000EUJ_1__m1	5.93	TRUE	0.0478178705096031
Microglia	IKZF1	DOCK8	189	dbcorrdb__IKZF1__ENCSR000EUJ_1__m1	5.93	TRUE	0.0549341758089937
Microglia	IKZF1	ENTPD1	60	dbcorrdb__IKZF1__ENCSR000EUJ_1__m1	5.93	TRUE	0.0546291311110066
Microglia	IKZF1	ETV6	181	dbcorrdb__IKZF1__ENCSR000EUJ_1__m1	5.93	TRUE	0.0600572811931525
Microglia	IKZF1	EVL	64	dbcorrdb__IKZF1__ENCSR000EUJ_1__m1	5.93	TRUE	0.0514664141633399
Microglia	IKZF1	FGFR1	56	dbcorrdb__IKZF1__ENCSR000EUJ_1__m1	5.93	TRUE	0.0551233260722745
Microglia	IKZF1	FLI1	138	dbcorrdb__IKZF1__ENCSR000EUJ_1__m1	5.93	TRUE	0.0550396388770362
Microglia	IKZF1	FMN1	134	dbcorrdb__IKZF1__ENCSR000EUJ_1__m1	5.93	TRUE	0.0509493205205202
Microglia	IKZF1	FMNL1	134	dbcorrdb__IKZF1__ENCSR000EUJ_1__m1	5.93	TRUE	0.0517454621578475
Microglia	IKZF1	GAB2	143	dbcorrdb__IKZF1__ENCSR000EUJ_1__m1	5.93	TRUE	0.0484315077476152
Microglia	IKZF1	GCNT2	172	dbcorrdb__IKZF1__ENCSR000EUJ_1__m1	5.93	TRUE	0.0563718185499262
Microglia	IKZF1	GNB4	149	dbcorrdb__IKZF1__ENCSR000EUJ_1__m1	5.93	TRUE	0.0501028990451286
Microglia	IKZF1	HDAC9	136	dbcorrdb__IKZF1__ENCSR000EUJ_1__m1	5.93	TRUE	0.0502317172880735
Microglia	IKZF1	HTRA1	20	dbcorrdb__IKZF1__ENCSR000EUJ_1__m1	5.93	TRUE	0.0613272440523336
Microglia	IKZF1	IFI16	116	dbcorrdb__IKZF1__ENCSR000EUJ_1__m1	5.93	TRUE	0.0512984862691679
Microglia	IKZF1	IFNGR2	142	dbcorrdb__IKZF1__ENCSR000EUJ_1__m1	5.93	TRUE	0.0521637443802228
[truncated: 1,618 more rows]
