# Supplementary material for: Single-nucleus transcriptomic landscape of primate hippocampal aging
Source: Protein Cell. 2021 May 30;12(9):695–716. doi: 10.1007/s13238-021-00852-9 (PMC8403220; doi:10.1007/s13238-021-00852-9)
Supplement: Supplementary file 3 — Supplementary material 3 (XLSX 108 kb) [file 13238_2021_852_MOESM3_ESM.xlsx]

## Sheet: Sheet1
Differentially expressed genes (adjusted P < 0.05, |logFC| > 0.25) of different cell types in monkey hippocampus between young and old groups
p_val	avg_logFC	pct.1	pct.2	p_val_adj	gene	celltype
8.14548e-74	-0.356822	0.001	0.176	1.6067e-69	NWD2	NSC
4.40401e-52	0.495474	0.734	0.422	8.6869e-48	LMNTD1	NSC
1.05293e-49	-0.546877	0.075	0.283	2.07691e-45	GRIN2A	NSC
2.97754e-45	-0.906761	0.229	0.473	5.8732e-41	NRG1	NSC
3.73604e-44	-0.644847	0.354	0.617	7.36935e-40	KIRREL3	NSC
1.02183e-37	-0.616876	0.27	0.485	2.01556e-33	KCNQ5	NSC
2.54065e-37	-0.669404	0.539	0.771	5.01144e-33	DCC	NSC
1.02352e-36	-0.463754	0.276	0.508	2.01889e-32	PTPRK	NSC
5.72746e-33	-0.584874	0.136	0.325	1.12974e-28	FGF14	NSC
5.82785e-32	0.390652	0.658	0.431	1.14954e-27	PTCH2	NSC
7.06916e-31	0.34292	0.697	0.449	1.39439e-26	SNTB1	NSC
7.31856e-31	-0.260119	0.133	0.317	1.44359e-26	KCNMA1	NSC
8.04367e-31	0.312057	0.917	0.871	1.58661e-26	ENSMFAG00000005400	NSC
1.21996e-29	-0.786849	0.584	0.735	2.40637e-25	CACNA2D3	NSC
1.85433e-29	-0.343895	0.07	0.215	3.65767e-25	TFCP2L1	NSC
4.22878e-29	-0.41777	0.66	0.85	8.34127e-25	NLGN1	NSC
2.8045e-28	0.385925	0.692	0.501	5.53188e-24	PTCH1	NSC
4.82362e-28	0.370384	0.266	0.088	9.5146e-24	ENSMFAG00000046435	NSC
3.04197e-27	0.332458	0.802	0.633	6.00029e-23	ENSMFAG00000043717	NSC
3.11067e-27	-0.283086	0.107	0.262	6.1358e-23	C1QL2	NSC
5.09077e-27	-0.383484	0.109	0.27	1.00415e-22	DPP6	NSC
5.27901e-26	0.263826	0.926	0.877	1.04128e-21	SFXN5	NSC
7.63793e-26	0.390191	0.519	0.318	1.50658e-21	ENSMFAG00000045359	NSC
1.31521e-25	-0.340784	0.054	0.172	2.59426e-21	RBM20	NSC
2.9993e-25	-0.499801	0.729	0.791	5.91612e-21	FKBP5	NSC
5.6206e-25	0.412962	0.321	0.143	1.10866e-20	SORCS3	NSC
7.30281e-25	0.347888	0.554	0.358	1.44048e-20	SLC39A12	NSC
1.83352e-23	-0.533922	0.239	0.389	3.61663e-19	CERS6	NSC
7.3076e-23	0.347898	0.652	0.459	1.44142e-18	EFNA5	NSC
1.57458e-22	-0.354553	0.488	0.636	3.10586e-18	GRIK4	NSC
2.54985e-22	-0.492249	0.081	0.206	5.02958e-18	ENSMFAG00000047068	NSC
5.28525e-22	-0.465404	0.083	0.212	1.04252e-17	CLSTN2	NSC
1.45289e-20	-0.287645	0.886	0.937	2.86583e-16	FBXL7	NSC
1.63534e-20	0.261248	0.634	0.455	3.22571e-16	GUCY1A1	NSC
2.51599e-20	-0.293316	0.393	0.576	4.96279e-16	NFASC	NSC
3.55019e-20	0.31604	0.602	0.423	7.00275e-16	SLC20A2	NSC
5.53121e-20	0.259546	0.205	0.067	1.09103e-15	ENSMFAG00000046481	NSC
6.27369e-20	0.338918	0.761	0.625	1.23749e-15	NRP2	NSC
1.8475e-19	-0.485192	0.227	0.36	3.64419e-15	FAT3	NSC
1.67201e-18	-0.392415	0.382	0.537	3.29804e-14	ADAMTS9	NSC
6.03687e-18	-0.382478	0.589	0.692	1.19077e-13	SHISA6	NSC
1.01509e-17	0.320699	0.826	0.738	2.00226e-13	MCC	NSC
1.13902e-17	-0.33682	0.263	0.412	2.24671e-13	SGCD	NSC
4.88375e-17	-0.372392	0.09	0.208	9.6332e-13	SLC24A2	NSC
5.75036e-17	0.27702	0.804	0.652	1.13426e-12	ACBD7	NSC
1.5756e-16	-0.315013	0.092	0.201	3.10787e-12	HECW2	NSC
1.78841e-16	0.34997	0.571	0.435	3.52765e-12	GSAP	NSC
1.91927e-16	0.382016	0.628	0.464	3.78575e-12	GRM5	NSC
2.91406e-16	0.295978	0.792	0.68	5.74798e-12	SLC7A11	NSC
7.70785e-16	-0.458062	0.238	0.375	1.52037e-11	MYO16	NSC
1.21094e-15	-0.48573	0.038	0.117	2.38859e-11	ENSMFAG00000031304	NSC
2.75926e-15	-0.276886	0.364	0.492	5.44264e-11	BNC2	NSC
2.88782e-15	-0.306916	0.416	0.528	5.69623e-11	OSBPL6	NSC
3.82721e-15	-0.626375	0.144	0.263	7.54918e-11	ANK3	NSC
4.20352e-15	-0.439171	0.387	0.508	8.29144e-11	WIF1	NSC
5.44442e-15	0.406173	0.231	0.106	1.07391e-10	PLD5	NSC
6.30771e-15	0.273536	0.793	0.656	1.2442e-10	PACRG	NSC
8.96776e-15	-0.520679	0.036	0.11	1.76889e-10	STXBP5L	NSC
1.11359e-14	-0.276552	0.239	0.365	2.19655e-10	STAC2	NSC
1.21287e-14	-0.261327	0.099	0.206	2.39239e-10	CLDN11	NSC
1.26336e-14	-0.296253	0.216	0.347	2.49198e-10	CNKSR2	NSC
1.86113e-14	0.260778	0.474	0.328	3.67109e-10	CADPS2	NSC
5.29442e-14	0.318171	0.428	0.284	1.04432e-09	TENM3	NSC
6.56737e-14	-0.430054	0.053	0.134	1.29541e-09	ZNF804A	NSC
7.78145e-14	-0.283044	0.51	0.623	1.53489e-09	KAT2A	NSC
8.25245e-14	-0.273618	0.552	0.669	1.6278e-09	MAP3K5	NSC
3.1512e-13	0.351235	0.351	0.217	6.21574e-09	ARHGAP24	NSC
4.59588e-13	0.359765	0.504	0.365	9.06538e-09	LRMDA	NSC
8.31568e-13	-0.429346	0.087	0.183	1.64027e-08	NKAIN2	NSC
8.48156e-13	0.341257	0.273	0.152	1.67299e-08	ITPRID1	NSC
1.51094e-12	-0.256035	0.184	0.307	2.98033e-08	PLCL1	NSC
1.56981e-12	0.266599	0.2	0.093	3.09645e-08	ENSMFAG00000047148	NSC
1.87654e-12	0.266159	0.525	0.379	3.70147e-08	RCN1	NSC
2.41122e-12	-0.257504	0.771	0.806	4.75614e-08	AHCTF1	NSC
3.8095e-12	-0.253522	0.185	0.29	7.51425e-08	MMP16	NSC
4.00728e-12	-0.256929	0.645	0.707	7.90437e-08	CAMK1D	NSC
5.43054e-12	-0.323913	0.177	0.286	1.07117e-07	MMS22L	NSC
7.42288e-12	-0.289142	0.151	0.252	1.46416e-07	ERC2	NSC
6.51598e-11	-0.273436	0.42	0.516	1.28528e-06	SYNPO2	NSC
7.34211e-11	-0.323257	0.082	0.158	1.44823e-06	CCBE1	NSC
1.19614e-10	-0.266695	0.664	0.698	2.35938e-06	GALNT16	NSC
1.56773e-10	-0.29188	0.54	0.624	3.09234e-06	EYA1	NSC
2.44054e-10	0.323039	0.292	0.18	4.81397e-06	FAM19A1	NSC
2.72152e-10	-0.254444	0.093	0.179	5.3682e-06	SPOCK3	NSC
3.06519e-10	-0.313806	0.584	0.65	6.04608e-06	VAV3	NSC
5.91162e-10	-0.254313	0.09	0.172	1.16607e-05	PEX5L	NSC
7.09449e-10	-0.265049	0.107	0.196	1.39939e-05	EDIL3	NSC
1.09073e-09	-0.400981	0.122	0.204	2.15147e-05	FGF13	NSC
2.84852e-09	-0.252358	0.393	0.491	5.61871e-05	RGS6	NSC
4.73555e-09	-0.278941	0.32	0.408	9.34087e-05	LPAR3	NSC
6.93086e-09	-0.287468	0.169	0.256	0.000136711	PIK3R3	NSC
7.50796e-09	-1.24158	0.073	0.14	0.000148094	KCNIP4	NSC
1.59048e-08	-0.278082	0.149	0.233	0.000313721	PDE4D	NSC
2.97233e-08	-0.437681	0.16	0.248	0.000586293	IL1RAPL1	NSC
1.24385e-07	-0.282257	0.317	0.41	0.00245349	COL9A2	NSC
2.0438e-07	-0.286445	0.091	0.156	0.0040314	TMEFF2	NSC
3.67614e-07	-0.255064	0.1	0.166	0.00725119	ZNF536	NSC
5.14259e-07	-0.274152	0.358	0.438	0.0101438	MOB3B	NSC
5.72888e-07	-0.460176	0.199	0.269	0.0113002	XIRP2	NSC
9.60404e-07	-0.296181	0.294	0.351	0.018944	GRID2	NSC
1.10154e-06	-0.298727	0.194	0.272	0.0217278	RNF220	NSC
1.42115e-06	-0.388924	0.366	0.441	0.0280321	CTNNA3	NSC
1.65438e-06	-0.336739	0.472	0.54	0.0326326	VCAN	NSC
1.91554e-06	-0.263097	0.109	0.17	0.037784	PALM2	NSC
2.27457e-06	-0.292723	0.109	0.179	0.0448658	NRXN3	NSC
8.73686e-79	-1.47962	0.091	0.722	1.72334e-74	PROX1	TAPC
7.71381e-74	-1.47014	0.117	0.759	1.52155e-69	ZNF536	TAPC
5.18553e-57	-1.89116	0.243	0.775	1.02285e-52	COL25A1	TAPC
9.01757e-57	-1.62742	0.433	0.872	1.77871e-52	NFIA	TAPC
3.42964e-55	-1.70658	0.519	0.893	6.76496e-51	PRKG1	TAPC
8.43328e-55	-1.38006	0.216	0.781	1.66346e-50	SEMA5A	TAPC
2.09217e-54	-1.22104	0.243	0.786	4.12681e-50	PCSK5	TAPC
7.41711e-53	1.4282	0.843	0.214	1.46302e-48	FAM19A1	TAPC
1.64108e-50	2.07684	0.774	0.187	3.23703e-46	MEIS2	TAPC
1.66688e-50	1.34248	0.949	0.717	3.28791e-46	GRIA1	TAPC
7.9593e-50	-1.19833	0.204	0.733	1.56997e-45	NECAB1	TAPC
4.56857e-48	-1.27327	0.214	0.738	9.01149e-44	CDH10	TAPC
3.63689e-47	-1.28253	0.534	0.925	7.17377e-43	KCNIP4	TAPC
1.20141e-46	-1.36473	0.349	0.824	2.36977e-42	ZNF804A	TAPC
1.39812e-46	-1.41513	0.271	0.775	2.75779e-42	RYR3	TAPC
7.96698e-46	-1.51481	0.408	0.818	1.57149e-41	NELL1	TAPC
1.44265e-45	-1.25093	0.884	0.925	2.84562e-41	DCC	TAPC
6.05818e-44	-1.16362	0.394	0.834	1.19498e-39	ADGRV1	TAPC
7.57148e-44	-1.11867	0.173	0.663	1.49347e-39	PRKD1	TAPC
1.84623e-42	-1.30208	0.525	0.85	3.64169e-38	NFIB	TAPC
5.37307e-39	1.36879	0.79	0.31	1.05984e-34	SGK1	TAPC
6.48738e-39	1.18066	0.811	0.337	1.27964e-34	FAT3	TAPC
7.38813e-39	-1.2951	0.406	0.797	1.45731e-34	MYO16	TAPC
5.16205e-38	-1.14496	0.367	0.786	1.01821e-33	ABLIM3	TAPC
5.81059e-38	1.75463	0.604	0.064	1.14614e-33	FIGN	TAPC
1.15885e-37	1.3245	0.666	0.112	2.28584e-33	SLIT1	TAPC
1.38148e-37	1.88923	0.74	0.321	2.72497e-33	CDH13	TAPC
1.67966e-37	0.783478	0.969	0.914	3.31314e-33	GRIA2	TAPC
7.03746e-37	-1.16604	0.391	0.807	1.38814e-32	KCNAB1	TAPC
1.61584e-36	1.28666	0.823	0.353	3.18725e-32	LRRTM4	TAPC
1.72969e-36	-1.24006	0.098	0.476	3.41182e-32	PDE1C	TAPC
1.99388e-36	0.880167	0.953	0.594	3.93292e-32	CSMD1	TAPC
2.26786e-36	1.65571	0.601	0.075	4.47335e-32	CNTN6	TAPC
2.77672e-36	1.56302	0.962	0.909	5.47709e-32	NRG1	TAPC
6.36042e-36	0.959608	0.902	0.422	1.25459e-31	NKAIN2	TAPC
7.57443e-36	-0.865121	0.283	0.743	1.49406e-31	KCNMB4	TAPC
3.95455e-35	-0.906036	0.437	0.834	7.80035e-31	PARD3	TAPC
1.86226e-34	0.630874	0.871	0.342	3.67332e-30	SLC8A1	TAPC
1.93945e-34	-0.756377	0.047	0.369	3.82557e-30	LYPD6	TAPC
8.51607e-34	1.54531	0.604	0.128	1.67979e-29	GRIP2	TAPC
1.22071e-33	-0.806577	0.176	0.604	2.40786e-29	SEL1L3	TAPC
3.09132e-33	1.04407	0.836	0.449	6.09762e-29	SYT1	TAPC
5.28641e-33	-0.791047	0.21	0.636	1.04274e-28	EPHA4	TAPC
6.69927e-33	0.908976	0.922	0.727	1.32143e-28	PTPRN2	TAPC
1.15922e-32	-1.15033	0.32	0.738	2.28656e-28	FBXL7	TAPC
1.43395e-32	-1.0974	0.406	0.781	2.82846e-28	THSD7A	TAPC
2.74916e-32	1.27179	0.595	0.112	5.42271e-28	COL4A2	TAPC
3.03111e-32	0.892233	0.905	0.738	5.97887e-28	AGAP1	TAPC
1.04208e-31	-0.769448	0.088	0.422	2.0555e-27	TNFAIP8L3	TAPC
1.48388e-31	-0.995193	0.353	0.786	2.92696e-27	DGKG	TAPC
1.56704e-31	0.447279	0.801	0.358	3.09098e-27	GRM5	TAPC
3.20078e-31	1.31971	0.749	0.369	6.31353e-27	BCL2	TAPC
5.30559e-31	-0.829067	0.262	0.674	1.04653e-26	ENSMFAG00000040555	TAPC
5.95513e-31	0.65333	0.977	0.888	1.17465e-26	ENSMFAG00000030038	TAPC
2.18848e-30	-0.74638	0.908	0.925	4.31678e-26	TCF4	TAPC
3.29839e-30	0.91862	0.874	0.668	6.50608e-26	ENSMFAG00000006760	TAPC
1.66137e-29	-0.816787	0.513	0.872	3.27706e-25	CHN1	TAPC
2.65848e-29	1.04942	0.658	0.203	5.24384e-25	RIMBP2	TAPC
2.77529e-29	1.35474	0.62	0.187	5.47425e-25	RIT2	TAPC
5.22281e-29	-0.679286	0.982	0.952	1.0302e-24	NRXN1	TAPC
6.35267e-29	-0.978856	0.453	0.797	1.25306e-24	ZBTB20	TAPC
1.01421e-28	-0.754935	0.161	0.54	2.00053e-24	ENSMFAG00000033308	TAPC
1.05619e-28	-0.920797	0.786	0.925	2.08333e-24	PPP2R2B	TAPC
1.36829e-28	-1.00056	0.45	0.781	2.69895e-24	KCNJ6	TAPC
1.84594e-28	-0.652656	0.676	0.893	3.64112e-24	APP	TAPC
4.13072e-28	0.945625	0.911	0.765	8.14784e-24	NTM	TAPC
5.37958e-28	1.27069	0.76	0.481	1.06112e-23	NR2F1	TAPC
6.83546e-28	1.53522	0.576	0.15	1.34829e-23	CLMP	TAPC
9.43516e-28	-0.760949	0.095	0.417	1.86108e-23	KITLG	TAPC
1.13487e-27	-0.992275	0.405	0.759	2.23854e-23	NRP1	TAPC
5.78585e-27	1.14302	0.636	0.209	1.14126e-22	SORCS1	TAPC
1.09206e-26	-1.05823	0.478	0.77	2.15409e-22	XKR4	TAPC
1.4977e-26	1.02337	0.899	0.754	2.95421e-22	KAZN	TAPC
1.59688e-26	-0.619504	0.95	0.973	3.14984e-22	CADM2	TAPC
6.74331e-26	-0.922048	0.306	0.679	1.33012e-21	TEAD1	TAPC
2.20578e-25	0.283137	0.905	0.765	4.35089e-21	ROBO2	TAPC
2.30614e-25	-0.800393	0.095	0.401	4.54886e-21	NOS1	TAPC
2.63315e-25	-1.07562	0.466	0.786	5.1939e-21	KCNH7	TAPC
3.56251e-25	-1.0397	0.287	0.642	7.02705e-21	NNAT	TAPC
3.91535e-25	0.741396	0.776	0.476	7.72302e-21	PRKAG2	TAPC
1.59792e-24	1.16488	0.573	0.176	3.1519e-20	EFNA5	TAPC
2.17678e-24	-0.808237	0.683	0.856	4.2937e-20	FRMD4B	TAPC
2.34498e-24	1.24708	0.557	0.155	4.62548e-20	VCAN	TAPC
2.7832e-24	1.12033	0.538	0.134	5.48987e-20	CDH12	TAPC
3.25184e-24	0.397255	0.927	0.652	6.41426e-20	NRG3	TAPC
3.83005e-24	-0.756749	0.095	0.385	7.55478e-20	PKP2	TAPC
8.39561e-24	1.18307	0.506	0.102	1.65603e-19	CDH18	TAPC
8.55808e-24	1.23701	0.537	0.15	1.68808e-19	AFF2	TAPC
1.04418e-23	-0.768279	0.331	0.711	2.05964e-19	CCDC85A	TAPC
1.56845e-23	0.983956	0.531	0.118	3.09377e-19	ADGRL2	TAPC
2.01752e-23	1.07408	0.71	0.353	3.97956e-19	GABRG3	TAPC
4.26172e-23	-0.755552	0.518	0.829	8.40624e-19	HCN1	TAPC
5.48517e-23	-0.810127	0.682	0.861	1.08195e-18	PTPRZ1	TAPC
5.73794e-23	0.888753	0.757	0.492	1.13181e-18	SGSM1	TAPC
5.93684e-23	1.31814	0.692	0.358	1.17104e-18	HS6ST3	TAPC
6.32655e-23	-0.781366	0.163	0.497	1.24791e-18	GLIS3	TAPC
7.01926e-23	-0.796828	0.45	0.791	1.38455e-18	PCLO	TAPC
1.0569e-22	-0.978498	0.324	0.663	2.08474e-18	SEMA3C	TAPC
1.35593e-22	0.824096	0.899	0.797	2.67458e-18	SH3RF3	TAPC
1.96236e-22	-0.796024	0.301	0.658	3.87075e-18	ZMAT4	TAPC
2.05868e-22	0.937092	0.551	0.155	4.06074e-18	ANTXR1	TAPC
2.62571e-22	-0.810779	0.544	0.802	5.17922e-18	CDH2	TAPC
2.9166e-22	0.692912	0.867	0.578	5.753e-18	OPCML	TAPC
3.27721e-22	-0.602978	0.749	0.904	6.46429e-18	GPM6A	TAPC
8.2668e-22	0.924646	0.689	0.358	1.63063e-17	DTNA	TAPC
8.29956e-22	0.978485	0.468	0.086	1.63709e-17	ST6GAL2	TAPC
1.16165e-21	1.07374	0.513	0.15	2.29135e-17	KCNN3	TAPC
1.40484e-21	-0.688145	0.397	0.738	2.77106e-17	GPM6B	TAPC
3.16512e-21	-0.468301	0.022	0.209	6.2432e-17	CBLN4	TAPC
5.58061e-21	-0.776174	0.779	0.877	1.10078e-16	CACNA2D1	TAPC
8.70874e-21	-0.713947	0.403	0.743	1.7178e-16	GABRA2	TAPC
1.61039e-20	-0.694568	0.122	0.396	3.1765e-16	MOB3B	TAPC
2.02294e-20	0.917048	0.488	0.123	3.99026e-16	PDE2A	TAPC
2.19062e-20	-0.739608	0.515	0.834	4.321e-16	KIRREL3	TAPC
6.74506e-20	-0.495061	0.762	0.973	1.33046e-15	LRP1B	TAPC
7.29106e-20	1.02786	0.456	0.102	1.43816e-15	MN1	TAPC
7.7223e-20	-0.714477	0.424	0.759	1.52322e-15	SLC1A2	TAPC
8.87054e-20	0.825369	0.792	0.535	1.74971e-15	KHDRBS2	TAPC
1.22899e-19	0.692041	0.893	0.717	2.42418e-15	DLGAP1	TAPC
1.36533e-19	0.725939	0.748	0.444	2.69311e-15	PSD3	TAPC
1.62087e-19	-0.494621	0.129	0.412	3.19717e-15	RPH3A	TAPC
2.88045e-19	-0.713019	0.768	0.861	5.68169e-15	ZFPM2	TAPC
3.05654e-19	0.914083	0.493	0.107	6.02902e-15	LHFPL3	TAPC
3.25246e-19	-0.627495	0.217	0.545	6.41549e-15	SH3RF1	TAPC
3.84869e-19	-0.657408	0.331	0.674	7.59155e-15	UBE2E3	TAPC
7.07122e-19	0.856951	0.512	0.155	1.3948e-14	PRR16	TAPC
8.64102e-19	0.872831	0.598	0.262	1.70444e-14	FSTL5	TAPC
1.07869e-18	-0.486304	0.24	0.578	2.12772e-14	ARHGEF3	TAPC
1.37685e-18	0.891476	0.551	0.209	2.71583e-14	PCDH7	TAPC
1.55611e-18	0.498088	0.893	0.706	3.06943e-14	FGF12	TAPC
2.25568e-18	-0.45807	0.097	0.348	4.44933e-14	ENSMFAG00000001794	TAPC
2.79803e-18	1.07528	0.469	0.123	5.51911e-14	SLIT2	TAPC
2.82544e-18	-0.735174	0.538	0.802	5.57317e-14	2021-03-01	TAPC
4.23249e-18	0.576425	0.891	0.626	8.34859e-14	GRIK2	TAPC
6.80572e-18	-0.614944	0.179	0.471	1.34243e-13	ABCA1	TAPC
6.94236e-18	0.817175	0.522	0.187	1.36938e-13	SKAP2	TAPC
1.76158e-17	-0.662883	0.348	0.652	3.47472e-13	ENSMFAG00000002429	TAPC
1.78549e-17	-0.619897	0.296	0.62	3.52189e-13	SEMA3A	TAPC
2.14268e-17	-0.55522	0.556	0.834	4.22643e-13	RFX3	TAPC
2.872e-17	0.530039	0.843	0.61	5.66503e-13	CADM1	TAPC
4.04589e-17	1.00822	0.478	0.139	7.98052e-13	PLD5	TAPC
4.23512e-17	-0.57744	0.047	0.241	8.35377e-13	TLL1	TAPC
4.80665e-17	-0.546488	0.094	0.332	9.48111e-13	EZR	TAPC
4.91917e-17	-0.668515	0.833	0.866	9.70307e-13	NKAIN3	TAPC
7.13975e-17	0.682713	0.66	0.396	1.40832e-12	HDAC4	TAPC
8.05851e-17	-0.555666	0.459	0.765	1.58954e-12	CCNH	TAPC
8.97435e-17	0.601501	0.743	0.406	1.77019e-12	SORL1	TAPC
1.0099e-16	-0.63371	0.721	0.893	1.99203e-12	GABRB1	TAPC
1.04018e-16	-0.521037	0.762	0.888	2.05176e-12	TNIK	TAPC
1.23196e-16	-0.564988	0.125	0.38	2.43004e-12	ANTXR2	TAPC
1.45351e-16	-0.603817	0.6	0.818	2.86704e-12	ENSMFAG00000038698	TAPC
1.56393e-16	0.452883	0.911	0.824	3.08485e-12	RIMS2	TAPC
2.98204e-16	-0.435603	0.18	0.465	5.88207e-12	ADCY2	TAPC
3.16e-16	-0.393605	0.076	0.289	6.23309e-12	TSPAN18	TAPC
3.67164e-16	0.91023	0.441	0.128	7.2423e-12	UGGT2	TAPC
5.60938e-16	0.760045	0.565	0.267	1.10645e-11	FARP1	TAPC
5.8373e-16	-0.596113	0.739	0.866	1.15141e-11	FMNL2	TAPC
5.87863e-16	-0.607922	0.301	0.599	1.15956e-11	CDK17	TAPC
7.5452e-16	-0.705077	0.49	0.759	1.48829e-11	SYT14	TAPC
8.16323e-16	-0.658905	0.518	0.775	1.6102e-11	DAB1	TAPC
8.38604e-16	0.478264	0.743	0.401	1.65415e-11	PLXDC2	TAPC
9.65807e-16	0.588348	0.736	0.433	1.90505e-11	NAV3	TAPC
1.03832e-15	0.949263	0.29	0.011	2.04808e-11	RSPO3	TAPC
1.09187e-15	0.913101	0.554	0.241	2.15372e-11	CA10	TAPC
1.18892e-15	-0.507441	0.565	0.797	2.34514e-11	KIF21A	TAPC
1.19544e-15	-0.397223	0.133	0.38	2.358e-11	MPPED2	TAPC
1.39645e-15	-0.505308	0.632	0.856	2.7545e-11	DMD	TAPC
1.74841e-15	-0.617706	0.386	0.706	3.44874e-11	GRM7	TAPC
2.40194e-15	0.858151	0.368	0.075	4.73783e-11	VAT1L	TAPC
3.18547e-15	-0.823554	0.411	0.674	6.28335e-11	EPHA7	TAPC
3.24524e-15	-0.578787	0.639	0.84	6.40124e-11	SORBS1	TAPC
3.61926e-15	0.892062	0.472	0.176	7.13899e-11	FAM19A2	TAPC
3.8345e-15	-0.389643	0.606	0.898	7.56355e-11	DSCAM	TAPC
4.36658e-15	0.795941	0.346	0.064	8.61309e-11	ENSMFAG00000041509	TAPC
4.8565e-15	0.444494	0.688	0.433	9.57944e-11	TMEM178B	TAPC
5.22562e-15	0.868209	0.68	0.401	1.03075e-10	ABR	TAPC
5.43537e-15	-0.547681	0.431	0.695	1.07213e-10	CNOT2	TAPC
5.46913e-15	-0.686508	0.635	0.807	1.07879e-10	PLXNA2	TAPC
7.12457e-15	0.528128	0.457	0.15	1.40532e-10	CACNG3	TAPC
7.25876e-15	-0.477677	0.236	0.524	1.43179e-10	MEGF11	TAPC
7.55499e-15	0.598004	0.875	0.738	1.49022e-10	CNN3	TAPC
9.52816e-15	0.75549	0.472	0.155	1.87943e-10	EPHA3	TAPC
9.64682e-15	-0.602139	0.302	0.594	1.90283e-10	PALLD	TAPC
1.24716e-14	-0.575953	0.647	0.813	2.46003e-10	CTTNBP2	TAPC
1.26431e-14	-0.537942	0.243	0.529	2.49384e-10	ENAH	TAPC
1.37038e-14	-0.695559	0.348	0.679	2.70308e-10	NAV2	TAPC
1.45339e-14	-0.504518	0.044	0.214	2.86681e-10	TCF7L1	TAPC
1.49803e-14	0.463179	0.707	0.465	2.95486e-10	SLC4A10	TAPC
1.8397e-14	0.640471	0.779	0.61	3.62881e-10	NELL2	TAPC
2.55159e-14	-0.74428	0.755	0.845	5.03301e-10	DGKB	TAPC
2.64457e-14	0.819601	0.295	0.027	5.21642e-10	ARHGAP18	TAPC
2.68162e-14	-0.488564	0.1	0.316	5.28949e-10	RARB	TAPC
3.25617e-14	-0.408724	0.21	0.487	6.42279e-10	BCL11A	TAPC
3.90188e-14	-0.361261	0.68	0.893	7.69645e-10	PPP3CA	TAPC
4.09051e-14	-0.575591	0.309	0.588	8.06853e-10	PARD3B	TAPC
4.43069e-14	-0.27381	0.128	0.358	8.73953e-10	RIPOR2	TAPC
4.59588e-14	-0.547096	0.673	0.834	9.06538e-10	CASK	TAPC
4.77139e-14	-0.49989	0.138	0.369	9.41157e-10	TTYH2	TAPC
6.02822e-14	-0.40186	0.189	0.444	1.18907e-09	KLHL32	TAPC
7.11359e-14	0.597125	0.528	0.246	1.40316e-09	TENM3	TAPC
7.50317e-14	0.57997	0.783	0.594	1.48e-09	GRID1	TAPC
8.37872e-14	-0.54548	0.584	0.791	1.6527e-09	RASA1	TAPC
1.27976e-13	-0.536455	0.334	0.615	2.52432e-09	CHD7	TAPC
1.35503e-13	-0.588012	0.393	0.668	2.67279e-09	XPR1	TAPC
1.46072e-13	-0.53087	0.784	0.882	2.88126e-09	ZEB2	TAPC
1.84586e-13	-0.314238	0.056	0.235	3.64096e-09	PROKR2	TAPC
1.9246e-13	-0.364828	0.658	0.866	3.79627e-09	CTNND2	TAPC
1.97225e-13	-0.560479	0.46	0.717	3.89027e-09	PITPNC1	TAPC
2.23783e-13	-0.6228	0.579	0.77	4.41412e-09	CSMD2	TAPC
2.6331e-13	0.641382	0.566	0.283	5.19378e-09	LDB2	TAPC
2.961e-13	-0.464108	0.224	0.492	5.84056e-09	NREP	TAPC
3.40491e-13	-0.524655	0.78	0.861	6.71618e-09	NTRK3	TAPC
3.42221e-13	-0.382901	0.34	0.668	6.75031e-09	XKR6	TAPC
3.90676e-13	0.466312	0.61	0.299	7.70609e-09	ST6GALNAC3	TAPC
4.74126e-13	0.842183	0.5	0.23	9.35213e-09	RPS6KA2	TAPC
5.12603e-13	0.707006	0.348	0.08	1.01111e-08	TOX	TAPC
5.43496e-13	0.763257	0.302	0.048	1.07205e-08	NR2F2	TAPC
5.61708e-13	-0.414733	0.387	0.674	1.10797e-08	ELF2	TAPC
5.94405e-13	-0.412762	0.161	0.406	1.17246e-08	MCMDC2	TAPC
1.04989e-12	-0.520574	0.301	0.578	2.07092e-08	UNC5C	TAPC
1.09627e-12	-0.421992	0.304	0.588	2.16239e-08	KLHL2	TAPC
1.32088e-12	-0.391515	0.913	0.936	2.60543e-08	ANK2	TAPC
1.33983e-12	-0.517222	0.418	0.727	2.64282e-08	TMEFF2	TAPC
1.34208e-12	0.765271	0.428	0.176	2.64726e-08	RYR1	TAPC
1.37974e-12	-0.491317	0.606	0.824	2.72154e-08	GALNT18	TAPC
1.60421e-12	-0.504872	0.472	0.722	3.1643e-08	AFDN	TAPC
1.61629e-12	-0.577797	0.273	0.54	3.18812e-08	NAALADL2	TAPC
1.72952e-12	-0.51129	0.211	0.439	3.41148e-08	FAM184A	TAPC
1.75053e-12	-0.339997	0.433	0.743	3.45291e-08	NRCAM	TAPC
1.86728e-12	0.754802	0.328	0.08	3.68321e-08	AKAP12	TAPC
1.99723e-12	-0.407089	0.207	0.455	3.93953e-08	UBL3	TAPC
2.14381e-12	-0.486196	0.037	0.182	4.22866e-08	BMP6	TAPC
2.32229e-12	-0.519843	0.109	0.316	4.58072e-08	PDZRN4	TAPC
2.42368e-12	-0.517186	0.44	0.69	4.78072e-08	CPE	TAPC
2.5352e-12	-0.435689	0.497	0.765	5.00069e-08	SOBP	TAPC
2.55042e-12	-0.461933	0.853	0.898	5.03071e-08	NEGR1	TAPC
2.6136e-12	-0.608977	0.475	0.717	5.15532e-08	KCNQ5	TAPC
3.52152e-12	-0.582301	0.29	0.545	6.94621e-08	SRGAP1	TAPC
3.56627e-12	0.811971	0.501	0.23	7.03447e-08	ST6GALNAC5	TAPC
3.61675e-12	-0.470578	0.383	0.69	7.13404e-08	NHSL1	TAPC
3.6939e-12	-0.524404	0.12	0.321	7.28621e-08	PHLDB2	TAPC
3.69588e-12	0.70841	0.358	0.112	7.29012e-08	LTBP4	TAPC
4.6478e-12	-0.652082	0.059	0.219	9.16779e-08	ST18	TAPC
5.25737e-12	0.375289	0.795	0.61	1.03702e-07	SCN2A	TAPC
5.61512e-12	-0.461305	0.205	0.444	1.10758e-07	NME9	TAPC
6.25842e-12	-0.497519	0.348	0.615	1.23447e-07	ZBTB18	TAPC
7.37505e-12	-0.50071	0.126	0.337	1.45473e-07	HES6	TAPC
7.57501e-12	-0.559215	0.333	0.599	1.49417e-07	CDK8	TAPC
9.03749e-12	-0.494179	0.267	0.529	1.78265e-07	OSBPL6	TAPC
9.53352e-12	-0.414476	0.792	0.856	1.88049e-07	TANC2	TAPC
1.00246e-11	-0.513004	0.336	0.604	1.97736e-07	MSANTD3-TMEFF1	TAPC
1.12836e-11	0.628879	0.635	0.422	2.22569e-07	DOCK9	TAPC
1.17726e-11	-0.410351	0.337	0.594	2.32214e-07	RIN2	TAPC
1.20155e-11	0.655805	0.284	0.053	2.37007e-07	ARHGEF28	TAPC
1.25516e-11	0.766931	0.339	0.102	2.47581e-07	ITGA2B	TAPC
1.40094e-11	-0.445061	0.364	0.647	2.76336e-07	NFIX	TAPC
1.65136e-11	0.852641	0.496	0.246	3.25731e-07	SYN3	TAPC
1.66317e-11	-0.473414	0.591	0.775	3.2806e-07	WSB1	TAPC
1.85747e-11	0.685479	0.516	0.267	3.66386e-07	CDH8	TAPC
1.94497e-11	0.381473	0.735	0.481	3.83646e-07	ENSMFAG00000003779	TAPC
2.11477e-11	-0.530009	0.334	0.561	4.17139e-07	KLHL5	TAPC
2.51288e-11	-0.601263	0.248	0.476	4.95665e-07	REEP3	TAPC
2.55478e-11	-0.36322	0.164	0.385	5.03931e-07	ENSMFAG00000039909	TAPC
2.61624e-11	0.574176	0.566	0.348	5.16053e-07	DPP7	TAPC
2.68293e-11	-0.551882	0.229	0.465	5.29208e-07	PLPPR1	TAPC
2.78696e-11	0.845894	0.32	0.08	5.49729e-07	CCBE1	TAPC
2.85023e-11	0.552364	0.683	0.476	5.62207e-07	SPTBN4	TAPC
2.96995e-11	0.736789	0.397	0.155	5.85822e-07	MTHFD1L	TAPC
2.97666e-11	-0.339985	0.098	0.278	5.87147e-07	FEM1C	TAPC
2.99382e-11	0.758713	0.317	0.086	5.90532e-07	LYPD1	TAPC
3.1708e-11	-0.370018	0.279	0.556	6.25441e-07	DISP3	TAPC
3.33343e-11	-0.337876	0.066	0.225	6.57519e-07	PDLIM3	TAPC
3.34743e-11	-0.540684	0.349	0.594	6.60281e-07	NOVA1	TAPC
3.37547e-11	-0.449767	0.289	0.54	6.65812e-07	RNF165	TAPC
3.38093e-11	-0.591927	0.931	0.909	6.66889e-07	TENM2	TAPC
4.3969e-11	0.647533	0.494	0.235	8.67288e-07	MAGI3	TAPC
4.61975e-11	-0.388643	0.174	0.396	9.11246e-07	CDK6	TAPC
4.67352e-11	-0.424779	0.584	0.797	9.21852e-07	APBA1	TAPC
4.76729e-11	0.657841	0.526	0.283	9.40347e-07	ENSMFAG00000034279	TAPC
4.89346e-11	0.619959	0.613	0.358	9.65235e-07	ANKRD44	TAPC
5.55e-11	-0.463335	0.188	0.428	1.09474e-06	GRM1	TAPC
6.07397e-11	0.472925	0.783	0.679	1.19809e-06	NFASC	TAPC
6.29859e-11	0.587383	0.331	0.096	1.2424e-06	IFT122	TAPC
7.67172e-11	0.577896	0.633	0.406	1.51325e-06	PLPPR5	TAPC
8.74693e-11	-0.376775	0.133	0.326	1.72533e-06	C9orf72	TAPC
8.92205e-11	-0.309529	0.034	0.16	1.75987e-06	ENSMFAG00000046664	TAPC
9.90121e-11	0.647998	0.312	0.08	1.95301e-06	PAM	TAPC
9.97717e-11	-0.260262	0.016	0.118	1.968e-06	NOX3	TAPC
1.09231e-10	-0.54423	0.457	0.684	2.15457e-06	C8orf34	TAPC
1.11021e-10	-0.449103	0.26	0.497	2.18988e-06	RFTN1	TAPC
1.26799e-10	0.722904	0.45	0.23	2.50111e-06	ENSMFAG00000044826	TAPC
1.29308e-10	0.587078	0.746	0.551	2.55061e-06	SHISA9	TAPC
1.31641e-10	-0.449334	0.114	0.305	2.59661e-06	ANKFN1	TAPC
1.36052e-10	0.766615	0.345	0.118	2.68362e-06	GAS2	TAPC
1.6943e-10	-0.307445	0.39	0.652	3.34201e-06	RALGPS1	TAPC
1.8001e-10	-0.377363	0.211	0.449	3.55069e-06	LPCAT3	TAPC
1.8704e-10	-0.467222	0.218	0.433	3.68936e-06	ZNF827	TAPC
1.89636e-10	0.626732	0.437	0.193	3.74058e-06	FAM149A	TAPC
2.19082e-10	0.602098	0.528	0.299	4.32139e-06	PEG3	TAPC
2.24407e-10	-0.445	0.289	0.529	4.42642e-06	ZEB1	TAPC
2.24852e-10	-0.301364	0.925	0.925	4.43521e-06	ADGRB3	TAPC
2.38943e-10	0.752107	0.435	0.225	4.71315e-06	CACNG4	TAPC
2.50066e-10	0.567642	0.762	0.524	4.93256e-06	ERBB4	TAPC
2.69197e-10	0.512735	0.387	0.15	5.30991e-06	MT-ND2	TAPC
2.85475e-10	-0.439514	0.645	0.829	5.63099e-06	TCF12	TAPC
3.00279e-10	-0.410755	0.202	0.422	5.923e-06	STX6	TAPC
3.2347e-10	-0.536484	0.408	0.663	6.38046e-06	NLGN4X	TAPC
3.46529e-10	-0.600951	0.617	0.754	6.83529e-06	SLIT3	TAPC
3.5887e-10	0.498353	0.466	0.219	7.07872e-06	EPHA6	TAPC
3.88525e-10	0.401301	0.446	0.209	7.66365e-06	PCNX2	TAPC
3.93936e-10	-0.364572	0.236	0.476	7.77038e-06	FAM149B1	TAPC
4.0601e-10	-0.359189	0.111	0.294	8.00855e-06	CALB2	TAPC
4.25437e-10	-0.538184	0.871	0.952	8.39175e-06	LSAMP	TAPC
4.6591e-10	-0.301286	0.18	0.401	9.19008e-06	ITGAV	TAPC
4.90253e-10	-0.466351	0.462	0.658	9.67023e-06	PDE3B	TAPC
5.53158e-10	-0.372643	0.339	0.594	1.0911e-05	ERBIN	TAPC
5.92796e-10	0.590759	0.195	0.011	1.16929e-05	ENSMFAG00000000835	TAPC
6.6034e-10	-0.379983	0.186	0.412	1.30252e-05	PDE9A	TAPC
7.58783e-10	0.52102	0.592	0.374	1.4967e-05	TMEM132B	TAPC
7.72178e-10	0.55095	0.334	0.096	1.52312e-05	PALD1	TAPC
7.81973e-10	-0.356033	0.255	0.492	1.54244e-05	CAMK4	TAPC
7.90983e-10	0.691626	0.469	0.267	1.56021e-05	SPATS2L	TAPC
9.41687e-10	0.728881	0.411	0.214	1.85748e-05	WDR86	TAPC
9.52364e-10	-0.436442	0.361	0.599	1.87854e-05	LMO3	TAPC
1.00737e-09	-0.387014	0.377	0.615	1.98703e-05	CHST11	TAPC
1.14594e-09	-0.375772	0.311	0.556	2.26037e-05	C1orf21	TAPC
1.24368e-09	0.603355	0.22	0.032	2.45316e-05	ENSMFAG00000046477	TAPC
1.33626e-09	0.610012	0.777	0.69	2.63577e-05	PTPRO	TAPC
1.40877e-09	-0.418524	0.509	0.743	2.7788e-05	ENSMFAG00000047151	TAPC
1.509e-09	0.631366	0.283	0.075	2.9765e-05	PRDM16	TAPC
1.62341e-09	-0.332265	0.173	0.38	3.20217e-05	SLC6A1	TAPC
1.63803e-09	-0.285581	0.029	0.139	3.23101e-05	GLIPR1L1	TAPC
1.70429e-09	-0.46206	0.142	0.326	3.36171e-05	CRB1	TAPC
1.79769e-09	0.5063	0.413	0.182	3.54594e-05	NYAP2	TAPC
1.91459e-09	0.576307	0.381	0.166	3.77653e-05	CNTN3	TAPC
2.04817e-09	0.586377	0.714	0.535	4.04001e-05	PCSK2	TAPC
2.12468e-09	0.449323	0.499	0.267	4.19093e-05	MT-ND1	TAPC
2.21429e-09	0.600173	0.393	0.182	4.36768e-05	SMARCD3	TAPC
2.21517e-09	0.596561	0.572	0.38	4.36943e-05	CC2D2A	TAPC
2.22211e-09	0.527226	0.455	0.203	4.3831e-05	GABRB2	TAPC
2.43211e-09	0.251201	0.99	0.973	4.79734e-05	RBFOX1	TAPC
2.71721e-09	-0.382187	0.372	0.615	5.3597e-05	ENSMFAG00000043664	TAPC
2.79406e-09	0.60186	0.579	0.422	5.51129e-05	ATCAY	TAPC
2.83439e-09	-0.286716	0.182	0.385	5.59083e-05	ENO4	TAPC
2.85748e-09	0.477867	0.699	0.54	5.63637e-05	DLGAP2	TAPC
2.96564e-09	0.396527	0.881	0.84	5.84973e-05	ROBO1	TAPC
3.14775e-09	-0.363091	0.372	0.604	6.20894e-05	ZHX3	TAPC
3.17741e-09	0.571403	0.76	0.658	6.26745e-05	SLC22A23	TAPC
3.34039e-09	0.301194	0.488	0.257	6.58893e-05	BRINP3	TAPC
3.80536e-09	-0.354396	0.023	0.123	7.50607e-05	CNKSR3	TAPC
3.94093e-09	-0.417616	0.097	0.251	7.77348e-05	ZNF423	TAPC
4.00332e-09	-0.366352	0.144	0.326	7.89655e-05	JPH1	TAPC
4.32967e-09	-0.404884	0.428	0.647	8.54028e-05	CRTC3	TAPC
4.40034e-09	0.621796	0.547	0.332	8.67966e-05	C4orf45	TAPC
4.58101e-09	-0.361626	0.23	0.439	9.03605e-05	TNFRSF21	TAPC
4.66005e-09	-0.429858	0.399	0.604	9.19195e-05	MEMO1	TAPC
4.81631e-09	0.351376	0.818	0.77	9.50016e-05	SHANK2	TAPC
5.02348e-09	0.38161	0.39	0.16	9.90882e-05	MT-ATP6	TAPC
5.44653e-09	-0.367606	0.073	0.219	0.000107433	ENSMFAG00000046834	TAPC
5.54885e-09	0.556886	0.179	0.011	0.000109451	TMEM156	TAPC
5.76555e-09	-0.397382	0.264	0.476	0.000113725	ENSMFAG00000036622	TAPC
6.27745e-09	-0.490912	0.435	0.626	0.000123823	LRP8	TAPC
6.37334e-09	-0.418329	0.359	0.588	0.000125714	CBFA2T2	TAPC
6.51525e-09	0.64769	0.391	0.193	0.000128513	ZNF462	TAPC
7.21687e-09	-0.334234	0.126	0.299	0.000142353	AADAT	TAPC
7.24217e-09	0.629878	0.262	0.07	0.000142852	PLCB2	TAPC
7.54877e-09	0.650053	0.66	0.503	0.000148899	RTTN	TAPC
7.82002e-09	0.592364	0.431	0.193	0.00015425	ARHGAP15	TAPC
8.21801e-09	0.541411	0.817	0.722	0.0001621	PIK3R1	TAPC
8.54463e-09	-0.252911	0.229	0.455	0.000168543	SCG3	TAPC
9.08029e-09	-0.360289	0.135	0.316	0.000179109	ENSMFAG00000000325	TAPC
9.16935e-09	-0.337296	0.204	0.401	0.000180865	MIS18BP1	TAPC
9.781e-09	-0.3277	0.262	0.481	0.00019293	SPRED2	TAPC
9.83401e-09	0.622443	0.34	0.144	0.000193976	SLC6A15	TAPC
1.04377e-08	-0.31088	0.063	0.198	0.000205884	ENSMFAG00000030097	TAPC
1.0693e-08	-0.289319	0.345	0.583	0.00021092	SORT1	TAPC
1.08754e-08	0.53308	0.226	0.048	0.000214517	SYT4	TAPC
1.18703e-08	0.616181	0.314	0.118	0.000234143	GREB1	TAPC
1.22589e-08	-0.417438	0.523	0.701	0.000241806	SLC2A13	TAPC
1.23121e-08	-0.277272	0.21	0.417	0.000242856	ZC3H12C	TAPC
1.24387e-08	-0.336441	0.216	0.417	0.000245353	VRK1	TAPC
1.32211e-08	0.451645	0.386	0.166	0.000260785	PREX1	TAPC
1.49652e-08	-0.370341	0.309	0.513	0.000295188	YAF2	TAPC
1.59088e-08	0.685998	0.433	0.225	0.000313801	ADARB2	TAPC
1.62863e-08	-0.433441	0.202	0.38	0.000321248	SNX18	TAPC
1.75868e-08	-0.347568	0.122	0.283	0.000346899	GMPS	TAPC
1.7603e-08	0.537393	0.761	0.631	0.000347219	GRIN2A	TAPC
1.83874e-08	-0.439556	0.047	0.166	0.000362691	CACNA1G	TAPC
1.83986e-08	-0.330241	0.13	0.299	0.000362913	ENSMFAG00000031734	TAPC
1.87035e-08	0.612471	0.279	0.091	0.000368926	PALMD	TAPC
1.98415e-08	-0.271647	0.148	0.332	0.000391374	ACLY	TAPC
2.31371e-08	0.536199	0.516	0.332	0.00045638	AMPH	TAPC
2.37717e-08	-0.534935	0.155	0.326	0.000468898	IGSF11	TAPC
2.40295e-08	0.628196	0.214	0.043	0.000473982	ABCA9	TAPC
2.53311e-08	0.309268	0.977	0.904	0.000499655	PCDH9	TAPC
2.62335e-08	0.549997	0.362	0.166	0.000517456	ENSMFAG00000033090	TAPC
2.7044e-08	-0.523794	0.233	0.417	0.000533443	GALNT10	TAPC
3.06672e-08	-0.397342	0.161	0.337	0.00060491	GLDN	TAPC
3.14053e-08	0.479797	0.267	0.08	0.000619469	SDC2	TAPC
3.39278e-08	0.632752	0.452	0.241	0.000669225	SPOCK1	TAPC
3.42168e-08	0.302993	0.872	0.834	0.000674926	LIMCH1	TAPC
3.45187e-08	-0.437028	0.547	0.727	0.00068088	CACNB2	TAPC
3.45261e-08	0.48128	0.443	0.235	0.000681028	MT-ND4	TAPC
3.47704e-08	0.345851	0.396	0.166	0.000685845	IPCEF1	TAPC
3.4841e-08	-0.390448	0.104	0.257	0.000687238	DHRS4	TAPC
3.54012e-08	0.571281	0.364	0.176	0.000698289	ZNF618	TAPC
3.57629e-08	0.613246	0.326	0.118	0.000705424	APBB1IP	TAPC
3.65208e-08	0.635591	0.412	0.219	0.000720372	PTPRM	TAPC
3.90859e-08	0.587305	0.37	0.187	0.00077097	ENSMFAG00000002690	TAPC
3.92092e-08	0.675469	0.306	0.107	0.000773402	INPP5D	TAPC
4.13548e-08	-0.61586	0.419	0.61	0.000815723	MAML2	TAPC
4.19763e-08	-0.374375	0.122	0.278	0.000827983	SLC9A2	TAPC
4.92885e-08	0.473826	0.466	0.267	0.000972216	SIPA1L2	TAPC
5.16441e-08	0.445943	0.689	0.556	0.00101868	FRY	TAPC
5.47204e-08	-0.32511	0.309	0.524	0.00107936	FAM135B	TAPC
5.47441e-08	0.502479	0.597	0.439	0.00107983	ITFG2	TAPC
5.57318e-08	0.576879	0.252	0.075	0.00109931	SV2B	TAPC
6.04357e-08	0.476093	0.17	0.016	0.00119209	ENSMFAG00000031009	TAPC
6.06656e-08	-0.292777	0.235	0.433	0.00119663	CTNNA1	TAPC
6.46229e-08	-0.319766	0.161	0.342	0.00127469	BAALC	TAPC
6.56738e-08	0.665863	0.374	0.193	0.00129542	SERINC5	TAPC
6.63203e-08	-0.298258	0.232	0.433	0.00130817	FOXO1	TAPC
6.63954e-08	-0.321612	0.18	0.369	0.00130965	C11H12orf56	TAPC
6.84644e-08	-0.364416	0.566	0.765	0.00135046	SMARCC1	TAPC
7.15691e-08	-0.406228	0.201	0.38	0.0014117	FREM1	TAPC
7.2946e-08	0.499683	0.607	0.444	0.00143886	ABLIM1	TAPC
7.39915e-08	0.437148	0.157	0.011	0.00145948	USH1C	TAPC
7.50381e-08	-0.344277	0.258	0.476	0.00148013	MDGA1	TAPC
8.36345e-08	0.541214	0.353	0.171	0.00164969	SKI	TAPC
9.07196e-08	0.468971	0.224	0.053	0.00178944	PDZRN3	TAPC
9.63453e-08	-0.347799	0.501	0.733	0.00190041	BCAS3	TAPC
9.69729e-08	-0.352257	0.469	0.695	0.00191279	TRPC1	TAPC
1.00236e-07	-0.383392	0.306	0.519	0.00197716	SLC44A1	TAPC
1.04182e-07	0.4911	0.563	0.39	0.002055	HECW1	TAPC
1.04709e-07	0.520199	0.328	0.128	0.00206538	KCNT2	TAPC
1.06465e-07	-0.331568	0.208	0.39	0.00210002	CASD1	TAPC
1.08269e-07	0.529806	0.257	0.08	0.0021356	SLC17A6	TAPC
1.09756e-07	-0.374294	0.082	0.214	0.00216494	LRIG1	TAPC
1.19507e-07	-0.320158	0.529	0.733	0.00235728	ENOX1	TAPC
1.19728e-07	-0.397119	0.57	0.749	0.00236164	CNKSR2	TAPC
1.19966e-07	0.42175	0.848	0.791	0.00236633	NPAS3	TAPC
1.22363e-07	0.44193	0.286	0.107	0.00241361	ENSMFAG00000028542	TAPC
1.22724e-07	0.474912	0.221	0.053	0.00242072	CSF1R	TAPC
1.25692e-07	-0.279958	0.367	0.599	0.00247927	ZFHX2	TAPC
1.31637e-07	0.454538	0.485	0.289	0.00259655	APBB2	TAPC
1.39785e-07	-0.464059	0.183	0.353	0.00275726	ADD3	TAPC
1.56556e-07	-0.266324	0.613	0.829	0.00308806	MLLT10	TAPC
1.58293e-07	-0.262181	0.298	0.524	0.00312233	ENSMFAG00000043430	TAPC
1.71826e-07	-0.292001	0.032	0.128	0.00338927	NTF3	TAPC
1.764e-07	0.568392	0.482	0.294	0.00347949	AK5	TAPC
1.79662e-07	-0.39239	0.491	0.695	0.00354384	TUBA1B	TAPC
1.83823e-07	0.67278	0.223	0.064	0.00362592	CDH7	TAPC
1.85927e-07	-0.297457	0.079	0.209	0.0036674	2021-03-03	TAPC
1.98486e-07	0.328572	0.13	0	0.00391514	CD5L	TAPC
2.03561e-07	-0.35077	0.155	0.321	0.00401524	RHBDL2	TAPC
2.13035e-07	0.472274	0.679	0.513	0.00420212	AGBL4	TAPC
2.19071e-07	0.452549	0.166	0.021	0.00432118	MEGF6	TAPC
2.24972e-07	0.365491	0.311	0.112	0.00443758	A2M	TAPC
2.36469e-07	-0.358927	0.556	0.759	0.00466435	R3HDM1	TAPC
2.37276e-07	-0.308875	0.669	0.834	0.00468026	KMT2E	TAPC
2.41885e-07	-0.35198	0.239	0.422	0.00477118	YWHAQ	TAPC
2.49344e-07	-0.312475	0.478	0.679	0.00491831	UBE2H	TAPC
2.62584e-07	-0.297151	0.755	0.856	0.00517947	MAP4K4	TAPC
2.67877e-07	0.505186	0.682	0.572	0.00528388	SPIRE1	TAPC
2.77629e-07	0.462024	0.692	0.578	0.00547623	MCF2L	TAPC
2.81934e-07	-0.271061	0.114	0.267	0.00556116	MYO1B	TAPC
2.83674e-07	0.691844	0.482	0.31	0.00559548	KIF26B	TAPC
3.14648e-07	-0.361486	0.208	0.38	0.00620644	KIAA1147	TAPC
3.20281e-07	0.320623	0.754	0.561	0.00631755	CACNA2D3	TAPC
3.20778e-07	0.45978	0.578	0.396	0.00632735	SLC35F1	TAPC
3.21616e-07	-0.308831	0.043	0.144	0.00634387	COL4A5	TAPC
3.44413e-07	0.486918	0.598	0.476	0.00679354	UCHL1	TAPC
3.496e-07	-0.359185	0.422	0.626	0.00689587	2021-03-04	TAPC
3.56169e-07	0.282596	0.494	0.316	0.00702543	GALNT17	TAPC
3.60737e-07	-0.277351	0.082	0.209	0.00711554	HEG1	TAPC
3.87287e-07	-0.344703	0.261	0.449	0.00763923	RBPJ	TAPC
3.87568e-07	-0.270294	0.289	0.503	0.00764477	MXI1	TAPC
3.90494e-07	0.537964	0.413	0.257	0.00770249	EPB41L3	TAPC
4.17786e-07	0.327766	0.246	0.08	0.00824083	RNF207	TAPC
4.18805e-07	-0.334405	0.446	0.631	0.00826093	KDM4C	TAPC
4.20646e-07	-0.31415	0.809	0.898	0.00829724	DCLK1	TAPC
4.55001e-07	-0.646947	0.484	0.652	0.0089749	ENSMFAG00000044069	TAPC
4.64709e-07	-0.252527	0.022	0.102	0.00916639	ENSMFAG00000046467	TAPC
4.64865e-07	0.443537	0.161	0.021	0.00916946	MRAP2	TAPC
4.86108e-07	0.534402	0.34	0.15	0.00958847	DYNC1I1	TAPC
4.88019e-07	0.469499	0.158	0.021	0.00962618	CHST8	TAPC
4.98821e-07	0.370525	0.543	0.358	0.00983925	MT-CYTB	TAPC
4.99451e-07	-0.291656	0.176	0.342	0.00985166	SLC35F5	TAPC
5.11267e-07	0.42907	0.405	0.225	0.0100847	ANKRD6	TAPC
5.13592e-07	-0.302144	0.125	0.267	0.0101306	PPFIBP2	TAPC
5.31017e-07	0.566372	0.393	0.225	0.0104743	THSD7B	TAPC
5.47762e-07	0.434965	0.635	0.503	0.0108046	ATP9B	TAPC
5.50886e-07	-0.264312	0.273	0.471	0.0108662	AEBP2	TAPC
5.53407e-07	0.346332	0.284	0.118	0.0109159	OSBPL10	TAPC
5.53777e-07	-0.331321	0.147	0.294	0.0109233	MGAT4A	TAPC
5.72865e-07	-0.34038	0.328	0.524	0.0112998	SOS2	TAPC
5.94948e-07	-0.286752	0.413	0.647	0.0117354	MAP4K5	TAPC
6.13239e-07	-0.301147	0.673	0.866	0.0120961	ENSMFAG00000039610	TAPC
6.4103e-07	0.437834	0.503	0.337	0.0126443	ADGRL1	TAPC
6.62656e-07	0.455834	0.345	0.182	0.0130709	ITPK1	TAPC
6.75145e-07	-0.404424	0.122	0.262	0.0133172	MAMDC2	TAPC
6.83362e-07	-0.262557	0.172	0.337	0.0134793	ENSMFAG00000037484	TAPC
6.94339e-07	-0.404552	0.453	0.61	0.0136958	POU2F1	TAPC
7.75481e-07	0.447998	0.163	0.027	0.0152964	2021-03-11	TAPC
7.77689e-07	-0.481805	0.324	0.519	0.0153399	MBD5	TAPC
7.98915e-07	0.460215	0.223	0.07	0.0157586	RASGRF1	TAPC
8.50686e-07	0.369235	0.204	0.053	0.0167798	PITPNM3	TAPC
8.85667e-07	0.382164	0.317	0.128	0.0174698	DOCK8	TAPC
9.63375e-07	0.605251	0.17	0.032	0.0190026	LRRIQ1	TAPC
9.75902e-07	-0.314658	0.632	0.797	0.0192497	ADK	TAPC
9.84993e-07	0.499448	0.444	0.23	0.019429	EPHA5	TAPC
9.8516e-07	0.466806	0.336	0.155	0.0194323	CNTN4	TAPC
9.96273e-07	-0.281769	0.43	0.647	0.0196515	KDM6A	TAPC
1.02384e-06	0.383433	0.202	0.053	0.0201951	PTMA	TAPC
1.07091e-06	0.501635	0.636	0.439	0.0211236	ASIC2	TAPC
1.07925e-06	0.622375	0.233	0.08	0.0212883	ANK1	TAPC
1.11136e-06	0.459031	0.116	0	0.0219215	ENSMFAG00000046500	TAPC
1.13556e-06	0.454914	0.356	0.187	0.0223989	RAMP1	TAPC
1.14856e-06	-0.340588	0.482	0.668	0.0226554	FOXJ3	TAPC
1.15363e-06	0.484341	0.327	0.16	0.0227553	TMTC4	TAPC
1.16548e-06	-0.408253	0.173	0.326	0.0229891	PPP1R14C	TAPC
1.17607e-06	-0.257446	0.282	0.476	0.023198	CCDC171	TAPC
1.18376e-06	-0.360474	0.566	0.743	0.0233496	GSK3B	TAPC
1.22828e-06	0.475229	0.49	0.305	0.0242278	UNC5D	TAPC
1.30252e-06	0.518142	0.633	0.551	0.0256922	FAT4	TAPC
1.30797e-06	0.405645	0.17	0.032	0.0257998	ENSMFAG00000046674	TAPC
1.31455e-06	0.295401	0.378	0.176	0.0259296	VAV3	TAPC
1.32222e-06	-0.260463	0.261	0.439	0.0260807	CSNK1G3	TAPC
1.32896e-06	0.370959	0.188	0.043	0.0262137	MYLK	TAPC
1.38073e-06	-0.282462	0.647	0.813	0.0272349	USP34	TAPC
1.43818e-06	0.349946	0.236	0.08	0.0283681	ICA1	TAPC
1.62006e-06	0.509378	0.301	0.139	0.0319557	SPEF2	TAPC
1.62972e-06	0.258969	0.569	0.353	0.0321462	MDGA2	TAPC
1.66549e-06	-0.293369	0.128	0.267	0.0328518	SLC24A5	TAPC
1.68567e-06	0.424886	0.705	0.572	0.0332498	SORBS2	TAPC
1.7044e-06	-0.352294	0.123	0.257	0.0336193	KLHL23	TAPC
1.71047e-06	0.577436	0.139	0.016	0.0337389	NXPH2	TAPC
1.71461e-06	-0.341148	0.255	0.417	0.0338206	FNIP2	TAPC
1.71779e-06	-0.321422	0.811	0.893	0.0338834	CLASP2	TAPC
1.74095e-06	0.615929	0.292	0.128	0.0343402	PLCXD3	TAPC
1.75941e-06	-0.285197	0.142	0.299	0.0347043	SLCO5A1	TAPC
1.7674e-06	-0.273613	0.189	0.353	0.034862	ENSMFAG00000003772	TAPC
1.78027e-06	-0.278627	0.318	0.513	0.0351158	CPEB4	TAPC
1.82755e-06	-0.255632	0.152	0.299	0.0360485	TBPL1	TAPC
1.84488e-06	0.620827	0.496	0.348	0.0363902	L3MBTL4	TAPC
1.93e-06	-0.283637	0.053	0.155	0.0380693	CLMN	TAPC
1.98799e-06	-0.273541	0.428	0.647	0.0392132	KIFAP3	TAPC
2.00673e-06	-0.256697	0.28	0.46	0.0395827	ABCC8	TAPC
2.02363e-06	-0.290237	0.565	0.743	0.039916	GARNL3	TAPC
2.06896e-06	-0.26092	0.88	0.909	0.0408102	RERE	TAPC
2.0751e-06	-0.691464	0.265	0.412	0.0409314	GALNTL6	TAPC
2.2049e-06	-0.334743	0.18	0.332	0.0434916	PDZD8	TAPC
2.2538e-06	-0.297378	0.176	0.326	0.0444562	RAB8B	TAPC
2.27541e-06	0.421094	0.513	0.38	0.0448824	KCNQ2	TAPC
2.31486e-06	0.308833	0.714	0.658	0.0456605	SNRNP70	TAPC
2.36314e-06	0.598515	0.368	0.203	0.0466129	RORA	TAPC
2.40514e-06	-0.318245	0.334	0.513	0.0474415	RIC3	TAPC
2.43453e-06	0.4964	0.641	0.508	0.0480212	KCNB2	TAPC
7.81906e-86	-0.437284	0.182	0.587	1.54231e-81	EVC	ImN
2.96122e-72	-0.596224	0.946	0.997	5.84101e-68	PRKG1	ImN
1.30114e-60	0.480278	0.967	0.99	2.56651e-56	NRXN3	ImN
5.55394e-53	-0.397989	0.356	0.654	1.09551e-48	RPH3A	ImN
5.77555e-48	-0.457531	0.331	0.629	1.13923e-43	SPON1	ImN
7.70919e-45	-0.450276	0.767	0.918	1.52064e-40	LAMA3	ImN
2.64619e-41	-0.324846	0.973	0.988	5.21961e-37	TRPM3	ImN
5.14628e-40	0.287032	0.73	0.414	1.0151e-35	ARMH1	ImN
1.78417e-39	0.554904	0.94	0.777	3.51927e-35	IQCJ-SCHIP1	ImN
2.57631e-38	0.426383	0.674	0.403	5.08177e-34	BRINP3	ImN
5.06893e-36	0.461278	0.731	0.456	9.99846e-32	EFNA5	ImN
1.90007e-35	0.492079	0.843	0.607	3.74789e-31	HS6ST3	ImN
2.52835e-32	-0.41982	0.916	0.935	4.98717e-28	PCDH15	ImN
9.45385e-32	0.296915	0.649	0.386	1.86477e-27	EPB41L4B	ImN
5.35918e-31	0.302063	0.61	0.357	1.0571e-26	ENSMFAG00000041885	ImN
8.71085e-31	-0.470264	0.259	0.497	1.71821e-26	TLL1	ImN
9.24613e-31	-0.400564	0.263	0.492	1.8238e-26	EYA4	ImN
1.06155e-30	0.557213	0.486	0.215	2.09391e-26	SYN3	ImN
9.4401e-30	-0.435005	0.24	0.485	1.86206e-25	MYO16	ImN
1.81716e-28	-0.328098	0.277	0.503	3.58435e-24	NPFFR2	ImN
2.71421e-28	0.512608	0.749	0.547	5.35378e-24	GPC5	ImN
8.13572e-28	-0.25251	0.192	0.414	1.60477e-23	SYTL5	ImN
4.59391e-26	-0.351959	0.882	0.936	9.06149e-22	PRKD1	ImN
5.20876e-26	0.269866	0.508	0.253	1.02743e-21	UGGT2	ImN
1.38157e-25	0.440901	0.857	0.599	2.72514e-21	ERBB4	ImN
8.49359e-25	0.287358	0.851	0.646	1.67536e-20	MTUS2	ImN
3.91969e-24	0.341809	0.954	0.847	7.73159e-20	KHDRBS2	ImN
1.34937e-22	-0.283128	0.956	0.978	2.66164e-18	ENSMFAG00000039610	ImN
1.39602e-22	0.295669	0.644	0.453	2.75365e-18	CNTNAP4	ImN
1.98616e-22	0.329245	0.585	0.344	3.91771e-18	PLCXD3	ImN
7.07446e-22	-0.302439	0.182	0.364	1.39544e-17	SYT10	ImN
7.50667e-21	-0.305091	0.92	0.938	1.48069e-16	KIF26B	ImN
1.65881e-20	0.264863	0.743	0.483	3.272e-16	DNM3	ImN
4.59012e-20	0.311654	0.785	0.493	9.05401e-16	CNN3	ImN
2.55542e-19	0.494038	0.593	0.342	5.04056e-15	KAZN	ImN
7.15604e-19	0.268476	0.694	0.495	1.41153e-14	HECW1	ImN
9.42521e-19	-0.406966	0.55	0.674	1.85912e-14	KCNAB1	ImN
3.14209e-18	0.282809	0.932	0.787	6.19778e-14	CAMK2D	ImN
4.26927e-17	-0.250105	0.164	0.327	8.42114e-13	NKD2	ImN
1.14689e-16	0.271823	0.906	0.799	2.26224e-12	FRMD5	ImN
1.15047e-16	-0.284851	0.813	0.891	2.2693e-12	INTU	ImN
7.79983e-15	-0.302388	0.908	0.919	1.53852e-10	NRP1	ImN
1.84667e-14	-0.38632	0.281	0.399	3.64256e-10	PLK5	ImN
1.97696e-14	-0.269445	0.942	0.955	3.89955e-10	CTTNBP2	ImN
6.31309e-14	-0.261627	0.965	0.99	1.24526e-09	NELL1	ImN
1.51299e-13	-0.286763	0.079	0.186	2.98437e-09	ITGA8	ImN
2.25714e-13	-0.303001	0.641	0.72	4.45221e-09	SEMA3E	ImN
5.65337e-13	-0.314482	0.502	0.612	1.11513e-08	SLC35F4	ImN
6.23666e-13	0.276816	0.824	0.72	1.23018e-08	GLIS3	ImN
9.01512e-13	0.269343	0.717	0.542	1.77823e-08	ZNF804B	ImN
1.4014e-12	-0.262819	0.921	0.919	2.76425e-08	PITPNC1	ImN
6.73245e-12	-0.264454	0.453	0.557	1.32798e-07	CADPS2	ImN
1.38566e-11	0.258598	0.729	0.576	2.73321e-07	SGK1	ImN
2.9087e-11	-0.257416	0.368	0.525	5.73742e-07	FBXL7	ImN
3.10904e-10	0.593654	0.994	0.98	6.13258e-06	NRG1	ImN
6.32355e-10	-0.349236	0.944	0.96	1.24732e-05	RYR3	ImN
8.71484e-10	0.345947	0.27	0.144	1.719e-05	SORCS1	ImN
1.26369e-47	0.427545	0.667	0.326	2.49262e-43	ELMO1	ExN
8.86175e-43	-0.262846	0.993	0.998	1.74798e-38	ARPP21	ExN
9.09925e-28	0.316666	0.492	0.246	1.79483e-23	ITPR2	ExN
1.02727e-27	-0.331229	0.982	0.994	2.02629e-23	TENM2	ExN
9.56412e-24	0.353622	0.612	0.431	1.88652e-19	ARHGAP6	ExN
4.46641e-23	-0.300935	0.594	0.74	8.81e-19	IQCJ	ExN
3.69662e-20	0.599293	0.506	0.337	7.29158e-16	COL24A1	ExN
5.14649e-20	0.28872	0.662	0.516	1.01514e-15	UNC13C	ExN
7.16477e-20	-0.300793	0.97	0.976	1.41325e-15	IQCJ-SCHIP1	ExN
1.01123e-18	0.427221	0.735	0.595	1.99465e-14	GPC5	ExN
1.86575e-17	-0.257933	0.84	0.892	3.68018e-13	NTM	ExN
3.81454e-16	-0.307516	0.769	0.827	7.52417e-12	MAST4	ExN
8.49551e-12	-0.432326	0.653	0.704	1.67574e-07	PALLD	ExN
2.09398e-11	-0.261004	0.407	0.535	4.13037e-07	GRB14	ExN
2.22135e-11	0.251541	0.82	0.725	4.38161e-07	SDK1	ExN
7.51904e-11	0.272972	0.833	0.793	1.48313e-06	FARP2	ExN
8.42887e-11	-0.440838	0.178	0.289	1.66259e-06	ABI3BP	ExN
1.57293e-10	-0.289518	0.919	0.944	3.1026e-06	SPAG16	ExN
3.51661e-10	0.296797	0.939	0.916	6.93651e-06	RPS6KA2	ExN
4.01453e-10	0.43593	0.451	0.344	7.91867e-06	NKAIN3	ExN
1.99203e-09	-0.325717	0.853	0.868	3.92929e-05	NELL1	ExN
1.55157e-08	-0.25508	0.684	0.748	0.000306047	KCNQ1	ExN
8.73914e-07	0.255066	0.59	0.498	0.0172379	CDH4	ExN
9.8986e-07	-0.299905	0.696	0.733	0.019525	CNTN4	ExN
6.94602e-32	0.769975	0.342	0.108	1.3701e-27	ST6GALNAC3	InN
4.74501e-28	-0.511586	0.488	0.737	9.35953e-24	KCNT2	InN
2.77788e-27	-0.271797	0.278	0.523	5.47936e-23	ENSMFAG00000043430	InN
8.41677e-26	0.271027	0.274	0.08	1.66021e-21	QDPR	InN
5.95997e-25	-0.33904	0.926	0.975	1.1756e-20	ERBB4	InN
1.04069e-23	-0.548436	0.828	0.922	2.05276e-19	GALNTL6	InN
1.52443e-23	0.255714	0.372	0.16	3.00695e-19	FAM149A	InN
7.1261e-22	-0.32769	0.659	0.838	1.40562e-17	NFIB	InN
8.85718e-22	-0.279807	0.975	0.995	1.74708e-17	CADM2	InN
6.65651e-20	-0.2948	0.985	0.993	1.313e-15	NRG3	InN
2.38771e-18	0.58284	0.348	0.163	4.70975e-14	PLXDC2	InN
2.63905e-18	0.365102	0.771	0.701	5.20554e-14	DPP7	InN
3.25396e-18	-0.262528	0.855	0.95	6.41844e-14	CCNH	InN
5.56086e-18	0.433019	0.614	0.412	1.09688e-13	ELMO1	InN
9.6357e-18	-0.354718	0.972	0.99	1.90064e-13	NRXN1	InN
1.11952e-17	0.281535	0.419	0.234	2.20826e-13	TMCC3	InN
2.01583e-17	-0.359634	0.628	0.798	3.97622e-13	KCNH7	InN
3.17982e-17	0.296236	0.12	0.018	6.27219e-13	ARHGAP15	InN
3.66911e-17	0.356914	0.938	0.981	7.23732e-13	RPS6KA2	InN
4.85935e-17	-0.308017	0.985	0.997	9.58507e-13	CNTNAP2	InN
4.99532e-17	-0.366654	0.733	0.867	9.85327e-13	CNTNAP4	InN
7.74519e-17	-0.352958	0.876	0.949	1.52774e-12	CNTN5	InN
1.34717e-16	0.262725	0.945	0.968	2.65729e-12	SPTBN4	InN
1.47144e-16	0.264166	0.191	0.061	2.90241e-12	DOCK2	InN
2.35977e-16	0.291397	0.899	0.909	4.65465e-12	MAPK8IP3	InN
2.50457e-16	0.401804	0.441	0.261	4.94027e-12	ARHGAP22	InN
3.79421e-16	0.285051	0.828	0.804	7.48408e-12	IQSEC1	InN
1.57994e-15	-0.27698	0.698	0.82	3.11643e-11	KCNN2	InN
2.03809e-15	-0.291279	0.961	0.976	4.02013e-11	NLGN1	InN
4.77507e-15	-0.342682	0.389	0.561	9.41883e-11	FREM1	InN
6.04824e-15	0.306631	0.423	0.246	1.19301e-10	PHLPP1	InN
6.7026e-15	-0.434625	0.879	0.927	1.32209e-10	GRID2	InN
7.18803e-15	0.274877	0.956	0.975	1.41784e-10	PTPRN2	InN
2.50088e-14	-0.270401	0.432	0.619	4.933e-10	FAT4	InN
1.93233e-13	0.378197	0.459	0.303	3.81152e-09	CA10	InN
2.36586e-13	0.348613	0.211	0.086	4.66666e-09	LRMDA	InN
3.55153e-13	0.419315	0.781	0.743	7.0054e-09	ABR	InN
3.87914e-13	-0.345827	0.432	0.599	7.6516e-09	PDE3A	InN
3.27138e-12	0.354586	0.344	0.195	6.45279e-08	PTPRK	InN
1.75286e-11	0.250888	0.309	0.163	3.45751e-07	MAML2	InN
2.13366e-11	-0.339206	0.626	0.747	4.20864e-07	PRR16	InN
2.1457e-11	-0.255836	0.838	0.924	4.2324e-07	CNTN4	InN
4.06658e-11	0.274243	0.434	0.291	8.02133e-07	AKAP13	InN
4.42303e-11	-0.261935	0.854	0.922	8.72442e-07	PHACTR1	InN
4.64392e-11	-0.261464	0.96	0.994	9.16012e-07	CSMD1	InN
1.32068e-10	-0.319899	0.539	0.66	2.60504e-06	CNR1	InN
1.52395e-10	0.286142	0.297	0.178	3.006e-06	ENSMFAG00000046477	InN
1.64558e-10	0.457971	0.137	0.049	3.24591e-06	RNF220	InN
2.65173e-10	0.305075	0.535	0.41	5.23053e-06	SPARCL1	InN
3.56158e-10	-0.272484	0.782	0.885	7.02521e-06	SPAG16	InN
4.05441e-10	0.259613	0.903	0.92	7.99732e-06	ANKRD11	InN
8.85385e-10	0.337342	0.453	0.339	1.74642e-05	PLCH1	InN
1.19614e-09	-0.324788	0.358	0.48	2.35939e-05	ARHGAP42	InN
2.04735e-09	0.491104	0.575	0.486	4.0384e-05	GPC5	InN
2.36252e-09	-0.393501	0.525	0.629	4.66007e-05	GRM8	InN
2.448e-09	0.394426	0.387	0.26	4.82868e-05	SORL1	InN
2.78448e-09	-0.438709	0.453	0.57	5.49239e-05	OLFM3	InN
3.38e-09	0.270478	0.896	0.91	6.66706e-05	GRIN1	InN
3.66076e-09	-0.304659	0.836	0.862	7.22086e-05	KCNQ5	InN
4.0109e-09	0.345179	0.844	0.81	7.9115e-05	SNX29	InN
7.13395e-09	-0.448519	0.388	0.493	0.000140717	ARPP21	InN
1.01997e-08	-0.328955	0.691	0.761	0.000201189	LUZP2	InN
1.74183e-08	-0.267996	0.374	0.485	0.000343576	DPY19L1	InN
1.89856e-08	-0.303385	0.849	0.907	0.00037449	GALNT13	InN
2.23384e-08	0.28457	0.523	0.393	0.000440624	RTTN	InN
2.50688e-08	0.264187	0.653	0.531	0.000494483	SLC24A2	InN
3.3467e-08	-0.334231	0.695	0.777	0.000660137	THSD7A	InN
6.74985e-08	-0.309131	0.546	0.647	0.00133141	NRG1	InN
8.5078e-08	-0.384368	0.697	0.76	0.00167816	ZNF804A	InN
1.06397e-07	0.255676	0.507	0.374	0.00209868	PLCL1	InN
1.78878e-07	-0.271214	0.579	0.685	0.00352836	EGFR	InN
2.32379e-07	-0.293096	0.824	0.868	0.00458368	TENM3	InN
6.94459e-07	-0.272501	0.806	0.806	0.0136982	DSCAM	InN
1.81224e-06	0.276341	0.69	0.618	0.0357465	IQCJ-SCHIP1	InN
2.07221e-06	-0.317713	0.757	0.825	0.0408744	FSTL5	InN
9.23584e-212	0.680813	0.671	0.309	1.82177e-207	PEX5L	OPC
1.20432e-118	-0.481172	0.172	0.404	2.37552e-114	BTNL8	OPC
9.27943e-107	0.391613	0.563	0.307	1.83037e-102	SLC22A2	OPC
6.76197e-91	-0.43333	0.37	0.573	1.3338e-86	KCNT2	OPC
2.53809e-74	0.36269	0.387	0.194	5.00639e-70	CDH8	OPC
4.04602e-66	-0.283433	0.073	0.207	7.98078e-62	SLC5A8	OPC
4.09256e-66	-0.382647	0.534	0.668	8.07257e-62	DPYD	OPC
3.53697e-64	0.281588	0.63	0.451	6.97668e-60	PLEKHH2	OPC
1.51268e-63	-0.327376	0.928	0.947	2.98377e-59	CHST9	OPC
4.60846e-63	0.323595	0.904	0.792	9.09019e-59	KCNIP1	OPC
9.91599e-57	0.251949	0.95	0.89	1.95593e-52	DIP2C	OPC
1.18949e-56	0.269386	0.936	0.856	2.34627e-52	C9orf3	OPC
1.29687e-54	0.325637	0.9	0.788	2.55808e-50	CNTNAP2	OPC
1.62293e-48	-0.270651	0.072	0.178	3.20123e-44	CNTN3	OPC
8.01234e-48	-0.349874	0.514	0.63	1.58043e-43	TRPM3	OPC
9.36658e-48	0.285106	0.477	0.311	1.84756e-43	EYA2	OPC
1.68163e-43	-0.319135	0.723	0.786	3.31703e-39	CA8	OPC
1.0578e-42	-0.268516	0.772	0.818	2.08652e-38	PDE1A	OPC
1.83897e-38	-0.258843	0.931	0.938	3.62736e-34	ROBO1	OPC
1.055e-36	-0.263121	0.633	0.737	2.08098e-32	CST3	OPC
1.05108e-35	-0.281472	0.204	0.317	2.07326e-31	RPH3A	OPC
2.14912e-34	0.311821	0.779	0.685	4.23914e-30	ENSMFAG00000031680	OPC
2.50422e-33	0.263394	0.63	0.525	4.93958e-29	ENSMFAG00000042474	OPC
8.85391e-33	-0.279541	0.365	0.481	1.74643e-28	CNTN6	OPC
2.05484e-28	-0.275491	0.184	0.284	4.05318e-24	ENSMFAG00000046905	OPC
3.80603e-25	-0.373039	0.207	0.298	7.50739e-21	KCNB2	OPC
9.55705e-22	-0.278924	0.774	0.766	1.88513e-17	CNN3	OPC
1.54523e-18	-0.393898	0.273	0.349	3.04796e-14	GALNTL6	OPC
0	1.06103	0.461	0.101	0	PLXDC2	OL
0	0.645864	0.18	0.025	0	ITGBL1	OL
0	0.613715	0.362	0.161	0	DPP10	OL
0	0.543291	0.376	0.228	0	ENSMFAG00000046981	OL
0	0.536065	0.311	0.167	0	PDE1C	OL
0	0.521252	0.69	0.516	0	CCSER1	OL
0	0.508415	0.188	0.032	0	ARHGAP15	OL
0	0.485138	0.347	0.191	0	SLIT2	OL
0	0.414483	0.557	0.357	0	SYT14	OL
0	0.382595	0.508	0.343	0	XYLT1	OL
0	0.328382	0.288	0.144	0	CPQ	OL
0	0.313238	0.292	0.15	0	SGSM1	OL
0	0.297768	0.211	0.072	0	PPP4R4	OL
0	0.283384	0.206	0.062	0	PIGH	OL
0	-0.268248	0.948	0.962	0	KIAA0355	OL
0	-0.357946	0.943	0.978	0	PLP1	OL
0	-0.381686	0.854	0.956	0	ERBB4	OL
0	-0.388051	0.505	0.651	0	NEDD4L	OL
0	-0.452237	0.677	0.811	0	LSAMP	OL
0	-0.46014	0.235	0.424	0	PLCB4	OL
0	-0.467653	0.171	0.32	0	ADAMTS19	OL
0	-0.476898	0.794	0.89	0	TMTC1	OL
0	-0.47827	0.24	0.398	0	PAK5	OL
0	-0.566739	0.264	0.43	0	SYT1	OL
0	-0.617134	0.194	0.381	0	SEMA3E	OL
1.85332e-295	-0.410438	0.29	0.439	3.65567e-291	GRIK2	OL
2.31076e-290	0.366213	0.561	0.401	4.55797e-286	CNDP1	OL
1.20789e-257	-0.590316	0.129	0.241	2.38256e-253	NRXN1	OL
5.69204e-255	0.270415	0.274	0.148	1.12276e-250	ASAP2	OL
9.71877e-247	0.334199	0.392	0.253	1.91703e-242	GALNT18	OL
5.16653e-246	0.316347	0.493	0.35	1.0191e-241	ARHGEF3	OL
8.10719e-239	0.368482	0.136	0.047	1.59914e-234	MEF2C	OL
2.26293e-236	0.462355	0.25	0.141	4.46363e-232	FSTL5	OL
3.01956e-228	-0.269066	0.2	0.316	5.95609e-224	TTC39C	OL
1.22394e-227	-0.403182	0.53	0.621	2.41421e-223	FRY	OL
6.31806e-220	-0.294589	0.195	0.308	1.24624e-215	SNX31	OL
3.35617e-217	-0.258164	0.318	0.445	6.62004e-213	ASTN1	OL
9.84258e-208	-0.328361	0.048	0.12	1.94145e-203	CNTN3	OL
1.4334e-206	-0.3154	0.557	0.653	2.82738e-202	NTM	OL
1.26026e-198	0.296768	0.142	0.06	2.48586e-194	L3MBTL4	OL
1.11653e-188	0.415613	0.443	0.327	2.20236e-184	FHIT	OL
1.32206e-184	0.26369	0.42	0.302	2.60776e-180	KCNQ1	OL
1.68453e-176	-0.319937	0.339	0.443	3.32273e-172	CNTN1	OL
2.14455e-175	0.257859	0.522	0.401	4.23013e-171	NINJ2	OL
2.30843e-172	0.321108	0.576	0.459	4.55337e-168	RPS6KA2	OL
2.84342e-172	0.253946	0.488	0.368	5.60865e-168	CNTLN	OL
1.55375e-168	-0.310577	0.376	0.477	3.06478e-164	RNF150	OL
1.23404e-162	-0.27069	0.232	0.333	2.43415e-158	TXNIP	OL
2.65132e-157	-0.600253	0.17	0.252	5.22973e-153	ENSMFAG00000030468	OL
4.71475e-157	-0.739478	0.297	0.375	9.29985e-153	SGCZ	OL
1.76528e-142	-0.260185	0.681	0.708	3.48202e-138	ZBTB16	OL
5.17255e-139	0.387133	0.199	0.118	1.02029e-134	RBFOX1	OL
9.59539e-139	-0.267893	0.129	0.211	1.89269e-134	LRP1B	OL
4.98981e-137	0.462143	0.115	0.052	9.8424e-133	ABR	OL
2.12119e-131	-0.278803	0.193	0.276	4.18406e-127	PID1	OL
4.4112e-128	0.273199	0.111	0.051	8.7011e-124	AOAH	OL
7.53281e-127	0.258459	0.484	0.366	1.48585e-122	ENSMFAG00000003779	OL
3.61103e-121	-0.263249	0.273	0.355	7.12275e-117	XKR6	OL
5.04757e-113	0.258045	0.239	0.157	9.95633e-109	ARHGAP26	OL
1.83851e-109	0.352501	0.124	0.065	3.62646e-105	CACNA1A	OL
2.54734e-94	-0.270566	0.326	0.394	5.02463e-90	ADGRL3	OL
4.29259e-91	0.268665	0.11	0.059	8.46713e-87	FAM149A	OL
4.65506e-82	-0.295884	0.262	0.328	9.1821e-78	KANK1	OL
5.36085e-81	0.254541	0.207	0.145	1.05743e-76	ADAMTS17	OL
1.49028e-59	0.430214	0.529	0.476	2.93957e-55	PDE4D	OL
1.44999e-55	-0.251206	0.28	0.33	2.86011e-51	ENSMFAG00000002899	OL
2.204e-37	0.366713	0.135	0.1	4.34739e-33	PLD5	OL
1.17949e-06	-0.291779	0.624	0.237	0.0232653	PCDH9	T
1.24898e-06	0.605037	0.783	0.577	0.0246361	PRKCA	T
0	1.01378	0.264	0.05	0	CD5L	Microglia
0	0.926405	0.278	0.019	0	CD4	Microglia
0	0.812836	0.251	0.048	0	DPP10	Microglia
0	0.780202	0.765	0.602	0	CACNA1A	Microglia
0	0.721418	0.272	0.05	0	NCAM1	Microglia
0	0.720241	0.341	0.189	0	KCNIP1	Microglia
0	0.639994	0.393	0.178	0	CADM1	Microglia
0	0.620083	0.142	0.041	0	HPSE2	Microglia
0	0.602673	0.906	0.884	0	ABR	Microglia
0	0.587761	0.297	0.125	0	ANKS1B	Microglia
0	0.586793	0.484	0.279	0	CARMIL1	Microglia
0	0.582605	0.143	0.023	0	CACNG2	Microglia
0	0.552427	0.284	0.129	0	KIF26B	Microglia
0	0.54963	0.161	0.048	0	NCAM2	Microglia
0	0.549357	0.285	0.054	0	ERBB4	Microglia
0	0.539608	0.315	0.14	0	RBFOX1	Microglia
0	0.527182	0.349	0.182	0	TMEM114	Microglia
0	0.515179	0.252	0.1	0	CSMD1	Microglia
0	0.512583	0.224	0.047	0	MAGI2	Microglia
0	0.507175	0.293	0.047	0	PCDH9	Microglia
0	0.502022	0.187	0.034	0	NKAIN2	Microglia
0	0.49216	0.319	0.159	0	MT-ND1	Microglia
0	0.480783	0.293	0.124	0	NRG1	Microglia
0	0.474486	0.162	0.04	0	NPAS3	Microglia
0	0.47417	0.164	0.035	0	ASIC2	Microglia
0	0.464602	0.351	0.184	0	LRP1B	Microglia
0	0.460033	0.792	0.665	0	ARHGAP26	Microglia
0	0.447313	0.581	0.422	0	SLC11A1	Microglia
0	0.441137	0.17	0.035	0	KAZN	Microglia
0	0.440402	0.197	0.041	0	IL1RAPL1	Microglia
0	0.435903	0.263	0.076	0	DCC	Microglia
0	0.427364	0.346	0.198	0	NBEA	Microglia
0	0.418807	0.186	0.064	0	RIN3	Microglia
0	0.417813	0.108	0.01	0	ROR1	Microglia
0	0.414122	0.283	0.138	0	SLC2A11	Microglia
0	0.408345	0.207	0.075	0	MDGA2	Microglia
0	0.396169	0.44	0.235	0	CD74	Microglia
0	0.391907	0.348	0.168	0	CNTNAP2	Microglia
0	0.368545	0.228	0.098	0	ENSMFAG00000000676	Microglia
0	0.363774	0.561	0.375	0	TMEM156	Microglia
0	0.358702	0.134	0.026	0	RPS6KA2	Microglia
0	0.341289	0.82	0.754	0	AOAH	Microglia
0	0.309582	0.168	0.041	0	SGCZ	Microglia
0	-0.251397	0.919	0.963	0	ZSWIM6	Microglia
0	-0.26826	0.7	0.822	0	GPCPD1	Microglia
0	-0.274634	0.884	0.958	0	PICALM	Microglia
0	-0.288376	0.912	0.938	0	ASTN2	Microglia
0	-0.294851	0.788	0.88	0	SMAP2	Microglia
0	-0.297107	0.751	0.861	0	ADAM28	Microglia
0	-0.297538	0.608	0.758	0	RECK	Microglia
0	-0.308194	0.765	0.863	0	PDE3B	Microglia
0	-0.333029	0.014	0.112	0	2021-03-01	Microglia
0	-0.338247	0.533	0.708	0	MED12L	Microglia
0	-0.348332	0.92	0.963	0	VAV3	Microglia
0	-0.362301	0.776	0.872	0	MERTK	Microglia
0	-0.365888	0.532	0.695	0	TANC1	Microglia
0	-0.378897	0.37	0.55	0	CLEC12A	Microglia
0	-0.404431	0.32	0.499	0	TEC	Microglia
0	-0.404897	0.681	0.819	0	IFNGR1	Microglia
0	-0.409202	0.309	0.511	0	SOBP	Microglia
0	-0.4131	0.409	0.615	0	SEMA6A	Microglia
0	-0.421772	0.552	0.709	0	SDK1	Microglia
0	-0.424658	0.801	0.906	0	SLC1A3	Microglia
0	-0.446779	0.114	0.284	0	CLEC7A	Microglia
0	-0.454143	0.815	0.914	0	SSBP2	Microglia
0	-0.460596	0.629	0.816	0	ARHGAP12	Microglia
0	-0.515951	0.192	0.39	0	CCDC91	Microglia
0	-0.673484	0.309	0.535	0	EYS	Microglia
0	-1.14694	0.045	0.321	0	LIPN	Microglia
2.4415e-306	0.275572	0.131	0.032	4.81587e-302	DSCAM	Microglia
1.34076e-299	-0.342167	0.511	0.661	2.64465e-295	B3GALNT2	Microglia
2.18671e-299	0.526427	0.144	0.04	4.31328e-295	CTNND2	Microglia
3.25886e-299	-0.263035	0.775	0.865	6.4281e-295	SIPA1L2	Microglia
1.16022e-298	0.444104	0.431	0.291	2.28853e-294	GARNL3	Microglia
1.51936e-298	0.459115	0.319	0.174	2.99695e-294	MACROD2	Microglia
4.87703e-296	0.455623	0.171	0.058	9.61995e-292	OPCML	Microglia
5.55087e-296	0.417638	0.462	0.31	1.09491e-291	SMIM35	Microglia
1.27015e-295	-0.314992	0.158	0.299	2.50536e-291	SH3RF1	Microglia
7.42475e-294	0.422155	0.122	0.029	1.46453e-289	NTM	Microglia
1.43422e-293	0.510104	0.283	0.149	2.829e-289	LDB2	Microglia
2.47194e-293	0.379116	0.558	0.424	4.87589e-289	SHTN1	Microglia
3.40087e-293	0.397727	0.102	0.018	6.70821e-289	FCRL1	Microglia
1.37527e-289	0.359985	0.134	0.036	2.71272e-285	DPP6	Microglia
4.28179e-287	0.454827	0.195	0.077	8.44584e-283	CDH20	Microglia
3.47282e-286	0.323268	0.213	0.088	6.85013e-282	PDE4B	Microglia
5.66529e-285	0.412292	0.194	0.075	1.11748e-280	NLGN1	Microglia
1.28681e-283	0.44353	0.551	0.422	2.53823e-279	AGAP1	Microglia
1.54191e-283	0.295701	0.115	0.026	3.04142e-279	LHFPL3	Microglia
4.23238e-273	0.452108	0.161	0.057	8.34836e-269	GLDN	Microglia
5.97944e-268	0.555854	0.302	0.165	1.17945e-263	NRXN1	Microglia
4.95435e-267	-0.255571	0.745	0.854	9.77245e-263	ENSMFAG00000033294	Microglia
1.0602e-266	0.418184	0.458	0.321	2.09124e-262	TG	Microglia
3.4246e-266	-0.259083	0.654	0.785	6.75503e-262	OSBPL11	Microglia
3.17232e-262	0.273075	0.14	0.043	6.2574e-258	PTPRD	Microglia
2.392e-261	0.298711	0.131	0.038	4.71821e-257	CDC42BPA	Microglia
4.30972e-259	-0.470586	0.443	0.553	8.50091e-255	ENSMFAG00000046669	Microglia
5.12392e-257	-0.326577	0.281	0.431	1.01069e-252	ENSMFAG00000043564	Microglia
7.17506e-257	0.251936	0.116	0.03	1.41528e-252	GRIK1	Microglia
7.03651e-251	0.295623	0.198	0.085	1.38795e-246	ANK3	Microglia
2.01165e-249	0.452495	0.516	0.386	3.96797e-245	SUSD4	Microglia
2.56147e-249	0.369935	0.162	0.06	5.0525e-245	FGF12	Microglia
1.27792e-245	0.306165	0.881	0.873	2.5207e-241	PALD1	Microglia
5.81459e-244	0.294211	0.13	0.04	1.14693e-239	DOCK3	Microglia
3.30255e-243	-0.268092	0.528	0.664	6.51427e-239	ABI1	Microglia
2.5435e-242	0.329236	0.173	0.07	5.01706e-238	PLXDC1	Microglia
5.79597e-241	-0.306793	0.344	0.487	1.14325e-236	GNB4	Microglia
1.50879e-240	-0.322106	0.388	0.531	2.97609e-236	CDK6	Microglia
3.03773e-239	0.406901	0.264	0.139	5.99192e-235	NRXN3	Microglia
1.08321e-238	0.301954	0.104	0.026	2.13663e-234	TEAD1	Microglia
2.95418e-234	0.277097	0.149	0.054	5.82713e-230	ENSMFAG00000004018	Microglia
1.99114e-232	0.420169	0.278	0.161	3.92753e-228	DGKG	Microglia
3.56114e-232	0.324628	0.61	0.495	7.02435e-228	ENSMFAG00000037181	Microglia
4.1785e-231	0.29752	0.214	0.103	8.2421e-227	GRID2	Microglia
8.25795e-227	-0.294792	0.461	0.597	1.62888e-222	PIBF1	Microglia
6.04148e-225	-0.253777	0.708	0.824	1.19168e-220	ARHGAP21	Microglia
5.60879e-224	-0.303771	0.438	0.568	1.10633e-219	BCO2	Microglia
8.28627e-222	-0.312845	0.294	0.427	1.63447e-217	UBL3	Microglia
1.03115e-221	0.337123	0.161	0.067	2.03394e-217	MOB3B	Microglia
2.52618e-219	0.407516	0.183	0.085	4.98289e-215	PARD3B	Microglia
7.76269e-218	0.358145	0.513	0.393	1.53119e-213	SIRPA	Microglia
3.10841e-215	-0.274643	0.078	0.17	6.13134e-211	ACSM5	Microglia
4.0589e-214	0.290653	0.736	0.616	8.00618e-210	ARHGAP24	Microglia
4.90982e-214	-0.43166	0.049	0.128	9.68462e-210	CALCR	Microglia
9.08652e-212	0.437647	0.205	0.1	1.79232e-207	ADGRB3	Microglia
1.01598e-208	-0.273632	0.135	0.243	2.00403e-204	ENSMFAG00000002948	Microglia
4.50142e-208	0.374356	0.219	0.113	8.87904e-204	SMARCD3	Microglia
6.65196e-206	-0.297036	0.257	0.382	1.3121e-201	SPATS2L	Microglia
8.77758e-205	0.349636	0.686	0.616	1.73138e-200	INPP4A	Microglia
1.91551e-204	0.331483	0.16	0.068	3.77834e-200	ZNF704	Microglia
3.92237e-204	-0.295675	0.118	0.22	7.73687e-200	REPS2	Microglia
4.97682e-204	-0.303138	0.311	0.441	9.81677e-200	ITGAV	Microglia
6.74769e-203	-0.256065	0.719	0.811	1.33098e-198	EPS15	Microglia
6.24532e-202	0.32207	0.165	0.074	1.23189e-197	PCNX4	Microglia
9.7334e-200	0.340905	0.193	0.095	1.91991e-195	PLXNC1	Microglia
6.57066e-199	0.352001	0.168	0.075	1.29606e-194	FGF14	Microglia
8.32083e-199	0.282263	0.141	0.056	1.64128e-194	CIITA	Microglia
1.96655e-197	-0.321384	0.425	0.548	3.87903e-193	SAMSN1	Microglia
8.03545e-194	-0.281692	0.14	0.246	1.58499e-189	ROR2	Microglia
9.19592e-193	-0.292539	0.789	0.879	1.81389e-188	FKBP5	Microglia
7.84287e-192	0.384146	0.234	0.133	1.54701e-187	LDLRAD3	Microglia
1.18742e-190	0.343886	0.381	0.266	2.34218e-186	MT-COX2	Microglia
1.90005e-190	-0.404339	0.222	0.338	3.74785e-186	LPL	Microglia
3.94978e-188	0.336163	0.338	0.22	7.79094e-184	ITPR1	Microglia
5.33349e-188	-0.256545	0.475	0.595	1.05203e-183	IL6ST	Microglia
1.35255e-187	-0.283051	0.113	0.21	2.6679e-183	ENSMFAG00000036637	Microglia
1.392e-187	0.292632	0.787	0.739	2.74572e-183	CYFIP1	Microglia
1.22729e-186	0.254118	0.805	0.728	2.42082e-182	MBP	Microglia
2.57331e-186	0.369447	0.15	0.067	5.07586e-182	ARHGAP20	Microglia
8.26736e-186	-0.272869	0.465	0.586	1.63074e-181	CEP85L	Microglia
4.10069e-185	0.338061	0.269	0.159	8.08861e-181	ARID5B	Microglia
8.07502e-185	0.481768	0.722	0.684	1.5928e-180	PLCB2	Microglia
1.30337e-182	-0.260253	0.133	0.233	2.57091e-178	ZFAND4	Microglia
1.80764e-180	0.476127	0.199	0.103	3.56557e-176	NRG3	Microglia
2.88569e-177	0.341937	0.23	0.134	5.69202e-173	MT-ND2	Microglia
3.46591e-174	0.373642	0.169	0.081	6.83651e-170	LRRTM4	Microglia
4.21429e-170	0.317863	0.153	0.069	8.31268e-166	ANK2	Microglia
1.41884e-168	0.300819	0.15	0.068	2.79867e-164	ALCAM	Microglia
2.16705e-168	0.372065	0.184	0.094	4.27451e-164	LSAMP	Microglia
1.40238e-166	0.343059	0.267	0.162	2.7662e-162	ENSMFAG00000001387	Microglia
5.88475e-165	0.295608	0.149	0.068	1.16077e-160	ROBO1	Microglia
3.52885e-164	0.255547	0.101	0.034	6.96065e-160	SPOCK3	Microglia
2.09563e-162	0.321878	0.317	0.211	4.13363e-158	FAM184A	Microglia
3.02961e-162	0.28837	0.209	0.115	5.9759e-158	GRIK2	Microglia
3.38764e-162	0.288387	0.666	0.576	6.68211e-158	VWF	Microglia
6.47443e-162	0.260658	0.114	0.044	1.27708e-157	ADGRL3	Microglia
3.19326e-161	-0.250362	0.38	0.493	6.29871e-157	MPZL1	Microglia
1.27286e-160	0.306423	0.148	0.068	2.51071e-156	HIP1	Microglia
1.11652e-159	0.310695	0.115	0.046	2.20234e-155	NTRK3	Microglia
1.33363e-159	0.276872	0.121	0.05	2.63059e-155	PGBD5	Microglia
1.73026e-158	0.310411	0.116	0.045	3.41294e-154	CTNNA3	Microglia
3.51722e-157	0.266463	0.113	0.044	6.93772e-153	PTPRK	Microglia
6.58366e-156	0.289104	0.185	0.099	1.29863e-151	ENSMFAG00000000296	Microglia
1.60378e-154	0.421629	0.133	0.059	3.16346e-150	CTNNA2	Microglia
2.06967e-154	0.374696	0.28	0.185	4.08243e-150	PADI2	Microglia
2.5342e-153	0.298886	0.742	0.69	4.99871e-149	ANKRD11	Microglia
7.26075e-152	0.288648	0.104	0.039	1.43218e-147	TMTC2	Microglia
1.25343e-151	0.293959	0.107	0.041	2.4724e-147	RGS7	Microglia
4.37688e-151	0.253376	0.111	0.043	8.6334e-147	RNF220	Microglia
7.93707e-150	0.340152	0.365	0.266	1.56559e-145	MT-CYTB	Microglia
1.45217e-149	0.328312	0.568	0.486	2.8644e-145	MYO1E	Microglia
1.98173e-149	-0.255862	0.568	0.676	3.90896e-145	MRC1	Microglia
5.5722e-148	0.262846	0.184	0.1	1.09912e-143	ADGRF3	Microglia
7.33028e-148	0.376983	0.183	0.1	1.4459e-143	TNIK	Microglia
2.44636e-146	0.287826	0.102	0.038	4.82544e-142	FRMD5	Microglia
2.09555e-143	0.271261	0.106	0.042	4.13348e-139	PEX5L	Microglia
6.09708e-142	0.267212	0.165	0.086	1.20265e-137	IQCJ-SCHIP1	Microglia
1.45351e-140	0.383557	0.139	0.069	2.86705e-136	RORA	Microglia
1.81683e-140	0.327127	0.441	0.346	3.5837e-136	RASGEF1C	Microglia
1.20691e-138	0.284627	0.672	0.618	2.38064e-134	MINK1	Microglia
1.53229e-136	-0.274384	0.185	0.277	3.02244e-132	HYDIN	Microglia
3.38389e-135	0.383343	0.565	0.488	6.67473e-131	PCDHGA4	Microglia
2.45903e-134	0.294856	0.181	0.102	4.85043e-130	EXPH5	Microglia
4.53265e-132	0.311732	0.416	0.325	8.94066e-128	ITPK1	Microglia
9.6913e-132	-0.271277	0.157	0.247	1.91161e-127	HMGA2	Microglia
1.37097e-130	-0.250802	0.203	0.301	2.70424e-126	CALB2	Microglia
5.87504e-125	0.273302	0.435	0.337	1.15885e-120	CPED1	Microglia
1.40311e-123	0.27098	0.714	0.667	2.76764e-119	MYO9B	Microglia
2.164e-122	0.438678	0.261	0.176	4.26848e-118	GABRG3	Microglia
3.49433e-122	0.265532	0.197	0.12	6.89256e-118	CRTC3	Microglia
1.1829e-120	0.348778	0.136	0.069	2.33327e-116	ENSMFAG00000030038	Microglia
8.75479e-118	0.273726	0.515	0.426	1.72688e-113	PRKN	Microglia
4.14593e-117	0.257019	0.274	0.189	8.17784e-113	ITGB2	Microglia
1.13892e-116	0.320352	0.189	0.113	2.24651e-112	DLGAP1	Microglia
1.25088e-116	0.353661	0.293	0.203	2.46735e-112	ROBO2	Microglia
6.42958e-115	0.293601	0.235	0.151	1.26823e-110	SYT1	Microglia
2.43737e-114	0.267627	0.458	0.367	4.8077e-110	MT-COX3	Microglia
2.14253e-113	0.251543	0.107	0.049	4.22614e-109	NRCAM	Microglia
5.4732e-113	0.351133	0.109	0.051	1.07959e-108	GPM6A	Microglia
5.93703e-113	0.304483	0.359	0.273	1.17108e-108	TREM2	Microglia
4.79291e-112	0.253678	0.263	0.18	9.45402e-108	ENSMFAG00000001181	Microglia
3.91806e-111	0.256989	0.516	0.429	7.72837e-107	ANO2	Microglia
2.62857e-109	0.279116	0.281	0.202	5.18486e-105	MT-ND4	Microglia
5.60542e-108	0.26123	0.168	0.098	1.10567e-103	NEGR1	Microglia
1.95588e-107	-0.470547	0.112	0.178	3.85798e-103	SORCS1	Microglia
8.13181e-107	0.318256	0.243	0.158	1.604e-102	KCNIP4	Microglia
7.66097e-106	0.277992	0.442	0.361	1.51113e-101	LOXL3	Microglia
9.77834e-106	0.254115	0.209	0.132	1.92878e-101	STXBP6	Microglia
5.38215e-103	0.258836	0.202	0.131	1.06163e-98	ABCC5	Microglia
5.36006e-102	0.276403	0.48	0.408	1.05727e-97	TANC2	Microglia
3.62204e-101	0.254266	0.702	0.659	7.14447e-97	LRP1	Microglia
1.17562e-100	0.264267	0.339	0.258	2.31891e-96	GAK	Microglia
2.31566e-100	0.271722	0.269	0.19	4.56764e-96	EEF2K	Microglia
5.00001e-100	0.278094	0.255	0.179	9.86252e-96	AKAP6	Microglia
8.76706e-99	0.297617	0.118	0.061	1.7293e-94	ENSMFAG00000037884	Microglia
2.18355e-96	0.292988	0.384	0.308	4.30706e-92	MYO15B	Microglia
9.33548e-96	0.274416	0.335	0.254	1.84142e-91	MITF	Microglia
1.09863e-93	0.277466	0.181	0.115	2.16705e-89	GRM7	Microglia
2.72941e-93	0.330247	0.331	0.258	5.38376e-89	FSCN1	Microglia
3.29298e-91	0.255998	0.418	0.341	6.4954e-87	DPY19L3	Microglia
6.37103e-90	0.26298	0.14	0.081	1.25668e-85	PTPRG	Microglia
6.43448e-87	-0.300725	0.244	0.316	1.2692e-82	AGBL4	Microglia
1.1932e-85	0.268321	0.198	0.132	2.35358e-81	TRPS1	Microglia
2.91352e-83	0.271397	0.388	0.318	5.74692e-79	DPP7	Microglia
3.15601e-80	0.25869	0.264	0.2	6.22523e-76	PLEKHH1	Microglia
1.06642e-79	0.267208	0.68	0.643	2.10351e-75	CNN3	Microglia
1.29877e-79	0.278546	0.135	0.081	2.56183e-75	GABRB1	Microglia
1.99286e-73	0.267598	0.427	0.363	3.93091e-69	RAP1GAP2	Microglia
4.93296e-70	0.260191	0.234	0.171	9.73027e-66	SYNE1	Microglia
2.13472e-68	0.253292	0.251	0.192	4.21073e-64	MT-ATP6	Microglia
2.38074e-68	0.254436	0.193	0.136	4.69601e-64	FAM20C	Microglia
5.14043e-68	0.254308	0.22	0.161	1.01395e-63	SLC44A1	Microglia
1.21439e-65	0.271012	0.222	0.166	2.39539e-61	GRM5	Microglia
1.84746e-59	0.266935	0.313	0.255	3.64411e-55	PBX1	Microglia
2.86892e-58	0.295581	0.318	0.266	5.65894e-54	TP53I13	Microglia
3.63478e-54	0.28647	0.19	0.139	7.1696e-50	CSMD3	Microglia
1.0662e-52	0.267918	0.13	0.087	2.10308e-48	PLEKHA5	Microglia
1.18275e-50	0.258794	0.358	0.306	2.33298e-46	CCSER1	Microglia
5.91082e-47	0.253615	0.187	0.14	1.16591e-42	HDX	Microglia
2.40507e-42	0.333122	0.34	0.281	4.74399e-38	CADM2	Microglia
2.03436e-39	0.500059	0.506	0.496	4.01277e-35	PLD5	Microglia
1.63678e-38	0.258915	0.193	0.152	3.22854e-34	PHACTR1	Microglia
1.76881e-35	0.258155	0.3	0.259	3.48897e-31	ZFP36	Microglia
7.8305e-30	0.309771	0.181	0.146	1.54457e-25	PLCB1	Microglia
5.52517e-28	0.32621	0.433	0.412	1.08984e-23	STAB1	Microglia
8.95224e-27	0.256852	0.32	0.283	1.76583e-22	ENSMFAG00000030654	Microglia
5.28341e-29	-0.879056	0.074	0.335	1.04215e-24	AOX4	EC
9.97126e-28	0.61435	0.463	0.149	1.96683e-23	PLXDC2	EC
2.04661e-20	1.19653	0.399	0.164	4.03693e-16	AOX2	EC
2.69254e-15	-0.472438	0.084	0.257	5.31104e-11	ENSMFAG00000031304	EC
1.86696e-14	-0.408069	0.785	0.869	3.68258e-10	TACC1	EC
2.09054e-14	-0.467024	0.775	0.855	4.12359e-10	DNM3	EC
1.28929e-13	-0.394355	0.673	0.813	2.54312e-09	NET1	EC
3.38202e-13	-0.381008	0.718	0.844	6.67104e-09	ZBTB16	EC
5.42696e-13	0.497592	0.589	0.379	1.07047e-08	CDH20	EC
2.11276e-10	-0.465597	0.738	0.811	4.16743e-06	TMTC2	EC
2.24875e-10	-0.266949	0.909	0.947	4.43565e-06	DOCK9	EC
2.51803e-10	-0.711277	0.425	0.571	4.96682e-06	RBFOX1	EC
7.88592e-10	-0.620979	0.062	0.175	1.5555e-05	ENSMFAG00000046802	EC
9.21257e-10	0.483524	0.645	0.518	1.81718e-05	PLAT	EC
9.12712e-09	-0.434323	0.329	0.482	0.000180032	KCTD8	EC
1.23238e-08	0.41366	0.131	0.036	0.000243086	CPAMD8	EC
1.25314e-08	0.765835	0.176	0.065	0.000247181	DLGAP2	EC
2.31569e-08	0.357018	0.167	0.061	0.00045677	EYA2	EC
3.94873e-08	-0.403853	0.406	0.541	0.000778887	CDK14	EC
4.69144e-08	0.406661	0.778	0.73	0.000925386	SLC7A5	EC
8.45386e-08	0.303445	0.313	0.175	0.00166752	CSRP2	EC
1.92108e-07	-0.350929	0.871	0.907	0.00378933	PDE4D	EC
2.13886e-07	-0.253037	0.208	0.347	0.00421889	TUBA1B	EC
2.15721e-07	0.44849	0.25	0.133	0.0042551	SLC7A11	EC
2.33517e-07	0.402465	0.535	0.421	0.00460613	CLEC3B	EC
2.94745e-07	0.285294	0.243	0.124	0.00581384	PCDH15	EC
3.46314e-07	0.296189	0.647	0.486	0.00683104	OSBPL10	EC
3.94475e-07	0.421514	0.343	0.21	0.00778102	RERG	EC
4.29379e-07	0.403195	0.477	0.347	0.00846951	EFR3B	EC
4.54814e-07	0.37168	0.25	0.137	0.00897121	CACNA1A	EC
4.83316e-07	-0.366831	0.516	0.636	0.00953341	ADGRG6	EC
5.54571e-07	-0.258306	0.088	0.19	0.0109389	TXNIP	EC
5.78492e-07	-0.250099	0.033	0.109	0.0114108	KCNQ5	EC
5.84315e-07	0.350519	0.167	0.07	0.0115256	GRIN2A	EC
5.97776e-07	0.380498	0.527	0.4	0.0117911	TSHZ3	EC
7.31933e-07	-0.31564	0.069	0.162	0.0144374	ARHGAP42	EC
8.41603e-07	-0.323853	0.663	0.756	0.0166006	CEP85L	EC
9.50168e-07	-0.331776	0.102	0.21	0.0187421	GPM6A	EC
1.13632e-06	0.507714	0.356	0.23	0.0224138	DYNC1I1	EC
1.15353e-06	0.290452	0.57	0.438	0.0227533	SLC16A14	EC
1.15879e-06	-0.319733	0.535	0.657	0.0228572	SETBP1	EC
1.49925e-06	0.332225	0.456	0.312	0.0295727	PRR16	EC
7.0345e-17	-0.703669	0.056	0.272	1.38756e-12	ENSMFAG00000001387	VLMC
4.0068e-14	-0.478224	0.027	0.185	7.90342e-10	ENSMFAG00000008239	VLMC
3.58489e-13	-0.366923	0.014	0.144	7.07119e-09	SYN2	VLMC
4.55777e-10	1.43177	0.305	0.087	8.9902e-06	CCBE1	VLMC
1.02569e-09	-0.451191	0.254	0.477	2.02316e-05	TUBA1B	VLMC
1.17628e-09	-0.671472	0.114	0.297	2.32022e-05	CCDC141	VLMC
1.72027e-09	0.545623	0.739	0.523	3.39323e-05	ANGPT1	VLMC
2.30228e-09	-0.404056	0.108	0.282	4.54125e-05	RPL41	VLMC
3.71677e-09	-0.432781	0.159	0.349	7.33134e-05	ENSMFAG00000035175	VLMC
1.01104e-08	-0.357708	0.029	0.138	0.000199428	ENSMFAG00000036310	VLMC
4.03387e-08	-0.512638	0.778	0.892	0.00079568	LAMA2	VLMC
4.55454e-08	-0.286909	0.027	0.128	0.000898383	ENSMFAG00000000298	VLMC
8.03672e-08	-0.349407	0.047	0.164	0.00158524	UBB	VLMC
8.30497e-08	-0.572578	0.209	0.374	0.00163815	PPIA	VLMC
8.45181e-08	-0.334329	0.068	0.2	0.00166712	HSPA8	VLMC
8.49984e-08	-0.309507	0.034	0.138	0.00167659	RPS9	VLMC
9.41629e-08	-0.658282	0.286	0.467	0.00185736	PREX2	VLMC
9.69288e-08	0.731928	0.369	0.174	0.00191192	FILIP1	VLMC
1.10372e-07	0.50102	0.447	0.226	0.00217709	ENSMFAG00000030025	VLMC
2.0409e-07	-0.426846	0.274	0.472	0.00402567	SPARC	VLMC
2.71038e-07	-0.477644	0.132	0.282	0.00534622	GAPDH	VLMC
3.07177e-07	0.548509	0.546	0.349	0.00605907	SNED1	VLMC
3.32309e-07	0.373702	0.798	0.667	0.0065548	CUX1	VLMC
5.21428e-07	-0.41514	0.025	0.113	0.0102852	PCP4	VLMC
6.55669e-07	-0.481391	0.095	0.226	0.0129331	SERF2	VLMC
7.86566e-07	-0.270334	0.047	0.154	0.015515	GSTP1	VLMC
8.33345e-07	0.294602	0.775	0.59	0.0164377	AARS	VLMC
9.88085e-07	0.334222	0.319	0.128	0.01949	COL1A1	VLMC
9.93403e-07	0.526426	0.564	0.374	0.0195949	SDK1	VLMC
1.50962e-06	-0.52355	0.386	0.549	0.0297772	RAPGEF5	VLMC
1.56739e-06	-0.59611	0.099	0.231	0.0309167	ADGRD1	VLMC
1.7346e-06	-0.292631	0.063	0.174	0.034215	ENSMFAG00000014721	VLMC
1.75615e-06	-0.511101	0.378	0.513	0.0346401	CETAPC	VLMC
1.84427e-06	0.60062	0.301	0.133	0.0363782	PAMR1	VLMC
