# Supplementary material for: Single-nucleus transcriptomic landscape of primate hippocampal aging
Source: Protein Cell. 2021 May 30;12(9):695–716. doi: 10.1007/s13238-021-00852-9 (PMC8403220; doi:10.1007/s13238-021-00852-9)
Supplement: Supplementary file 4 — Supplementary material 4 (XLSX 225 kb) [file 13238_2021_852_MOESM4_ESM.xlsx]

## Sheet: Young-specific
Young-specific cell-cell interaction pairs between cell types in monkey hippocampus
id_cp_interaction	interacting_pair	gene_a	gene_b	secreted	receptor_a	receptor_b	cell_pair	mean	pvalue	Group	ident	logP	logmean
CPI-SC03DD946B2	TGFB2_TGFbeta receptor1	ENSG00000092969		TRUE	FALSE	TRUE	EC.Microglia	0.858	0.001	Y	CPI-SC03DD946B2_EC.Microglia	3	0.22095
CPI-CS0FFBA02F8	ACVR_1A2A receptor_BMP6		ENSG00000153162	TRUE	TRUE	FALSE	EC.TAPC	0.271	0.001	Y	CPI-CS0FFBA02F8_EC.TAPC	3	1.88364
CPI-CS046B3C139	ACVR_1A2A receptor_BMP7		ENSG00000101144	TRUE	TRUE	FALSE	EC.TAPC	0.171	0.001	Y	CPI-CS046B3C139_EC.TAPC	3	2.54793
CPI-CS0C16967C6	ACVR1_BMPR2_BMP6		ENSG00000153162	TRUE	TRUE	FALSE	EC.TAPC	1.06	0.001	Y	CPI-CS0C16967C6_EC.TAPC	3	-0.0840643
CPI-CS08CC8F9D3	ACVR1_BMPR2_BMP7		ENSG00000101144	TRUE	TRUE	FALSE	EC.TAPC	0.96	0.001	Y	CPI-CS08CC8F9D3_EC.TAPC	3	0.0588937
CPI-SC032246C72	TGFB2_TGFbeta receptor2	ENSG00000092969		TRUE	FALSE	TRUE	EC.Microglia	0.216	0.001	Y	CPI-SC032246C72_EC.Microglia	3	2.2109
CPI-SS0659DBE72	EFNA4_EPHA4	ENSG00000243364	ENSG00000116106	TRUE	FALSE	TRUE	EC.ExN	0.743	0.001	Y	CPI-SS0659DBE72_EC.ExN	3	0.428566
CPI-CS0F6CFB979	BMPR1A_BMPR2_BMP6		ENSG00000153162	TRUE	TRUE	FALSE	EC.InN	0.398	0.001	Y	CPI-CS0F6CFB979_EC.InN	3	1.32916
CPI-SS0BAB460FF	ANGPT2_TEK	ENSG00000091879	ENSG00000120156	TRUE	FALSE	TRUE	EC.TAPC	0.351	0.001	Y	CPI-SS0BAB460FF_EC.TAPC	3	1.51046
CPI-SS00D3CD86E	TTR_DDR1	ENSG00000118271	ENSG00000229767	TRUE	FALSE	TRUE	EC.Microglia	0.168	0.001	Y	CPI-SS00D3CD86E_EC.Microglia	3	2.57347
CPI-SS09A36B221	BDNF_SORT1	ENSG00000176697	ENSG00000134243	TRUE	FALSE	TRUE	ExN.Microglia	0.802	0.001	Y	CPI-SS09A36B221_ExN.Microglia	3	0.318326
CPI-CS0247DA882	BMR1A_ACR2A_BMP6		ENSG00000153162	TRUE	TRUE	FALSE	EC.TAPC	0.271	0.001	Y	CPI-CS0247DA882_EC.TAPC	3	1.88364
CPI-SS02FBD007E	NECTIN2_NECTIN3	ENSG00000130202	ENSG00000177707	FALSE	TRUE	FALSE	EC.EC	0.42	0.001	Y	CPI-SS02FBD007E_EC.EC	3	1.25154
CPI-CS05EAF93CC	BMPR1A_BMPR2_BMP7		ENSG00000101144	TRUE	TRUE	FALSE	EC.NSC	0.534	0.001	Y	CPI-CS05EAF93CC_EC.NSC	3	0.905088
CPI-CS0D35E69F6	BMR1A_ACR2A_BMP7		ENSG00000101144	TRUE	TRUE	FALSE	EC.TAPC	0.171	0.001	Y	CPI-CS0D35E69F6_EC.TAPC	3	2.54793
CPI-SS0659DBE72	EFNA4_EPHA4	ENSG00000243364	ENSG00000116106	TRUE	FALSE	TRUE	EC.TAPC	0.603	0.001	Y	CPI-SS0659DBE72_EC.TAPC	3	0.72977
CPI-SS0008137B6	EFNA4_EPHA5	ENSG00000243364	ENSG00000145242	TRUE	FALSE	TRUE	EC.TAPC	0.27	0.001	Y	CPI-SS0008137B6_EC.TAPC	3	1.88897
CPI-SS0B99F22A2	JAG1_NOTCH3	ENSG00000101384	ENSG00000074181	FALSE	FALSE	TRUE	EC.ExN	0.263	0.001	Y	CPI-SS0B99F22A2_EC.ExN	3	1.92687
CPI-SS0F81DBF22	EFNA4_EPHA7	ENSG00000243364	ENSG00000135333	TRUE	FALSE	TRUE	EC.TAPC	0.791	0.001	Y	CPI-SS0F81DBF22_EC.TAPC	3	0.33825
CPI-SS0BF9FA3F2	ERBB3_NRG1	ENSG00000065361	ENSG00000157168	TRUE	TRUE	TRUE	EC.TAPC	1.573	0.001	Y	CPI-SS0BF9FA3F2_EC.TAPC	3	-0.653519
CPI-SS06A0B20BD	FGFR2_EPHA4	ENSG00000066468	ENSG00000116106	TRUE	TRUE	TRUE	EC.TAPC	0.645	0.001	Y	CPI-SS06A0B20BD_EC.TAPC	3	0.632629
CPI-SC04F2478E9	FN1_a3b1 complex	ENSG00000115414		TRUE	FALSE	FALSE	EC.TAPC	0.393	0.001	Y	CPI-SC04F2478E9_EC.TAPC	3	1.3474
CPI-SS0659DBE72	EFNA4_EPHA4	ENSG00000243364	ENSG00000116106	TRUE	FALSE	TRUE	EC.InN	0.321	0.001	Y	CPI-SS0659DBE72_EC.InN	3	1.63935
CPI-SS0659DBE72	EFNA4_EPHA4	ENSG00000243364	ENSG00000116106	TRUE	FALSE	TRUE	EC.NSC	0.171	0.001	Y	CPI-SS0659DBE72_EC.NSC	3	2.54793
CPI-CS05EAF93CC	BMPR1A_BMPR2_BMP7		ENSG00000101144	TRUE	TRUE	FALSE	EC.OPC	0.374	0.001	Y	CPI-CS05EAF93CC_EC.OPC	3	1.41889
CPI-SC06364D669	FN1_a4b1 complex	ENSG00000115414		TRUE	FALSE	FALSE	EC.TAPC	0.384	0.001	Y	CPI-SC06364D669_EC.TAPC	3	1.38082
CPI-SS0008137B6	EFNA4_EPHA5	ENSG00000243364	ENSG00000145242	TRUE	FALSE	TRUE	EC.NSC	0.132	0.001	Y	CPI-SS0008137B6_EC.NSC	3	2.92139
CPI-SC0ED0520DD	LAMA3_a3b1 complex	ENSG00000053747		TRUE	FALSE	FALSE	EC.TAPC	0.67	0.001	Y	CPI-SC0ED0520DD_EC.TAPC	3	0.577767
CPI-SS0B337B316	TEK_ANGPT1	ENSG00000120156	ENSG00000154188	TRUE	TRUE	FALSE	EC.TAPC	0.735	0.001	Y	CPI-SS0B337B316_EC.TAPC	3	0.444184
CPI-SS0659DBE72	EFNA4_EPHA4	ENSG00000243364	ENSG00000116106	TRUE	FALSE	TRUE	EC.ImN	0.784	0.001	Y	CPI-SS0659DBE72_EC.ImN	3	0.351074
CPI-SC032246C72	TGFB2_TGFbeta receptor2	ENSG00000092969		TRUE	FALSE	TRUE	EC.TAPC	0.226	0.001	Y	CPI-SC032246C72_EC.TAPC	3	2.14561
CPI-SS00D3CD86E	TTR_DDR1	ENSG00000118271	ENSG00000229767	TRUE	FALSE	TRUE	EC.TAPC	0.203	0.001	Y	CPI-SS00D3CD86E_EC.TAPC	3	2.30045
CPI-SS0008137B6	EFNA4_EPHA5	ENSG00000243364	ENSG00000145242	TRUE	FALSE	TRUE	EC.ExN	0.98	0.001	Y	CPI-SS0008137B6_EC.ExN	3	0.0291463
CPI-SS0F81DBF22	EFNA4_EPHA7	ENSG00000243364	ENSG00000135333	TRUE	FALSE	TRUE	EC.ExN	0.512	0.001	Y	CPI-SS0F81DBF22_EC.ExN	3	0.965784
CPI-SS0BF9FA3F2	ERBB3_NRG1	ENSG00000065361	ENSG00000157168	TRUE	TRUE	TRUE	EC.ExN	1.507	0.001	Y	CPI-SS0BF9FA3F2_EC.ExN	3	-0.591679
CPI-SS0B87FE6E0	NOTCH1_JAG1	ENSG00000148400	ENSG00000101384	FALSE	TRUE	FALSE	EC.InN	0.242	0.001	Y	CPI-SS0B87FE6E0_EC.InN	3	2.04692
CPI-SC0A2FE9693	LAMC1_a7b1 complex	ENSG00000135862		TRUE	FALSE	FALSE	EC.ExN	0.197	0.001	Y	CPI-SC0A2FE9693_EC.ExN	3	2.34373
CPI-SS0008137B6	EFNA4_EPHA5	ENSG00000243364	ENSG00000145242	TRUE	FALSE	TRUE	EC.ImN	0.852	0.001	Y	CPI-SS0008137B6_EC.ImN	3	0.231075
CPI-SS0F81DBF22	EFNA4_EPHA7	ENSG00000243364	ENSG00000135333	TRUE	FALSE	TRUE	EC.ImN	1.133	0.001	Y	CPI-SS0F81DBF22_EC.ImN	3	-0.180148
CPI-SS0BF9FA3F2	ERBB3_NRG1	ENSG00000065361	ENSG00000157168	TRUE	TRUE	TRUE	EC.ImN	1.242	0.001	Y	CPI-SS0BF9FA3F2_EC.ImN	3	-0.312665
CPI-SS09808DEAE	CD74_APP	ENSG00000019582	ENSG00000142192	FALSE	TRUE	FALSE	EC.Microglia	1.101	0.001	Y	CPI-SS09808DEAE_EC.Microglia	3	-0.138814
CPI-SC032246C72	TGFB2_TGFbeta receptor2	ENSG00000092969		TRUE	FALSE	TRUE	EC.ExN	0.24	0.001	Y	CPI-SC032246C72_EC.ExN	3	2.05889
CPI-SS041888D39	EPHA3_EFNA4	ENSG00000044524	ENSG00000243364	TRUE	TRUE	FALSE	ExN.EC	0.653	0.001	Y	CPI-SS041888D39_ExN.EC	3	0.614845
CPI-SS02904BE32	GLRA2_FAM3C	ENSG00000101958	ENSG00000196937	TRUE	TRUE	FALSE	ExN.EC	0.239	0.001	Y	CPI-SS02904BE32_ExN.EC	3	2.06492
CPI-SS02D7A1DDE	KIT_KITLG	ENSG00000157404	ENSG00000049130	TRUE	TRUE	FALSE	ExN.EC	0.146	0.001	Y	CPI-SS02D7A1DDE_ExN.EC	3	2.77596
CPI-SS055E061C9	LAMP1_FAM3C	ENSG00000185896	ENSG00000196937	TRUE	TRUE	FALSE	ExN.EC	0.113	0.03	Y	CPI-SS055E061C9_ExN.EC	1.52288	3.14561
CPI-SS0C5E9FBFB	NECTIN1_NECTIN3	ENSG00000110400	ENSG00000177707	TRUE	TRUE	FALSE	ExN.EC	0.146	0.01	Y	CPI-SS0C5E9FBFB_ExN.EC	2	2.77596
CPI-SC0A9EB628A	VCAM1_a4b1 complex	ENSG00000162692		FALSE	FALSE	FALSE	EC.TAPC	0.208	0.001	Y	CPI-SC0A9EB628A_EC.TAPC	3	2.26534
CPI-SS09808DEAE	CD74_APP	ENSG00000019582	ENSG00000142192	FALSE	TRUE	FALSE	EC.TAPC	1.367	0.001	Y	CPI-SS09808DEAE_EC.TAPC	3	-0.451013
CPI-SS039799099	FGFR1_NCAM1	ENSG00000077782	ENSG00000149294	TRUE	TRUE	TRUE	EC.NSC	1.265	0.001	Y	CPI-SS039799099_EC.NSC	3	-0.339137
CPI-SS0E075E5AF	NRG1_NETO2	ENSG00000157168	ENSG00000171208	TRUE	TRUE	TRUE	ExN.EC	1.538	0.001	Y	CPI-SS0E075E5AF_ExN.EC	3	-0.621056
CPI-SS033E6DE7E	NRP1_VEGFB	ENSG00000099250	ENSG00000173511	TRUE	TRUE	FALSE	ExN.EC	0.501	0.001	Y	CPI-SS033E6DE7E_ExN.EC	3	0.997117
CPI-SC052A417CB	COL4A3_a2b1 complex	ENSG00000169031		TRUE	FALSE	FALSE	ExN.ExN	0.128	0.045	Y	CPI-SC052A417CB_ExN.ExN	1.34679	2.96578
CPI-SC070D5A96F	JAM2_a4b1 complex	ENSG00000154721		FALSE	FALSE	FALSE	EC.TAPC	1.055	0.001	Y	CPI-SC070D5A96F_EC.TAPC	3	-0.077243
CPI-SC035134F18	COL5A1_a2b1 complex	ENSG00000130635		TRUE	FALSE	FALSE	ExN.ExN	0.142	0.001	Y	CPI-SC035134F18_ExN.ExN	3	2.81604
CPI-SC0FC645961	COL5A3_a2b1 complex	ENSG00000080573		TRUE	FALSE	FALSE	ExN.ExN	0.171	0.001	Y	CPI-SC0FC645961_ExN.ExN	3	2.54793
CPI-SS087B53ABF	JAM2_JAM3	ENSG00000154721	ENSG00000166086	TRUE	FALSE	FALSE	ExN.ExN	0.487	0.001	Y	CPI-SS087B53ABF_ExN.ExN	3	1.03801
CPI-SS02D7A1DDE	KIT_KITLG	ENSG00000157404	ENSG00000049130	TRUE	TRUE	FALSE	ExN.ExN	0.145	0.001	Y	CPI-SS02D7A1DDE_ExN.ExN	3	2.78588
CPI-SC0A2FE9693	LAMC1_a7b1 complex	ENSG00000135862		TRUE	FALSE	FALSE	ExN.ExN	0.231	0.001	Y	CPI-SC0A2FE9693_ExN.ExN	3	2.11404
CPI-SC032246C72	TGFB2_TGFbeta receptor2	ENSG00000092969		TRUE	FALSE	TRUE	ExN.ExN	0.189	0.01	Y	CPI-SC032246C72_ExN.ExN	2	2.40354
CPI-SS0CCDBBBC0	CEACAM1_CEACAM8	ENSG00000079385	ENSG00000124469	TRUE	FALSE	FALSE	ExN.ImN	0.106	0.001	Y	CPI-SS0CCDBBBC0_ExN.ImN	3	3.23786
CPI-SC04B0064C4	COL18A1_a2b1 complex	ENSG00000182871		TRUE	FALSE	FALSE	ExN.ImN	0.117	0.025	Y	CPI-SC04B0064C4_ExN.ImN	1.60206	3.09542
CPI-SC032246C72	TGFB2_TGFbeta receptor2	ENSG00000092969		TRUE	FALSE	TRUE	EC.NSC	0.307	0.001	Y	CPI-SC032246C72_EC.NSC	3	1.70369
CPI-SC052A417CB	COL4A3_a2b1 complex	ENSG00000169031		TRUE	FALSE	FALSE	ExN.ImN	0.133	0.01	Y	CPI-SC052A417CB_ExN.ImN	2	2.9105
CPI-SC0FC645961	COL5A3_a2b1 complex	ENSG00000080573		TRUE	FALSE	FALSE	ExN.ImN	0.176	0.001	Y	CPI-SC0FC645961_ExN.ImN	3	2.50635
CPI-SS00A6D366F	ADORA2A_NAMPT	ENSG00000128271	ENSG00000105835	TRUE	TRUE	FALSE	Pericyte.Pericyte	0.222	0.001	Y	CPI-SS00A6D366F_Pericyte.Pericyte	3	2.17137
CPI-SS07CF0C6E7	CALCB_CALCR	ENSG00000175868	ENSG00000004948	TRUE	FALSE	TRUE	ExN.Microglia	0.153	0.001	Y	CPI-SS07CF0C6E7_ExN.Microglia	3	2.7084
CPI-SC092C3E4DF	FN1_a8b1 complex	ENSG00000115414		TRUE	FALSE	FALSE	EC.ImN	0.406	0.001	Y	CPI-SC092C3E4DF_EC.ImN	3	1.30045
CPI-SC092C3E4DF	FN1_a8b1 complex	ENSG00000115414		TRUE	FALSE	FALSE	ExN.ImN	0.132	0.001	Y	CPI-SC092C3E4DF_ExN.ImN	3	2.92139
CPI-SS0889E281D	CADM1_CADM1	ENSG00000182985	ENSG00000182985	FALSE	FALSE	FALSE	EC.NSC	1.494	0.001	Y	CPI-SS0889E281D_EC.NSC	3	-0.57918
CPI-SS0FA326344	FZD6_WNT4	ENSG00000164930	ENSG00000162552	TRUE	TRUE	FALSE	EC.ImN	0.433	0.001	Y	CPI-SS0FA326344_EC.ImN	3	1.20756
CPI-SS0B42AD9EF	NOTCH1_WNT4	ENSG00000148400	ENSG00000162552	TRUE	TRUE	FALSE	EC.ImN	0.245	0.001	Y	CPI-SS0B42AD9EF_EC.ImN	3	2.02915
CPI-SS087B53ABF	JAM2_JAM3	ENSG00000154721	ENSG00000166086	TRUE	FALSE	FALSE	ExN.ImN	0.454	0.02	Y	CPI-SS087B53ABF_ExN.ImN	1.69897	1.13924
CPI-SC032246C72	TGFB2_TGFbeta receptor2	ENSG00000092969		TRUE	FALSE	TRUE	EC.ImN	0.431	0.001	Y	CPI-SC032246C72_EC.ImN	3	1.21424
CPI-SS0178F5C45	TGFB2_TGFBR3	ENSG00000092969	ENSG00000069702	TRUE	FALSE	TRUE	EC.ImN	0.102	0.001	Y	CPI-SS0178F5C45_EC.ImN	3	3.29336
CPI-SS0008137B6	EFNA4_EPHA5	ENSG00000243364	ENSG00000145242	TRUE	FALSE	TRUE	EC.InN	0.654	0.001	Y	CPI-SS0008137B6_EC.InN	3	0.612637
CPI-SS087E0E3FB	EFNB2_EPHA4	ENSG00000125266	ENSG00000116106	FALSE	TRUE	TRUE	EC.OL	0.181	0.001	Y	CPI-SS087E0E3FB_EC.OL	3	2.46594
CPI-SS00D3CD86E	TTR_DDR1	ENSG00000118271	ENSG00000229767	TRUE	FALSE	TRUE	EC.ImN	0.167	0.001	Y	CPI-SS00D3CD86E_EC.ImN	3	2.58208
CPI-SS09808DEAE	CD74_APP	ENSG00000019582	ENSG00000142192	FALSE	TRUE	FALSE	EC.OPC	1.089	0.001	Y	CPI-SS09808DEAE_EC.OPC	3	-0.123004
CPI-SS0178F5C45	TGFB2_TGFBR3	ENSG00000092969	ENSG00000069702	TRUE	FALSE	TRUE	EC.NSC	0.228	0.001	Y	CPI-SS0178F5C45_EC.NSC	3	2.13289
CPI-SS02D7A1DDE	KIT_KITLG	ENSG00000157404	ENSG00000049130	TRUE	TRUE	FALSE	ExN.ImN	0.121	0.001	Y	CPI-SS02D7A1DDE_ExN.ImN	3	3.04692
CPI-SS0F1A060D4	PVR_NECTIN3	ENSG00000073008	ENSG00000177707	TRUE	TRUE	FALSE	ExN.ImN	0.146	0.04	Y	CPI-SS0F1A060D4_ExN.ImN	1.39794	2.77596
CPI-SS0F81DBF22	EFNA4_EPHA7	ENSG00000243364	ENSG00000135333	TRUE	FALSE	TRUE	EC.InN	0.493	0.001	Y	CPI-SS0F81DBF22_EC.InN	3	1.02034
CPI-SS00D3CD86E	TTR_DDR1	ENSG00000118271	ENSG00000229767	TRUE	FALSE	TRUE	EC.NSC	0.277	0.001	Y	CPI-SS00D3CD86E_EC.NSC	3	1.85204
CPI-SS0BF9FA3F2	ERBB3_NRG1	ENSG00000065361	ENSG00000157168	TRUE	TRUE	TRUE	EC.InN	0.64	0.001	Y	CPI-SS0BF9FA3F2_EC.InN	3	0.643856
CPI-SC032246C72	TGFB2_TGFbeta receptor2	ENSG00000092969		TRUE	FALSE	TRUE	EC.InN	0.264	0.001	Y	CPI-SC032246C72_EC.InN	3	1.92139
CPI-SS07CF0C6E7	CALCB_CALCR	ENSG00000175868	ENSG00000004948	TRUE	FALSE	TRUE	InN.Microglia	0.163	0.001	Y	CPI-SS07CF0C6E7_InN.Microglia	3	2.61706
CPI-SC0A9EB628A	VCAM1_a4b1 complex	ENSG00000162692		FALSE	FALSE	FALSE	EC.Pericyte	0.258	0.001	Y	CPI-SC0A9EB628A_EC.Pericyte	3	1.95456
CPI-SC0814068D9	COL6A2_a2b1 complex	ENSG00000142173		TRUE	FALSE	FALSE	InN.Microglia	0.138	0.001	Y	CPI-SC0814068D9_InN.Microglia	3	2.85726
CPI-CS0FFBA02F8	ACVR_1A2A receptor_BMP6		ENSG00000153162	TRUE	TRUE	FALSE	ExN.TAPC	0.566	0.001	Y	CPI-CS0FFBA02F8_ExN.TAPC	3	0.821126
CPI-CS046B3C139	ACVR_1A2A receptor_BMP7		ENSG00000101144	TRUE	TRUE	FALSE	ExN.TAPC	0.467	0.001	Y	CPI-CS046B3C139_ExN.TAPC	3	1.09851
CPI-SS0178F5C45	TGFB2_TGFBR3	ENSG00000092969	ENSG00000069702	TRUE	FALSE	TRUE	EC.InN	0.162	0.001	Y	CPI-SS0178F5C45_EC.InN	3	2.62593
CPI-SS0302E8E8F	CD74_COPA	ENSG00000019582	ENSG00000122218	TRUE	TRUE	FALSE	EC.T	0.61	0.001	Y	CPI-SS0302E8E8F_EC.T	3	0.713119
CPI-CS02AEFFE28	ACVR_1A2B receptor_BMP6		ENSG00000153162	TRUE	TRUE	FALSE	ExN.TAPC	0.183	0.001	Y	CPI-CS02AEFFE28_ExN.TAPC	3	2.45008
CPI-SC070D5A96F	JAM2_a4b1 complex	ENSG00000154721		FALSE	FALSE	FALSE	EC.Pericyte	1.104	0.001	Y	CPI-SC070D5A96F_EC.Pericyte	3	-0.14274
CPI-SS02A0FF87F	FAM3C_CLEC2D	ENSG00000196937	ENSG00000069493	TRUE	FALSE	TRUE	EC.T	0.702	0.001	Y	CPI-SS02A0FF87F_EC.T	3	0.510457
CPI-SC07BE7830D	SPP1_a4b1 complex	ENSG00000118785		TRUE	FALSE	FALSE	EC.T	0.753	0.001	Y	CPI-SC07BE7830D_EC.T	3	0.409278
CPI-SS0BA601DC4	BDNF_NTRK2	ENSG00000176697	ENSG00000148053	TRUE	FALSE	TRUE	EC.Pericyte	0.294	0.025	Y	CPI-SS0BA601DC4_EC.Pericyte	1.60206	1.76611
CPI-CS0C16967C6	ACVR1_BMPR2_BMP6		ENSG00000153162	TRUE	TRUE	FALSE	ExN.TAPC	0.308	0.001	Y	CPI-CS0C16967C6_ExN.TAPC	3	1.699
CPI-CS08CC8F9D3	ACVR1_BMPR2_BMP7		ENSG00000101144	TRUE	TRUE	FALSE	ExN.TAPC	0.209	0.001	Y	CPI-CS08CC8F9D3_ExN.TAPC	3	2.25843
CPI-SS0BAB460FF	ANGPT2_TEK	ENSG00000091879	ENSG00000120156	TRUE	FALSE	TRUE	ExN.TAPC	0.239	0.001	Y	CPI-SS0BAB460FF_ExN.TAPC	3	2.06492
CPI-CS0F6CFB979	BMPR1A_BMPR2_BMP6		ENSG00000153162	TRUE	TRUE	FALSE	ExN.TAPC	0.346	0.001	Y	CPI-CS0F6CFB979_ExN.TAPC	3	1.53116
CPI-SS041888D39	EPHA3_EFNA4	ENSG00000044524	ENSG00000243364	TRUE	TRUE	FALSE	ImN.EC	0.192	0.001	Y	CPI-SS041888D39_ImN.EC	3	2.38082
CPI-SS02904BE32	GLRA2_FAM3C	ENSG00000101958	ENSG00000196937	TRUE	TRUE	FALSE	ImN.EC	0.346	0.001	Y	CPI-SS02904BE32_ImN.EC	3	1.53116
CPI-SS0E075E5AF	NRG1_NETO2	ENSG00000157168	ENSG00000171208	TRUE	TRUE	TRUE	ImN.EC	1.272	0.001	Y	CPI-SS0E075E5AF_ImN.EC	3	-0.347099
CPI-SS033E6DE7E	NRP1_VEGFB	ENSG00000099250	ENSG00000173511	TRUE	TRUE	FALSE	ImN.EC	0.717	0.001	Y	CPI-SS033E6DE7E_ImN.EC	3	0.479955
CPI-SS02AB0C3E0	SPP1_CD44	ENSG00000118785	ENSG00000026508	TRUE	FALSE	TRUE	EC.T	0.541	0.001	Y	CPI-SS02AB0C3E0_EC.T	3	0.8863
CPI-CS046BCFC6F	BMPR1A_BMPR2_BMP5		ENSG00000112175	TRUE	TRUE	FALSE	EC.VLMC	0.517	0.001	Y	CPI-CS046BCFC6F_EC.VLMC	3	0.951764
CPI-CS0F6CFB979	BMPR1A_BMPR2_BMP6		ENSG00000153162	TRUE	TRUE	FALSE	EC.EC	0.277	0.005	Y	CPI-CS0F6CFB979_EC.EC	2.30103	1.85204
CPI-SS00D3CD86E	TTR_DDR1	ENSG00000118271	ENSG00000229767	TRUE	FALSE	TRUE	EC.InN	0.162	0.005	Y	CPI-SS00D3CD86E_EC.InN	2.30103	2.62593
CPI-CS0F6CFB979	BMPR1A_BMPR2_BMP6		ENSG00000153162	TRUE	TRUE	FALSE	EC.VLMC	0.744	0.001	Y	CPI-CS0F6CFB979_EC.VLMC	3	0.426625
CPI-SS0F1A060D4	PVR_NECTIN3	ENSG00000073008	ENSG00000177707	TRUE	TRUE	FALSE	ImN.EC	0.151	0.015	Y	CPI-SS0F1A060D4_ImN.EC	1.82391	2.72738
CPI-CS0247DA882	BMR1A_ACR2A_BMP6		ENSG00000153162	TRUE	TRUE	FALSE	ExN.TAPC	0.566	0.001	Y	CPI-CS0247DA882_ExN.TAPC	3	0.821126
CPI-CS0D35E69F6	BMR1A_ACR2A_BMP7		ENSG00000101144	TRUE	TRUE	FALSE	ExN.TAPC	0.467	0.001	Y	CPI-CS0D35E69F6_ExN.TAPC	3	1.09851
CPI-SS0C4D54E39	NOTCH3_JAG2	ENSG00000074181	ENSG00000184916	FALSE	TRUE	FALSE	ExN.EC	0.113	0.001	Y	CPI-SS0C4D54E39_ExN.EC	3	3.14561
CPI-CS076E1A639	BMR1A_AVR2B_BMP6		ENSG00000153162	TRUE	TRUE	FALSE	ExN.TAPC	0.183	0.001	Y	CPI-CS076E1A639_ExN.TAPC	3	2.45008
CPI-SS0CCDBBBC0	CEACAM1_CEACAM8	ENSG00000079385	ENSG00000124469	TRUE	FALSE	FALSE	ImN.ImN	0.093	0.001	Y	CPI-SS0CCDBBBC0_ImN.ImN	3	3.42663
CPI-SS00550260E	CADM3_NECTIN3	ENSG00000162706	ENSG00000177707	FALSE	FALSE	FALSE	ExN.EC	0.177	0.001	Y	CPI-SS00550260E_ExN.EC	3	2.49818
CPI-SC092C3E4DF	FN1_a8b1 complex	ENSG00000115414		TRUE	FALSE	FALSE	ImN.ImN	0.155	0.001	Y	CPI-SC092C3E4DF_ImN.ImN	3	2.68966
CPI-SC04B0064C4	COL18A1_a2b1 complex	ENSG00000182871		TRUE	FALSE	FALSE	ExN.TAPC	0.137	0.01	Y	CPI-SC04B0064C4_ExN.TAPC	2	2.86775
CPI-SS0B990492C	CADM1_NECTIN3	ENSG00000182985	ENSG00000177707	FALSE	FALSE	FALSE	ExN.EC	0.847	0.005	Y	CPI-SS0B990492C_ExN.EC	2.30103	0.239566
CPI-SS0F1A060D4	PVR_NECTIN3	ENSG00000073008	ENSG00000177707	TRUE	TRUE	FALSE	ImN.ImN	0.157	0.001	Y	CPI-SS0F1A060D4_ImN.ImN	3	2.67116
CPI-SS0B337B316	TEK_ANGPT1	ENSG00000120156	ENSG00000154188	TRUE	TRUE	FALSE	ImN.ImN	0.125	0.001	Y	CPI-SS0B337B316_ImN.ImN	3	3
CPI-SS0C4D54E39	NOTCH3_JAG2	ENSG00000074181	ENSG00000184916	FALSE	TRUE	FALSE	ExN.ExN	0.124	0.001	Y	CPI-SS0C4D54E39_ExN.ExN	3	3.01159
CPI-SC04B0064C4	COL18A1_a2b1 complex	ENSG00000182871		TRUE	FALSE	FALSE	ExN.InN	0.129	0.001	Y	CPI-SC04B0064C4_ExN.InN	3	2.95456
CPI-SC052A417CB	COL4A3_a2b1 complex	ENSG00000169031		TRUE	FALSE	FALSE	ExN.TAPC	0.154	0.01	Y	CPI-SC052A417CB_ExN.TAPC	2	2.699
CPI-SS02D7A1DDE	KIT_KITLG	ENSG00000157404	ENSG00000049130	TRUE	TRUE	FALSE	ExN.InN	0.081	0.001	Y	CPI-SS02D7A1DDE_ExN.InN	3	3.62593
CPI-SS0889E281D	CADM1_CADM1	ENSG00000182985	ENSG00000182985	FALSE	FALSE	FALSE	ExN.ExN	1.537	0.001	Y	CPI-SS0889E281D_ExN.ExN	3	-0.620117
CPI-SS0178F5C45	TGFB2_TGFBR3	ENSG00000092969	ENSG00000069702	TRUE	FALSE	TRUE	EC.T	0.227	0.001	Y	CPI-SS0178F5C45_EC.T	3	2.13924
CPI-SC032246C72	TGFB2_TGFbeta receptor2	ENSG00000092969		TRUE	FALSE	TRUE	ExN.InN	0.212	0.001	Y	CPI-SC032246C72_ExN.InN	3	2.23786
CPI-SS0A69F13A3	WNT4_SMO	ENSG00000162552	ENSG00000128602	TRUE	FALSE	TRUE	ImN.ImN	0.069	0.001	Y	CPI-SS0A69F13A3_ImN.ImN	3	3.85726
CPI-SS0008137B6	EFNA4_EPHA5	ENSG00000243364	ENSG00000145242	TRUE	FALSE	TRUE	EC.OPC	0.438	0.001	Y	CPI-SS0008137B6_EC.OPC	3	1.191
CPI-SC08B1D5269	COL5A3_a10b1 complex	ENSG00000080573		TRUE	FALSE	FALSE	ImN.InN	0.093	0.001	Y	CPI-SC08B1D5269_ImN.InN	3	3.42663
CPI-SS0C4D54E39	NOTCH3_JAG2	ENSG00000074181	ENSG00000184916	FALSE	TRUE	FALSE	ExN.ImN	0.065	0.001	Y	CPI-SS0C4D54E39_ExN.ImN	3	3.94342
CPI-SS07AF9303D	GRP_GRPR	ENSG00000134443	ENSG00000126010	TRUE	FALSE	TRUE	ImN.InN	0.133	0.001	Y	CPI-SS07AF9303D_ImN.InN	3	2.9105
CPI-SC0CE851065	COL6A2_a10b1 complex	ENSG00000142173		TRUE	FALSE	FALSE	InN.EC	0.255	0.001	Y	CPI-SC0CE851065_InN.EC	3	1.97143
CPI-SC0F4BC2909	COL6A2_a1b1 complex	ENSG00000142173		TRUE	FALSE	FALSE	InN.EC	0.412	0.001	Y	CPI-SC0F4BC2909_InN.EC	3	1.27928
CPI-SC0814068D9	COL6A2_a2b1 complex	ENSG00000142173		TRUE	FALSE	FALSE	InN.EC	0.26	0.001	Y	CPI-SC0814068D9_InN.EC	3	1.94342
CPI-SS0DBA4D668	DPP4_CXCL12	ENSG00000197635	ENSG00000107562	TRUE	TRUE	FALSE	InN.EC	0.143	0.001	Y	CPI-SS0DBA4D668_InN.EC	3	2.80591
CPI-SS0B990492C	CADM1_NECTIN3	ENSG00000182985	ENSG00000177707	FALSE	FALSE	FALSE	ExN.ImN	0.852	0.005	Y	CPI-SS0B990492C_ExN.ImN	2.30103	0.231075
CPI-SS08CA619FE	EGFR_GRN	ENSG00000146648	ENSG00000030582	TRUE	TRUE	FALSE	InN.EC	0.637	0.001	Y	CPI-SS08CA619FE_InN.EC	3	0.650635
CPI-SS041888D39	EPHA3_EFNA4	ENSG00000044524	ENSG00000243364	TRUE	TRUE	FALSE	InN.EC	0.335	0.001	Y	CPI-SS041888D39_InN.EC	3	1.57777
CPI-SS0C4D54E39	NOTCH3_JAG2	ENSG00000074181	ENSG00000184916	FALSE	TRUE	FALSE	ExN.InN	0.103	0.001	Y	CPI-SS0C4D54E39_ExN.InN	3	3.27928
CPI-SS02904BE32	GLRA2_FAM3C	ENSG00000101958	ENSG00000196937	TRUE	TRUE	FALSE	InN.EC	0.41	0.001	Y	CPI-SS02904BE32_InN.EC	3	1.2863
CPI-SS0C5E9FBFB	NECTIN1_NECTIN3	ENSG00000110400	ENSG00000177707	TRUE	TRUE	FALSE	InN.EC	0.19	0.001	Y	CPI-SS0C5E9FBFB_InN.EC	3	2.39593
CPI-SS0E075E5AF	NRG1_NETO2	ENSG00000157168	ENSG00000171208	TRUE	TRUE	TRUE	InN.EC	0.671	0.001	Y	CPI-SS0E075E5AF_InN.EC	3	0.575615
CPI-SS0BAB460FF	ANGPT2_TEK	ENSG00000091879	ENSG00000120156	TRUE	FALSE	TRUE	InN.ExN	0.197	0.001	Y	CPI-SS0BAB460FF_InN.ExN	3	2.34373
CPI-SC0CE851065	COL6A2_a10b1 complex	ENSG00000142173		TRUE	FALSE	FALSE	InN.ExN	0.152	0.001	Y	CPI-SC0CE851065_InN.ExN	3	2.71786
CPI-SC0814068D9	COL6A2_a2b1 complex	ENSG00000142173		TRUE	FALSE	FALSE	InN.ExN	0.134	0.001	Y	CPI-SC0814068D9_InN.ExN	3	2.8997
CPI-SS087B53ABF	JAM2_JAM3	ENSG00000154721	ENSG00000166086	TRUE	FALSE	FALSE	InN.ExN	0.465	0.01	Y	CPI-SS087B53ABF_InN.ExN	2	1.1047
CPI-SC0A2FE9693	LAMC1_a7b1 complex	ENSG00000135862		TRUE	FALSE	FALSE	InN.ExN	0.208	0.001	Y	CPI-SC0A2FE9693_InN.ExN	3	2.26534
CPI-SS0B337B316	TEK_ANGPT1	ENSG00000120156	ENSG00000154188	TRUE	TRUE	FALSE	InN.ExN	0.158	0.001	Y	CPI-SS0B337B316_InN.ExN	3	2.662
CPI-SS079DDF890	TNFSF12_TNFRSF25	ENSG00000239697	ENSG00000215788	TRUE	FALSE	TRUE	InN.ExN	0.165	0.001	Y	CPI-SS079DDF890_InN.ExN	3	2.59946
CPI-CS0FFBA02F8	ACVR_1A2A receptor_BMP6		ENSG00000153162	TRUE	TRUE	FALSE	Microglia.EC	0.258	0.001	Y	CPI-CS0FFBA02F8_Microglia.EC	3	1.95456
CPI-SS098425155	ADRB2_VEGFB	ENSG00000169252	ENSG00000173511	TRUE	TRUE	FALSE	Microglia.EC	0.175	0.001	Y	CPI-SS098425155_Microglia.EC	3	2.51457
CPI-CS0247DA882	BMR1A_ACR2A_BMP6		ENSG00000153162	TRUE	TRUE	FALSE	Microglia.EC	0.258	0.001	Y	CPI-CS0247DA882_Microglia.EC	3	1.95456
CPI-SS0CCDBBBC0	CEACAM1_CEACAM8	ENSG00000079385	ENSG00000124469	TRUE	FALSE	FALSE	InN.ImN	0.078	0.001	Y	CPI-SS0CCDBBBC0_InN.ImN	3	3.68038
CPI-SC0CE851065	COL6A2_a10b1 complex	ENSG00000142173		TRUE	FALSE	FALSE	InN.ImN	0.15	0.001	Y	CPI-SC0CE851065_InN.ImN	3	2.73697
CPI-SC0814068D9	COL6A2_a2b1 complex	ENSG00000142173		TRUE	FALSE	FALSE	InN.ImN	0.14	0.001	Y	CPI-SC0814068D9_InN.ImN	3	2.8365
CPI-SC070D5A96F	JAM2_a4b1 complex	ENSG00000154721		FALSE	FALSE	FALSE	ExN.TAPC	0.227	0.001	Y	CPI-SC070D5A96F_ExN.TAPC	3	2.13924
CPI-SS0DBA4D668	DPP4_CXCL12	ENSG00000197635	ENSG00000107562	TRUE	TRUE	FALSE	InN.ImN	0.056	0.001	Y	CPI-SS0DBA4D668_InN.ImN	3	4.15843
CPI-SC09DFB2ACA	COL19A1_a10b1 complex	ENSG00000082293		TRUE	FALSE	FALSE	Microglia.EC	0.291	0.001	Y	CPI-SC09DFB2ACA_Microglia.EC	3	1.78091
CPI-SC0D9B795CC	CDH1_a2b1 complex	ENSG00000039068		FALSE	FALSE	FALSE	ExN.TAPC	0.141	0.015	Y	CPI-SC0D9B795CC_ExN.TAPC	1.82391	2.82623
CPI-SC035134F18	COL5A1_a2b1 complex	ENSG00000130635		TRUE	FALSE	FALSE	ExN.TAPC	0.168	0.001	Y	CPI-SC035134F18_ExN.TAPC	3	2.57347
CPI-SC092C3E4DF	FN1_a8b1 complex	ENSG00000115414		TRUE	FALSE	FALSE	InN.ImN	0.129	0.001	Y	CPI-SC092C3E4DF_InN.ImN	3	2.95456
CPI-SS0241A1F57	NRP2_SEMA3C	ENSG00000118257	ENSG00000075223	TRUE	TRUE	FALSE	InN.ImN	0.247	0.01	Y	CPI-SS0241A1F57_InN.ImN	2	2.01742
CPI-SS0B990492C	CADM1_NECTIN3	ENSG00000182985	ENSG00000177707	FALSE	FALSE	FALSE	ExN.TAPC	0.874	0.001	Y	CPI-SS0B990492C_ExN.TAPC	3	0.194295
CPI-SC0BA41B0D3	COL19A1_a1b1 complex	ENSG00000082293		TRUE	FALSE	FALSE	Microglia.EC	0.448	0.001	Y	CPI-SC0BA41B0D3_Microglia.EC	3	1.15843
CPI-SC0ADD7BEF0	COL19A1_a2b1 complex	ENSG00000082293		TRUE	FALSE	FALSE	Microglia.EC	0.297	0.001	Y	CPI-SC0ADD7BEF0_Microglia.EC	3	1.75147
CPI-SS0B337B316	TEK_ANGPT1	ENSG00000120156	ENSG00000154188	TRUE	TRUE	FALSE	InN.ImN	0.155	0.001	Y	CPI-SS0B337B316_InN.ImN	3	2.68966
CPI-SS033E6DE7E	NRP1_VEGFB	ENSG00000099250	ENSG00000173511	TRUE	TRUE	FALSE	Microglia.EC	0.334	0.001	Y	CPI-SS033E6DE7E_Microglia.EC	3	1.58208
CPI-SS079DDF890	TNFSF12_TNFRSF25	ENSG00000239697	ENSG00000215788	TRUE	FALSE	TRUE	InN.ImN	0.262	0.001	Y	CPI-SS079DDF890_InN.ImN	3	1.93236
CPI-SC08B1D5269	COL5A3_a10b1 complex	ENSG00000080573		TRUE	FALSE	FALSE	InN.InN	0.089	0.001	Y	CPI-SC08B1D5269_InN.InN	3	3.49005
CPI-SC0CE851065	COL6A2_a10b1 complex	ENSG00000142173		TRUE	FALSE	FALSE	InN.InN	0.11	0.001	Y	CPI-SC0CE851065_InN.InN	3	3.18442
CPI-SC0814068D9	COL6A2_a2b1 complex	ENSG00000142173		TRUE	FALSE	FALSE	InN.InN	0.152	0.001	Y	CPI-SC0814068D9_InN.InN	3	2.71786
CPI-SS0B3829651	CADM3_EPB41L1	ENSG00000162706	ENSG00000088367	FALSE	FALSE	FALSE	ExN.NSC	0.208	0.001	Y	CPI-SS0B3829651_ExN.NSC	3	2.26534
CPI-SS0E00478B4	NRP2_VEGFA	ENSG00000118257	ENSG00000112715	TRUE	TRUE	FALSE	InN.InN	0.226	0.03	Y	CPI-SS0E00478B4_InN.InN	1.52288	2.14561
CPI-SS0DA033F03	TNFRSF1A_GRN	ENSG00000067182	ENSG00000030582	TRUE	TRUE	FALSE	Microglia.EC	0.16	0.001	Y	CPI-SS0DA033F03_Microglia.EC	3	2.64386
CPI-SS0C4E86714	TNFRSF1B_GRN	ENSG00000028137	ENSG00000030582	TRUE	TRUE	FALSE	Microglia.EC	0.537	0.001	Y	CPI-SS0C4E86714_Microglia.EC	3	0.897006
CPI-SS03CC15FF3	PDGFRA_PDGFC	ENSG00000134853	ENSG00000145431	TRUE	TRUE	FALSE	InN.InN	0.156	0.001	Y	CPI-SS03CC15FF3_InN.InN	3	2.68038
CPI-CS0FFBA02F8	ACVR_1A2A receptor_BMP6		ENSG00000153162	TRUE	TRUE	FALSE	Microglia.ExN	0.141	0.001	Y	CPI-CS0FFBA02F8_Microglia.ExN	3	2.82623
CPI-SS05B4EB419	EFNA3_EPHA4	ENSG00000143590	ENSG00000116106	FALSE	FALSE	TRUE	ExN.OL	0.093	0.001	Y	CPI-SS05B4EB419_ExN.OL	3	3.42663
CPI-SS0BF9FA3F2	ERBB3_NRG1	ENSG00000065361	ENSG00000157168	TRUE	TRUE	TRUE	EC.OPC	1.348	0.001	Y	CPI-SS0BF9FA3F2_EC.OPC	3	-0.43082
CPI-SS087E0E3FB	EFNB2_EPHA4	ENSG00000125266	ENSG00000116106	FALSE	TRUE	TRUE	ExN.OL	0.17	0.001	Y	CPI-SS087E0E3FB_ExN.OL	3	2.55639
CPI-SS0FC01B947	EFNA5_EPHA4	ENSG00000184349	ENSG00000116106	FALSE	FALSE	TRUE	ExN.OL	1.014	0.001	Y	CPI-SS0FC01B947_ExN.OL	3	-0.0200577
CPI-SS0B990492C	CADM1_NECTIN3	ENSG00000182985	ENSG00000177707	FALSE	FALSE	FALSE	ExN.OL	0.911	0.001	Y	CPI-SS0B990492C_ExN.OL	3	0.134477
CPI-CS0247DA882	BMR1A_ACR2A_BMP6		ENSG00000153162	TRUE	TRUE	FALSE	Microglia.ExN	0.141	0.001	Y	CPI-CS0247DA882_Microglia.ExN	3	2.82623
CPI-SC09DFB2ACA	COL19A1_a10b1 complex	ENSG00000082293		TRUE	FALSE	FALSE	Microglia.ExN	0.188	0.001	Y	CPI-SC09DFB2ACA_Microglia.ExN	3	2.4112
CPI-SS0CB4F2FE4	PDGFB_ADGRV1	ENSG00000100311	ENSG00000164199	TRUE	FALSE	TRUE	Microglia.ExN	0.188	0.001	Y	CPI-SS0CB4F2FE4_Microglia.ExN	3	2.4112
CPI-CS091BF99D0	ACVR_1A2A receptor_INHBA		ENSG00000122641	TRUE	TRUE	FALSE	Microglia.ImN	0.131	0.001	Y	CPI-CS091BF99D0_Microglia.ImN	3	2.93236
CPI-SS098425155	ADRB2_VEGFB	ENSG00000169252	ENSG00000173511	TRUE	TRUE	FALSE	Microglia.ImN	0.141	0.001	Y	CPI-SS098425155_Microglia.ImN	3	2.82623
CPI-SS0BAB460FF	ANGPT2_TEK	ENSG00000091879	ENSG00000120156	TRUE	FALSE	TRUE	Microglia.ImN	0.177	0.001	Y	CPI-SS0BAB460FF_Microglia.ImN	3	2.49818
CPI-CS0EF793D6A	BMPR1B_BMPR2_BMP6		ENSG00000153162	TRUE	TRUE	FALSE	TAPC.EC	0.279	0.001	Y	CPI-CS0EF793D6A_TAPC.EC	3	1.84166
CPI-CS0921BB754	BMR1B_AVR2A_BMP6		ENSG00000153162	TRUE	TRUE	FALSE	TAPC.EC	0.279	0.001	Y	CPI-CS0921BB754_TAPC.EC	3	1.84166
CPI-CS0C0D60519	BMR1B_AVR2B_BMP6		ENSG00000153162	TRUE	TRUE	FALSE	TAPC.EC	0.279	0.001	Y	CPI-CS0C0D60519_TAPC.EC	3	1.84166
CPI-SC090311934	COL24A1_a10b1 complex	ENSG00000171502		TRUE	FALSE	FALSE	TAPC.EC	0.269	0.001	Y	CPI-SC090311934_TAPC.EC	3	1.89432
CPI-SC090DB3159	COL24A1_a1b1 complex	ENSG00000171502		TRUE	FALSE	FALSE	TAPC.EC	0.425	0.001	Y	CPI-SC090DB3159_TAPC.EC	3	1.23447
CPI-SC0EB600CAC	COL24A1_a2b1 complex	ENSG00000171502		TRUE	FALSE	FALSE	TAPC.EC	0.274	0.001	Y	CPI-SC0EB600CAC_TAPC.EC	3	1.86775
CPI-SS041888D39	EPHA3_EFNA4	ENSG00000044524	ENSG00000243364	TRUE	TRUE	FALSE	TAPC.EC	0.199	0.001	Y	CPI-SS041888D39_TAPC.EC	3	2.32916
CPI-SC070D5A96F	JAM2_a4b1 complex	ENSG00000154721		FALSE	FALSE	FALSE	ExN.Pericyte	0.277	0.001	Y	CPI-SC070D5A96F_ExN.Pericyte	3	1.85204
CPI-SS02904BE32	GLRA2_FAM3C	ENSG00000101958	ENSG00000196937	TRUE	TRUE	FALSE	TAPC.EC	0.537	0.001	Y	CPI-SS02904BE32_TAPC.EC	3	0.897006
CPI-SS0C5E9FBFB	NECTIN1_NECTIN3	ENSG00000110400	ENSG00000177707	TRUE	TRUE	FALSE	TAPC.EC	0.186	0.001	Y	CPI-SS0C5E9FBFB_TAPC.EC	3	2.42663
CPI-SS0E075E5AF	NRG1_NETO2	ENSG00000157168	ENSG00000171208	TRUE	TRUE	TRUE	TAPC.EC	1.604	0.001	Y	CPI-SS0E075E5AF_TAPC.EC	3	-0.681674
CPI-SS033E6DE7E	NRP1_VEGFB	ENSG00000099250	ENSG00000173511	TRUE	TRUE	FALSE	TAPC.EC	0.876	0.001	Y	CPI-SS033E6DE7E_TAPC.EC	3	0.190997
CPI-SC0FC645961	COL5A3_a2b1 complex	ENSG00000080573		TRUE	FALSE	FALSE	ExN.TAPC	0.196	0.001	Y	CPI-SC0FC645961_ExN.TAPC	3	2.35107
CPI-SS08F13AD5C	CD80_CD274	ENSG00000121594	ENSG00000120217	FALSE	TRUE	TRUE	ExN.VLMC	0.139	0.001	Y	CPI-SS08F13AD5C_ExN.VLMC	3	2.84684
CPI-SS0755A26DD	FGF1_FGFR1	ENSG00000113578	ENSG00000077782	TRUE	FALSE	TRUE	ExN.TAPC	0.436	0.015	Y	CPI-SS0755A26DD_ExN.TAPC	1.82391	1.1976
CPI-SS03189F5F6	FGF10_FGFR1	ENSG00000070193	ENSG00000077782	TRUE	FALSE	TRUE	ExN.TAPC	0.454	0.001	Y	CPI-SS03189F5F6_ExN.TAPC	3	1.13924
CPI-SS01F67987A	FGF2_FGFR1	ENSG00000138685	ENSG00000077782	TRUE	FALSE	TRUE	ExN.TAPC	0.414	0.03	Y	CPI-SS01F67987A_ExN.TAPC	1.52288	1.2723
CPI-SC04F2478E9	FN1_a3b1 complex	ENSG00000115414		TRUE	FALSE	FALSE	ExN.TAPC	0.118	0.001	Y	CPI-SC04F2478E9_ExN.TAPC	3	3.08314
CPI-SS00550260E	CADM3_NECTIN3	ENSG00000162706	ENSG00000177707	FALSE	FALSE	FALSE	ImN.EC	0.157	0.001	Y	CPI-SS00550260E_ImN.EC	3	2.67116
CPI-SC06364D669	FN1_a4b1 complex	ENSG00000115414		TRUE	FALSE	FALSE	ExN.TAPC	0.109	0.001	Y	CPI-SC06364D669_ExN.TAPC	3	3.1976
CPI-SS02D7A1DDE	KIT_KITLG	ENSG00000157404	ENSG00000049130	TRUE	TRUE	FALSE	ExN.TAPC	0.333	0.001	Y	CPI-SS02D7A1DDE_ExN.TAPC	3	1.58641
CPI-SS0B990492C	CADM1_NECTIN3	ENSG00000182985	ENSG00000177707	FALSE	FALSE	FALSE	ImN.EC	1.08	0.001	Y	CPI-SS0B990492C_ImN.EC	3	-0.111031
CPI-SC0ED0520DD	LAMA3_a3b1 complex	ENSG00000053747		TRUE	FALSE	FALSE	ExN.TAPC	0.309	0.001	Y	CPI-SC0ED0520DD_ExN.TAPC	3	1.69432
CPI-SS0708FE6FF	NRG1_LSR	ENSG00000157168	ENSG00000105699	TRUE	TRUE	TRUE	ExN.TAPC	1.497	0.001	Y	CPI-SS0708FE6FF_ExN.TAPC	3	-0.582074
CPI-SS0B99F22A2	JAG1_NOTCH3	ENSG00000101384	ENSG00000074181	FALSE	FALSE	TRUE	ImN.ExN	0.068	0.001	Y	CPI-SS0B99F22A2_ImN.ExN	3	3.87832
CPI-SC0E9C058EB	PLAUR_a4b1 complex	ENSG00000011422		TRUE	TRUE	FALSE	ExN.TAPC	0.102	0.001	Y	CPI-SC0E9C058EB_ExN.TAPC	3	3.29336
CPI-SS079DDF890	TNFSF12_TNFRSF25	ENSG00000239697	ENSG00000215788	TRUE	FALSE	TRUE	ExN.TAPC	0.127	0.001	Y	CPI-SS079DDF890_ExN.TAPC	3	2.9771
CPI-SC04B0064C4	COL18A1_a2b1 complex	ENSG00000182871		TRUE	FALSE	FALSE	ExN.NSC	0.112	0.04	Y	CPI-SC04B0064C4_ExN.NSC	1.39794	3.15843
CPI-SC0FC645961	COL5A3_a2b1 complex	ENSG00000080573		TRUE	FALSE	FALSE	ExN.NSC	0.171	0.001	Y	CPI-SC0FC645961_ExN.NSC	3	2.54793
CPI-SS05A8552D7	EDA_EDAR	ENSG00000158813	ENSG00000135960	TRUE	FALSE	TRUE	ExN.NSC	0.186	0.001	Y	CPI-SS05A8552D7_ExN.NSC	3	2.42663
CPI-SS079DDF890	TNFSF12_TNFRSF25	ENSG00000239697	ENSG00000215788	TRUE	FALSE	TRUE	InN.InN	0.185	0.001	Y	CPI-SS079DDF890_InN.InN	3	2.4344
CPI-CS0FFBA02F8	ACVR_1A2A receptor_BMP6		ENSG00000153162	TRUE	TRUE	FALSE	ImN.TAPC	0.411	0.001	Y	CPI-CS0FFBA02F8_ImN.TAPC	3	1.28279
CPI-CS046B3C139	ACVR_1A2A receptor_BMP7		ENSG00000101144	TRUE	TRUE	FALSE	ImN.TAPC	0.311	0.001	Y	CPI-CS046B3C139_ImN.TAPC	3	1.68501
CPI-CS02AEFFE28	ACVR_1A2B receptor_BMP6		ENSG00000153162	TRUE	TRUE	FALSE	ImN.TAPC	0.173	0.001	Y	CPI-CS02AEFFE28_ImN.TAPC	3	2.53116
CPI-SS01A07768A	CD46_JAG1	ENSG00000117335	ENSG00000101384	FALSE	TRUE	FALSE	ImN.InN	0.527	0.03	Y	CPI-SS01A07768A_ImN.InN	1.52288	0.924125
CPI-CS0C16967C6	ACVR1_BMPR2_BMP6		ENSG00000153162	TRUE	TRUE	FALSE	ImN.TAPC	0.499	0.001	Y	CPI-CS0C16967C6_ImN.TAPC	3	1.00289
CPI-SS079728E8B	ADORA2B_ENTPD1	ENSG00000170425	ENSG00000138185	FALSE	TRUE	FALSE	ImN.Microglia	1.313	0.001	Y	CPI-SS079728E8B_ImN.Microglia	3	-0.392867
CPI-CS08CC8F9D3	ACVR1_BMPR2_BMP7		ENSG00000101144	TRUE	TRUE	FALSE	ImN.TAPC	0.4	0.001	Y	CPI-CS08CC8F9D3_ImN.TAPC	3	1.32193
CPI-SS0BAB460FF	ANGPT2_TEK	ENSG00000091879	ENSG00000120156	TRUE	FALSE	TRUE	ImN.TAPC	0.266	0.001	Y	CPI-SS0BAB460FF_ImN.TAPC	3	1.9105
CPI-SS0B02DE712	EGFR_NRG1	ENSG00000146648	ENSG00000157168	TRUE	TRUE	TRUE	ExN.NSC	0.394	0.001	Y	CPI-SS0B02DE712_ExN.NSC	3	1.34373
CPI-SS0F9BBC31B	VIP_DPP4	ENSG00000146469	ENSG00000197635	TRUE	FALSE	TRUE	InN.InN	0.116	0.001	Y	CPI-SS0F9BBC31B_InN.InN	3	3.1078
CPI-SS0DEDA3567	TNFSF10_RIPK1	ENSG00000121858	ENSG00000137275	TRUE	FALSE	TRUE	EC.T	0.897	0.001	Y	CPI-SS0DEDA3567_EC.T	3	0.15682
CPI-SC032246C72	TGFB2_TGFbeta receptor2	ENSG00000092969		TRUE	FALSE	TRUE	EC.OPC	0.226	0.001	Y	CPI-SC032246C72_EC.OPC	3	2.14561
CPI-SS095E52E66	TNFSF10_TNFRSF10D	ENSG00000121858	ENSG00000173530	TRUE	FALSE	TRUE	EC.T	0.894	0.001	Y	CPI-SS095E52E66_EC.T	3	0.161653
CPI-SC04B0064C4	COL18A1_a2b1 complex	ENSG00000182871		TRUE	FALSE	FALSE	ExN.T	0.138	0.05	Y	CPI-SC04B0064C4_ExN.T	1.30103	2.85726
CPI-SC09DFB2ACA	COL19A1_a10b1 complex	ENSG00000082293		TRUE	FALSE	FALSE	Microglia.ImN	0.186	0.001	Y	CPI-SC09DFB2ACA_Microglia.ImN	3	2.42663
CPI-SS0659DBE72	EFNA4_EPHA4	ENSG00000243364	ENSG00000116106	TRUE	FALSE	TRUE	EC.OL	0.136	0.001	Y	CPI-SS0659DBE72_EC.OL	3	2.87832
CPI-SC052A417CB	COL4A3_a2b1 complex	ENSG00000169031		TRUE	FALSE	FALSE	ExN.T	0.154	0.04	Y	CPI-SC052A417CB_ExN.T	1.39794	2.699
CPI-SC070D5A96F	JAM2_a4b1 complex	ENSG00000154721		FALSE	FALSE	FALSE	ImN.TAPC	0.157	0.001	Y	CPI-SC070D5A96F_ImN.TAPC	3	2.67116
CPI-SC0FC645961	COL5A3_a2b1 complex	ENSG00000080573		TRUE	FALSE	FALSE	ExN.T	0.197	0.001	Y	CPI-SC0FC645961_ExN.T	3	2.34373
CPI-SS0ABC5C1B8	CD74_MIF	ENSG00000019582	ENSG00000276701	TRUE	TRUE	FALSE	EC.Pericyte	0.339	0.001	Y	CPI-SS0ABC5C1B8_EC.Pericyte	3	1.56064
CPI-SC0D9B795CC	CDH1_a2b1 complex	ENSG00000039068		FALSE	FALSE	FALSE	ImN.TAPC	0.142	0.02	Y	CPI-SC0D9B795CC_ImN.TAPC	1.69897	2.81604
CPI-CS0FFBA02F8	ACVR_1A2A receptor_BMP6		ENSG00000153162	TRUE	TRUE	FALSE	Microglia.InN	0.379	0.001	Y	CPI-CS0FFBA02F8_Microglia.InN	3	1.39973
CPI-SS09A36B221	BDNF_SORT1	ENSG00000176697	ENSG00000134243	TRUE	FALSE	TRUE	ImN.TAPC	0.85	0.035	Y	CPI-SS09A36B221_ImN.TAPC	1.45593	0.234465
CPI-SS059EEFDC6	MIF_TNFRSF10D	ENSG00000276701	ENSG00000173530	TRUE	FALSE	TRUE	ImN.T	0.119	0.001	Y	CPI-SS059EEFDC6_ImN.T	3	3.07097
CPI-CS0F6CFB979	BMPR1A_BMPR2_BMP6		ENSG00000153162	TRUE	TRUE	FALSE	ImN.TAPC	0.392	0.001	Y	CPI-CS0F6CFB979_ImN.TAPC	3	1.35107
CPI-CS05EAF93CC	BMPR1A_BMPR2_BMP7		ENSG00000101144	TRUE	TRUE	FALSE	ImN.TAPC	0.292	0.03	Y	CPI-CS05EAF93CC_ImN.TAPC	1.52288	1.77596
CPI-SS0339AE950	SIRPA_CD47	ENSG00000198053	ENSG00000196776	FALSE	TRUE	TRUE	ImN.TAPC	0.475	0.001	Y	CPI-SS0339AE950_ImN.TAPC	3	1.074
CPI-CS0247DA882	BMR1A_ACR2A_BMP6		ENSG00000153162	TRUE	TRUE	FALSE	ImN.TAPC	0.411	0.001	Y	CPI-CS0247DA882_ImN.TAPC	3	1.28279
CPI-SS07CCAD9BF	GRN_SORT1	ENSG00000030582	ENSG00000134243	TRUE	FALSE	TRUE	EC.OL	0.998	0.001	Y	CPI-SS07CCAD9BF_EC.OL	3	0.00288828
CPI-SS0C694CB44	VEGFA_GRIN2B	ENSG00000112715	ENSG00000273079	TRUE	FALSE	TRUE	ExN.NSC	0.236	0.001	Y	CPI-SS0C694CB44_ExN.NSC	3	2.08314
CPI-CS0D35E69F6	BMR1A_ACR2A_BMP7		ENSG00000101144	TRUE	TRUE	FALSE	ImN.TAPC	0.311	0.001	Y	CPI-CS0D35E69F6_ImN.TAPC	3	1.68501
CPI-SS00D3CD86E	TTR_DDR1	ENSG00000118271	ENSG00000229767	TRUE	FALSE	TRUE	EC.OL	0.25	0.001	Y	CPI-SS00D3CD86E_EC.OL	3	2
CPI-SC0CE6F5084	COL27A1_a2b1 complex	ENSG00000196739		TRUE	FALSE	FALSE	ExN.OL	0.144	0.001	Y	CPI-SC0CE6F5084_ExN.OL	3	2.79586
CPI-CS046B3C139	ACVR_1A2A receptor_BMP7		ENSG00000101144	TRUE	TRUE	FALSE	Microglia.InN	0.122	0.045	Y	CPI-CS046B3C139_Microglia.InN	1.34679	3.03505
CPI-CS076E1A639	BMR1A_AVR2B_BMP6		ENSG00000153162	TRUE	TRUE	FALSE	ImN.TAPC	0.173	0.001	Y	CPI-CS076E1A639_ImN.TAPC	3	2.53116
CPI-SC083EDDA21	COL28A1_a2b1 complex	ENSG00000215018		TRUE	FALSE	FALSE	ExN.OL	0.102	0.001	Y	CPI-SC083EDDA21_ExN.OL	3	3.29336
CPI-SS087E0E3FB	EFNB2_EPHA4	ENSG00000125266	ENSG00000116106	FALSE	TRUE	TRUE	ImN.OL	0.122	0.001	Y	CPI-SS087E0E3FB_ImN.OL	3	3.03505
CPI-SS0339AE950	SIRPA_CD47	ENSG00000198053	ENSG00000196776	FALSE	TRUE	TRUE	ImN.OL	0.411	0.001	Y	CPI-SS0339AE950_ImN.OL	3	1.28279
CPI-SS0FC01B947	EFNA5_EPHA4	ENSG00000184349	ENSG00000116106	FALSE	FALSE	TRUE	ImN.OL	0.257	0.001	Y	CPI-SS0FC01B947_ImN.OL	3	1.96016
CPI-SC035134F18	COL5A1_a2b1 complex	ENSG00000130635		TRUE	FALSE	FALSE	ExN.OL	0.117	0.001	Y	CPI-SC035134F18_ExN.OL	3	3.09542
CPI-SC0FC645961	COL5A3_a2b1 complex	ENSG00000080573		TRUE	FALSE	FALSE	ExN.OL	0.145	0.001	Y	CPI-SC0FC645961_ExN.OL	3	2.78588
CPI-SC01FFC9392	FN1_a2b1 complex	ENSG00000115414		TRUE	FALSE	FALSE	ExN.OL	0.119	0.01	Y	CPI-SC01FFC9392_ExN.OL	2	3.07097
CPI-SC096929DB0	FN1_aVb1 complex	ENSG00000115414		TRUE	FALSE	FALSE	ExN.OL	0.119	0.01	Y	CPI-SC096929DB0_ExN.OL	2	3.07097
CPI-SC0CE6F5084	COL27A1_a2b1 complex	ENSG00000196739		TRUE	FALSE	FALSE	ImN.TAPC	0.178	0.001	Y	CPI-SC0CE6F5084_ImN.TAPC	3	2.49005
CPI-SC0F300DE24	COL12A1_a2b1 complex	ENSG00000111799		TRUE	FALSE	FALSE	ImN.OL	0.125	0.001	Y	CPI-SC0F300DE24_ImN.OL	3	3
CPI-SS0339AE950	SIRPA_CD47	ENSG00000198053	ENSG00000196776	FALSE	TRUE	TRUE	ImN.OPC	0.408	0.001	Y	CPI-SS0339AE950_ImN.OPC	3	1.29336
CPI-SC0CE6F5084	COL27A1_a2b1 complex	ENSG00000196739		TRUE	FALSE	FALSE	ImN.OL	0.126	0.001	Y	CPI-SC0CE6F5084_ImN.OL	3	2.9885
CPI-SC083EDDA21	COL28A1_a2b1 complex	ENSG00000215018		TRUE	FALSE	FALSE	ImN.OL	0.102	0.005	Y	CPI-SC083EDDA21_ImN.OL	2.30103	3.29336
CPI-CS0FFBA02F8	ACVR_1A2A receptor_BMP6		ENSG00000153162	TRUE	TRUE	FALSE	InN.TAPC	0.372	0.001	Y	CPI-CS0FFBA02F8_InN.TAPC	3	1.42663
CPI-SC08B1D5269	COL5A3_a10b1 complex	ENSG00000080573		TRUE	FALSE	FALSE	ImN.TAPC	0.102	0.005	Y	CPI-SC08B1D5269_ImN.TAPC	2.30103	3.29336
CPI-SC0F4BC2909	COL6A2_a1b1 complex	ENSG00000142173		TRUE	FALSE	FALSE	InN.T	0.23	0.001	Y	CPI-SC0F4BC2909_InN.T	3	2.12029
CPI-SS0755A26DD	FGF1_FGFR1	ENSG00000113578	ENSG00000077782	TRUE	FALSE	TRUE	ImN.TAPC	0.427	0.04	Y	CPI-SS0755A26DD_ImN.TAPC	1.39794	1.22769
CPI-SC070D5A96F	JAM2_a4b1 complex	ENSG00000154721		FALSE	FALSE	FALSE	ImN.Pericyte	0.207	0.001	Y	CPI-SC070D5A96F_ImN.Pericyte	3	2.2723
CPI-CS046B3C139	ACVR_1A2A receptor_BMP7		ENSG00000101144	TRUE	TRUE	FALSE	InN.TAPC	0.273	0.001	Y	CPI-CS046B3C139_InN.TAPC	3	1.87303
CPI-SC02392F4AF	COL4A1_a2b1 complex	ENSG00000187498		TRUE	FALSE	FALSE	ImN.OL	0.112	0.001	Y	CPI-SC02392F4AF_ImN.OL	3	3.15843
CPI-SS0339AE950	SIRPA_CD47	ENSG00000198053	ENSG00000196776	FALSE	TRUE	TRUE	ImN.Pericyte	0.453	0.005	Y	CPI-SS0339AE950_ImN.Pericyte	2.30103	1.14242
CPI-SC01FFC9392	FN1_a2b1 complex	ENSG00000115414		TRUE	FALSE	FALSE	ImN.OL	0.143	0.001	Y	CPI-SC01FFC9392_ImN.OL	3	2.80591
CPI-SS0339AE950	SIRPA_CD47	ENSG00000198053	ENSG00000196776	FALSE	TRUE	TRUE	ImN.T	0.424	0.04	Y	CPI-SS0339AE950_ImN.T	1.39794	1.23786
CPI-SS03189F5F6	FGF10_FGFR1	ENSG00000070193	ENSG00000077782	TRUE	FALSE	TRUE	ImN.TAPC	0.423	0.01	Y	CPI-SS03189F5F6_ImN.TAPC	2	1.24127
CPI-CS02AEFFE28	ACVR_1A2B receptor_BMP6		ENSG00000153162	TRUE	TRUE	FALSE	InN.TAPC	0.204	0.001	Y	CPI-CS02AEFFE28_InN.TAPC	3	2.29336
CPI-SS08F13AD5C	CD80_CD274	ENSG00000121594	ENSG00000120217	FALSE	TRUE	TRUE	ImN.VLMC	0.138	0.001	Y	CPI-SS08F13AD5C_ImN.VLMC	3	2.85726
CPI-SS0339AE950	SIRPA_CD47	ENSG00000198053	ENSG00000196776	FALSE	TRUE	TRUE	ImN.VLMC	0.428	0.005	Y	CPI-SS0339AE950_ImN.VLMC	2.30103	1.22432
CPI-CS0288D901D	ACVR_1A2B receptor_BMP7		ENSG00000101144	TRUE	TRUE	FALSE	InN.TAPC	0.105	0.001	Y	CPI-CS0288D901D_InN.TAPC	3	3.25154
CPI-SS0879B8E95	CD160_TNFRSF14	ENSG00000117281	ENSG00000273936	FALSE	TRUE	TRUE	InN.EC	0.181	0.001	Y	CPI-SS0879B8E95_InN.EC	3	2.46594
CPI-SS0837E9F59	JAG1_NOTCH4	ENSG00000101384	ENSG00000238196	FALSE	FALSE	TRUE	InN.EC	0.262	0.001	Y	CPI-SS0837E9F59_InN.EC	3	1.93236
CPI-SC096929DB0	FN1_aVb1 complex	ENSG00000115414		TRUE	FALSE	FALSE	ImN.OL	0.143	0.001	Y	CPI-SC096929DB0_ImN.OL	3	2.80591
CPI-SC035134F18	COL5A1_a2b1 complex	ENSG00000130635		TRUE	FALSE	FALSE	InN.OL	0.115	0.015	Y	CPI-SC035134F18_InN.OL	1.82391	3.12029
CPI-SC0814068D9	COL6A2_a2b1 complex	ENSG00000142173		TRUE	FALSE	FALSE	InN.OL	0.109	0.001	Y	CPI-SC0814068D9_InN.OL	3	3.1976
CPI-SC01FFC9392	FN1_a2b1 complex	ENSG00000115414		TRUE	FALSE	FALSE	InN.OL	0.116	0.01	Y	CPI-SC01FFC9392_InN.OL	2	3.1078
CPI-SS00550260E	CADM3_NECTIN3	ENSG00000162706	ENSG00000177707	FALSE	FALSE	FALSE	InN.EC	0.202	0.001	Y	CPI-SS00550260E_InN.EC	3	2.30757
CPI-SC096929DB0	FN1_aVb1 complex	ENSG00000115414		TRUE	FALSE	FALSE	InN.OL	0.116	0.01	Y	CPI-SC096929DB0_InN.OL	2	3.1078
CPI-SS0472C478C	BMP7_PTPRK	ENSG00000101144	ENSG00000273993	TRUE	FALSE	TRUE	TAPC.OL	1.413	0.001	Y	CPI-SS0472C478C_TAPC.OL	3	-0.498761
CPI-SS07833475A	FGFR1_FGF7	ENSG00000077782	ENSG00000140285	TRUE	TRUE	FALSE	TAPC.OL	0.45	0.01	Y	CPI-SS07833475A_TAPC.OL	2	1.152
CPI-SS087B53ABF	JAM2_JAM3	ENSG00000154721	ENSG00000166086	TRUE	FALSE	FALSE	TAPC.OL	0.679	0.001	Y	CPI-SS087B53ABF_TAPC.OL	3	0.558517
CPI-SS02FBD007E	NECTIN2_NECTIN3	ENSG00000130202	ENSG00000177707	FALSE	TRUE	FALSE	InN.EC	0.185	0.001	Y	CPI-SS02FBD007E_InN.EC	3	2.4344
CPI-CS0C16967C6	ACVR1_BMPR2_BMP6		ENSG00000153162	TRUE	TRUE	FALSE	InN.TAPC	0.332	0.001	Y	CPI-CS0C16967C6_InN.TAPC	3	1.59074
CPI-SC08226CD3B	COL9A2_a2b1 complex	ENSG00000049089		TRUE	FALSE	FALSE	NSC.OL	0.292	0.001	Y	CPI-SC08226CD3B_NSC.OL	3	1.77596
CPI-SS06A0B20BD	FGFR2_EPHA4	ENSG00000066468	ENSG00000116106	TRUE	TRUE	TRUE	NSC.OL	0.786	0.001	Y	CPI-SS06A0B20BD_NSC.OL	3	0.347399
CPI-SS0D1AE5C79	FGFR3_EPHA4	ENSG00000068078	ENSG00000116106	TRUE	TRUE	TRUE	NSC.OL	0.56	0.001	Y	CPI-SS0D1AE5C79_NSC.OL	3	0.836501
CPI-CS08CC8F9D3	ACVR1_BMPR2_BMP7		ENSG00000101144	TRUE	TRUE	FALSE	InN.TAPC	0.233	0.001	Y	CPI-CS08CC8F9D3_InN.TAPC	3	2.1016
CPI-SS0178F5C45	TGFB2_TGFBR3	ENSG00000092969	ENSG00000069702	TRUE	FALSE	TRUE	EC.OPC	0.128	0.001	Y	CPI-SS0178F5C45_EC.OPC	3	2.96578
CPI-SC04F2478E9	FN1_a3b1 complex	ENSG00000115414		TRUE	FALSE	FALSE	ImN.TAPC	0.142	0.001	Y	CPI-SC04F2478E9_ImN.TAPC	3	2.81604
CPI-SC04936738A	COL11A1_a10b1 complex	ENSG00000060718		TRUE	FALSE	FALSE	OL.EC	0.295	0.001	Y	CPI-SC04936738A_OL.EC	3	1.76121
CPI-SS0BAB460FF	ANGPT2_TEK	ENSG00000091879	ENSG00000120156	TRUE	FALSE	TRUE	InN.TAPC	0.223	0.001	Y	CPI-SS0BAB460FF_InN.TAPC	3	2.16488
CPI-CS0F6CFB979	BMPR1A_BMPR2_BMP6		ENSG00000153162	TRUE	TRUE	FALSE	InN.TAPC	0.365	0.001	Y	CPI-CS0F6CFB979_InN.TAPC	3	1.45403
CPI-SC06E5E0C83	COL11A1_a1b1 complex	ENSG00000060718		TRUE	FALSE	FALSE	OL.EC	0.451	0.001	Y	CPI-SC06E5E0C83_OL.EC	3	1.1488
CPI-SS0BAB460FF	ANGPT2_TEK	ENSG00000091879	ENSG00000120156	TRUE	FALSE	TRUE	Microglia.InN	0.207	0.001	Y	CPI-SS0BAB460FF_Microglia.InN	3	2.2723
CPI-SC0FBFA176B	COL11A1_a2b1 complex	ENSG00000060718		TRUE	FALSE	FALSE	OL.EC	0.3	0.001	Y	CPI-SC0FBFA176B_OL.EC	3	1.73697
CPI-SC06364D669	FN1_a4b1 complex	ENSG00000115414		TRUE	FALSE	FALSE	ImN.TAPC	0.133	0.001	Y	CPI-SC06364D669_ImN.TAPC	3	2.9105
CPI-CS0247DA882	BMR1A_ACR2A_BMP6		ENSG00000153162	TRUE	TRUE	FALSE	InN.TAPC	0.372	0.001	Y	CPI-CS0247DA882_InN.TAPC	3	1.42663
CPI-CS0247DA882	BMR1A_ACR2A_BMP6		ENSG00000153162	TRUE	TRUE	FALSE	Microglia.InN	0.379	0.001	Y	CPI-CS0247DA882_Microglia.InN	3	1.39973
CPI-CS0D35E69F6	BMR1A_ACR2A_BMP7		ENSG00000101144	TRUE	TRUE	FALSE	Microglia.InN	0.122	0.045	Y	CPI-CS0D35E69F6_Microglia.InN	1.34679	3.03505
CPI-SC0814068D9	COL6A2_a2b1 complex	ENSG00000142173		TRUE	FALSE	FALSE	InN.T	0.161	0.001	Y	CPI-SC0814068D9_InN.T	3	2.63487
CPI-SC015980AEB	COL14A1_a10b1 complex	ENSG00000187955		TRUE	FALSE	FALSE	OL.EC	0.297	0.001	Y	CPI-SC015980AEB_OL.EC	3	1.75147
CPI-SS02D7A1DDE	KIT_KITLG	ENSG00000157404	ENSG00000049130	TRUE	TRUE	FALSE	ImN.TAPC	0.375	0.001	Y	CPI-SS02D7A1DDE_ImN.TAPC	3	1.41504
CPI-SC09DFB2ACA	COL19A1_a10b1 complex	ENSG00000082293		TRUE	FALSE	FALSE	Microglia.InN	0.146	0.04	Y	CPI-SC09DFB2ACA_Microglia.InN	1.39794	2.77596
CPI-SS032E9A219	CX3CR1_CX3CL1	ENSG00000168329	ENSG00000006210	TRUE	TRUE	TRUE	Microglia.InN	0.71	0.001	Y	CPI-SS032E9A219_Microglia.InN	3	0.494109
CPI-SS05A8552D7	EDA_EDAR	ENSG00000158813	ENSG00000135960	TRUE	FALSE	TRUE	Microglia.InN	0.212	0.001	Y	CPI-SS05A8552D7_Microglia.InN	3	2.23786
CPI-SS01963C4CA	TG_ASGR1	ENSG00000042832	ENSG00000141505	TRUE	FALSE	TRUE	Microglia.InN	0.286	0.001	Y	CPI-SS01963C4CA_Microglia.InN	3	1.80591
CPI-SS07CCAD9BF	GRN_SORT1	ENSG00000030582	ENSG00000134243	TRUE	FALSE	TRUE	Microglia.Microglia	0.831	0.001	Y	CPI-SS07CCAD9BF_Microglia.Microglia	3	0.26708
CPI-SS060B82BBC	JAG1_NOTCH2	ENSG00000101384	ENSG00000134250	FALSE	FALSE	TRUE	InN.Microglia	0.291	0.001	Y	CPI-SS060B82BBC_InN.Microglia	3	1.78091
CPI-CS0FFBA02F8	ACVR_1A2A receptor_BMP6		ENSG00000153162	TRUE	TRUE	FALSE	Microglia.TAPC	0.22	0.001	Y	CPI-CS0FFBA02F8_Microglia.TAPC	3	2.18442
CPI-SS0097929A7	BMP7_SLAMF1	ENSG00000101144	ENSG00000117090	TRUE	FALSE	TRUE	TAPC.T	0.292	0.001	Y	CPI-SS0097929A7_TAPC.T	3	1.77596
CPI-CS0C16967C6	ACVR1_BMPR2_BMP6		ENSG00000153162	TRUE	TRUE	FALSE	Microglia.TAPC	0.284	0.001	Y	CPI-CS0C16967C6_Microglia.TAPC	3	1.81604
CPI-SC090DB3159	COL24A1_a1b1 complex	ENSG00000171502		TRUE	FALSE	FALSE	TAPC.T	0.244	0.001	Y	CPI-SC090DB3159_TAPC.T	3	2.03505
CPI-SC0EB600CAC	COL24A1_a2b1 complex	ENSG00000171502		TRUE	FALSE	FALSE	TAPC.T	0.175	0.01	Y	CPI-SC0EB600CAC_TAPC.T	2	2.51457
CPI-SC0C3E2D267	F10_aMb2 complex	ENSG00000126218		TRUE	FALSE	FALSE	TAPC.T	0.173	0.001	Y	CPI-SC0C3E2D267_TAPC.T	3	2.53116
CPI-SS0D0252D87	AXL_IL15RA	ENSG00000167601	ENSG00000134470	TRUE	TRUE	TRUE	NSC.T	0.312	0.001	Y	CPI-SS0D0252D87_NSC.T	3	1.68038
CPI-CS08CC8F9D3	ACVR1_BMPR2_BMP7		ENSG00000101144	TRUE	TRUE	FALSE	Microglia.TAPC	0.185	0.005	Y	CPI-CS08CC8F9D3_Microglia.TAPC	2.30103	2.4344
CPI-SS0BAB460FF	ANGPT2_TEK	ENSG00000091879	ENSG00000120156	TRUE	FALSE	TRUE	Microglia.TAPC	0.184	0.005	Y	CPI-SS0BAB460FF_Microglia.TAPC	2.30103	2.44222
CPI-CS0F6CFB979	BMPR1A_BMPR2_BMP6		ENSG00000153162	TRUE	TRUE	FALSE	Microglia.TAPC	0.419	0.001	Y	CPI-CS0F6CFB979_Microglia.TAPC	3	1.25498
CPI-CS0D35E69F6	BMR1A_ACR2A_BMP7		ENSG00000101144	TRUE	TRUE	FALSE	InN.TAPC	0.273	0.001	Y	CPI-CS0D35E69F6_InN.TAPC	3	1.87303
CPI-CS076E1A639	BMR1A_AVR2B_BMP6		ENSG00000153162	TRUE	TRUE	FALSE	InN.TAPC	0.204	0.001	Y	CPI-CS076E1A639_InN.TAPC	3	2.29336
CPI-CS0C99F8D96	BMR1A_AVR2B_BMP7		ENSG00000101144	TRUE	TRUE	FALSE	InN.TAPC	0.105	0.001	Y	CPI-CS0C99F8D96_InN.TAPC	3	3.25154
CPI-SC0FBFA176B	COL11A1_a2b1 complex	ENSG00000060718		TRUE	FALSE	FALSE	InN.TAPC	0.242	0.035	Y	CPI-SC0FBFA176B_InN.TAPC	1.45593	2.04692
CPI-SC08226CD3B	COL9A2_a2b1 complex	ENSG00000049089		TRUE	FALSE	FALSE	NSC.T	0.344	0.001	Y	CPI-SC08226CD3B_NSC.T	3	1.53952
CPI-SC06E5E0C83	COL11A1_a1b1 complex	ENSG00000060718		TRUE	FALSE	FALSE	OL.T	0.27	0.001	Y	CPI-SC06E5E0C83_OL.T	3	1.88897
CPI-SC070D5A96F	JAM2_a4b1 complex	ENSG00000154721		FALSE	FALSE	FALSE	InN.TAPC	0.205	0.001	Y	CPI-SC070D5A96F_InN.TAPC	3	2.2863
CPI-SC0BD4C290F	COL14A1_a1b1 complex	ENSG00000187955		TRUE	FALSE	FALSE	OL.T	0.272	0.001	Y	CPI-SC0BD4C290F_OL.T	3	1.87832
CPI-SC08B1D5269	COL5A3_a10b1 complex	ENSG00000080573		TRUE	FALSE	FALSE	InN.TAPC	0.099	0.005	Y	CPI-SC08B1D5269_InN.TAPC	2.30103	3.33643
CPI-SC0CE851065	COL6A2_a10b1 complex	ENSG00000142173		TRUE	FALSE	FALSE	InN.TAPC	0.119	0.001	Y	CPI-SC0CE851065_InN.TAPC	3	3.07097
CPI-SC0814068D9	COL6A2_a2b1 complex	ENSG00000142173		TRUE	FALSE	FALSE	InN.TAPC	0.16	0.001	Y	CPI-SC0814068D9_InN.TAPC	3	2.64386
CPI-SS0755A26DD	FGF1_FGFR1	ENSG00000113578	ENSG00000077782	TRUE	FALSE	TRUE	InN.TAPC	0.488	0.001	Y	CPI-SS0755A26DD_InN.TAPC	3	1.03505
CPI-SS03189F5F6	FGF10_FGFR1	ENSG00000070193	ENSG00000077782	TRUE	FALSE	TRUE	InN.TAPC	0.505	0.001	Y	CPI-SS03189F5F6_InN.TAPC	3	0.985645
CPI-CS05EAF93CC	BMPR1A_BMPR2_BMP7		ENSG00000101144	TRUE	TRUE	FALSE	Microglia.TAPC	0.32	0.001	Y	CPI-CS05EAF93CC_Microglia.TAPC	3	1.64386
CPI-SS0339AE950	SIRPA_CD47	ENSG00000198053	ENSG00000196776	FALSE	TRUE	TRUE	InN.TAPC	0.42	0.001	Y	CPI-SS0339AE950_InN.TAPC	3	1.25154
CPI-CS0247DA882	BMR1A_ACR2A_BMP6		ENSG00000153162	TRUE	TRUE	FALSE	Microglia.TAPC	0.22	0.001	Y	CPI-CS0247DA882_Microglia.TAPC	3	2.18442
CPI-SS09C4988F8	PROS1_TYRO3	ENSG00000184500	ENSG00000092445	TRUE	FALSE	TRUE	Microglia.TAPC	0.208	0.001	Y	CPI-SS09C4988F8_Microglia.TAPC	3	2.26534
CPI-CS0FFBA02F8	ACVR_1A2A receptor_BMP6		ENSG00000153162	TRUE	TRUE	FALSE	TAPC.TAPC	0.448	0.001	Y	CPI-CS0FFBA02F8_TAPC.TAPC	3	1.15843
CPI-CS046B3C139	ACVR_1A2A receptor_BMP7		ENSG00000101144	TRUE	TRUE	FALSE	TAPC.TAPC	0.349	0.001	Y	CPI-CS046B3C139_TAPC.TAPC	3	1.5187
CPI-CS0C16967C6	ACVR1_BMPR2_BMP6		ENSG00000153162	TRUE	TRUE	FALSE	TAPC.TAPC	0.294	0.001	Y	CPI-CS0C16967C6_TAPC.TAPC	3	1.76611
CPI-SS0BAB460FF	ANGPT2_TEK	ENSG00000091879	ENSG00000120156	TRUE	FALSE	TRUE	TAPC.TAPC	0.202	0.02	Y	CPI-SS0BAB460FF_TAPC.TAPC	1.69897	2.30757
CPI-SS0B99F22A2	JAG1_NOTCH3	ENSG00000101384	ENSG00000074181	FALSE	FALSE	TRUE	InN.NSC	0.106	0.001	Y	CPI-SS0B99F22A2_InN.NSC	3	3.23786
CPI-CS0F6CFB979	BMPR1A_BMPR2_BMP6		ENSG00000153162	TRUE	TRUE	FALSE	TAPC.TAPC	0.374	0.001	Y	CPI-CS0F6CFB979_TAPC.TAPC	3	1.41889
CPI-SS060B82BBC	JAG1_NOTCH2	ENSG00000101384	ENSG00000134250	FALSE	FALSE	TRUE	InN.NSC	0.506	0.001	Y	CPI-SS060B82BBC_InN.NSC	3	0.982791
CPI-CS0EF793D6A	BMPR1B_BMPR2_BMP6		ENSG00000153162	TRUE	TRUE	FALSE	TAPC.TAPC	0.241	0.001	Y	CPI-CS0EF793D6A_TAPC.TAPC	3	2.05289
CPI-CS08109C435	BMPR1B_BMPR2_BMP7		ENSG00000101144	TRUE	TRUE	FALSE	TAPC.TAPC	0.142	0.001	Y	CPI-CS08109C435_TAPC.TAPC	3	2.81604
CPI-SS087E0E3FB	EFNB2_EPHA4	ENSG00000125266	ENSG00000116106	FALSE	TRUE	TRUE	InN.OL	0.179	0.001	Y	CPI-SS087E0E3FB_InN.OL	3	2.48197
CPI-SS0FC01B947	EFNA5_EPHA4	ENSG00000184349	ENSG00000116106	FALSE	FALSE	TRUE	InN.OL	0.566	0.001	Y	CPI-SS0FC01B947_InN.OL	3	0.821126
CPI-CS0247DA882	BMR1A_ACR2A_BMP6		ENSG00000153162	TRUE	TRUE	FALSE	TAPC.TAPC	0.448	0.001	Y	CPI-CS0247DA882_TAPC.TAPC	3	1.15843
CPI-CS0D35E69F6	BMR1A_ACR2A_BMP7		ENSG00000101144	TRUE	TRUE	FALSE	TAPC.TAPC	0.349	0.001	Y	CPI-CS0D35E69F6_TAPC.TAPC	3	1.5187
CPI-CS0921BB754	BMR1B_AVR2A_BMP6		ENSG00000153162	TRUE	TRUE	FALSE	TAPC.TAPC	0.241	0.001	Y	CPI-CS0921BB754_TAPC.TAPC	3	2.05289
CPI-CS0DF85303A	BMR1B_AVR2A_BMP7		ENSG00000101144	TRUE	TRUE	FALSE	TAPC.TAPC	0.142	0.001	Y	CPI-CS0DF85303A_TAPC.TAPC	3	2.81604
CPI-CS0C0D60519	BMR1B_AVR2B_BMP6		ENSG00000153162	TRUE	TRUE	FALSE	TAPC.TAPC	0.241	0.001	Y	CPI-CS0C0D60519_TAPC.TAPC	3	2.05289
CPI-SS060B82BBC	JAG1_NOTCH2	ENSG00000101384	ENSG00000134250	FALSE	FALSE	TRUE	InN.OPC	0.211	0.001	Y	CPI-SS060B82BBC_InN.OPC	3	2.24469
CPI-CS08A853007	BMR1B_AVR2B_BMP7		ENSG00000101144	TRUE	TRUE	FALSE	TAPC.TAPC	0.142	0.001	Y	CPI-CS08A853007_TAPC.TAPC	3	2.81604
CPI-SC0ADD7BEF0	COL19A1_a2b1 complex	ENSG00000082293		TRUE	FALSE	FALSE	TAPC.TAPC	0.264	0.001	Y	CPI-SC0ADD7BEF0_TAPC.TAPC	3	1.92139
CPI-SC090311934	COL24A1_a10b1 complex	ENSG00000171502		TRUE	FALSE	FALSE	TAPC.TAPC	0.133	0.001	Y	CPI-SC090311934_TAPC.TAPC	3	2.9105
CPI-SC0C9CBDD21	COL27A1_a10b1 complex	ENSG00000196739		TRUE	FALSE	FALSE	Pericyte.EC	0.283	0.001	Y	CPI-SC0C9CBDD21_Pericyte.EC	3	1.82113
CPI-SC0BD4C290F	COL14A1_a1b1 complex	ENSG00000187955		TRUE	FALSE	FALSE	OL.EC	0.454	0.001	Y	CPI-SC0BD4C290F_OL.EC	3	1.13924
CPI-SS0B99F22A2	JAG1_NOTCH3	ENSG00000101384	ENSG00000074181	FALSE	FALSE	TRUE	InN.Pericyte	1.054	0.001	Y	CPI-SS0B99F22A2_InN.Pericyte	3	-0.0758749
CPI-SC0ED0520DD	LAMA3_a3b1 complex	ENSG00000053747		TRUE	FALSE	FALSE	ImN.TAPC	0.773	0.001	Y	CPI-SC0ED0520DD_ImN.TAPC	3	0.37146
CPI-SS01F67987A	FGF2_FGFR1	ENSG00000138685	ENSG00000077782	TRUE	FALSE	TRUE	InN.TAPC	0.46	0.001	Y	CPI-SS01F67987A_InN.TAPC	3	1.12029
CPI-SC0EB600CAC	COL24A1_a2b1 complex	ENSG00000171502		TRUE	FALSE	FALSE	TAPC.TAPC	0.174	0.001	Y	CPI-SC0EB600CAC_TAPC.TAPC	3	2.52284
CPI-SC070D5A96F	JAM2_a4b1 complex	ENSG00000154721		FALSE	FALSE	FALSE	InN.Pericyte	0.255	0.001	Y	CPI-SC070D5A96F_InN.Pericyte	3	1.97143
CPI-SC0C9CBDD21	COL27A1_a10b1 complex	ENSG00000196739		TRUE	FALSE	FALSE	Pericyte.Pericyte	0.275	0.001	Y	CPI-SC0C9CBDD21_Pericyte.Pericyte	3	1.8625
CPI-SS060B82BBC	JAG1_NOTCH2	ENSG00000101384	ENSG00000134250	FALSE	FALSE	TRUE	InN.Pericyte	0.366	0.001	Y	CPI-SS060B82BBC_InN.Pericyte	3	1.45008
CPI-SC0C9CBDD21	COL27A1_a10b1 complex	ENSG00000196739		TRUE	FALSE	FALSE	Pericyte.VLMC	0.338	0.001	Y	CPI-SC0C9CBDD21_Pericyte.VLMC	3	1.5649
CPI-SC05F111D21	COL27A1_a11b1 complex	ENSG00000196739		TRUE	FALSE	FALSE	Pericyte.VLMC	0.227	0.001	Y	CPI-SC05F111D21_Pericyte.VLMC	3	2.13924
CPI-SS060B82BBC	JAG1_NOTCH2	ENSG00000101384	ENSG00000134250	FALSE	FALSE	TRUE	InN.T	0.234	0.005	Y	CPI-SS060B82BBC_InN.T	2.30103	2.09542
CPI-SC0D7F33CFB	COL27A1_a1b1 complex	ENSG00000196739		TRUE	FALSE	FALSE	Pericyte.EC	0.44	0.001	Y	CPI-SC0D7F33CFB_Pericyte.EC	3	1.18442
CPI-SC0D7F33CFB	COL27A1_a1b1 complex	ENSG00000196739		TRUE	FALSE	FALSE	Pericyte.Pericyte	0.931	0.001	Y	CPI-SC0D7F33CFB_Pericyte.Pericyte	3	0.103147
CPI-SS05B1FA8A8	LRP6_CKLF	ENSG00000281324	ENSG00000217555	TRUE	TRUE	FALSE	OPC.T	0.603	0.005	Y	CPI-SS05B1FA8A8_OPC.T	2.30103	0.72977
CPI-SS0B99F22A2	JAG1_NOTCH3	ENSG00000101384	ENSG00000074181	FALSE	FALSE	TRUE	InN.VLMC	0.302	0.001	Y	CPI-SS0B99F22A2_InN.VLMC	3	1.72738
CPI-SC0D7F33CFB	COL27A1_a1b1 complex	ENSG00000196739		TRUE	FALSE	FALSE	Pericyte.VLMC	0.518	0.001	Y	CPI-SC0D7F33CFB_Pericyte.VLMC	3	0.948976
CPI-SS08F13AD5C	CD80_CD274	ENSG00000121594	ENSG00000120217	FALSE	TRUE	TRUE	InN.VLMC	0.133	0.001	Y	CPI-SS08F13AD5C_InN.VLMC	3	2.9105
CPI-SS00D3CD86E	TTR_DDR1	ENSG00000118271	ENSG00000229767	TRUE	FALSE	TRUE	EC.OPC	0.266	0.001	Y	CPI-SS00D3CD86E_EC.OPC	3	1.9105
CPI-SS0C5E9FBFB	NECTIN1_NECTIN3	ENSG00000110400	ENSG00000177707	TRUE	TRUE	FALSE	ImN.TAPC	0.154	0.05	Y	CPI-SS0C5E9FBFB_ImN.TAPC	1.30103	2.699
CPI-SS060B82BBC	JAG1_NOTCH2	ENSG00000101384	ENSG00000134250	FALSE	FALSE	TRUE	InN.VLMC	0.468	0.001	Y	CPI-SS060B82BBC_InN.VLMC	3	1.09542
CPI-SS0B990492C	CADM1_NECTIN3	ENSG00000182985	ENSG00000177707	FALSE	FALSE	FALSE	InN.VLMC	0.858	0.001	Y	CPI-SS0B990492C_InN.VLMC	3	0.22095
CPI-SS06A0B20BD	FGFR2_EPHA4	ENSG00000066468	ENSG00000116106	TRUE	TRUE	TRUE	TAPC.TAPC	0.666	0.001	Y	CPI-SS06A0B20BD_TAPC.TAPC	3	0.586406
CPI-SS0708FE6FF	NRG1_LSR	ENSG00000157168	ENSG00000105699	TRUE	TRUE	TRUE	ImN.TAPC	1.232	0.001	Y	CPI-SS0708FE6FF_ImN.TAPC	3	-0.301002
CPI-SC0E9C058EB	PLAUR_a4b1 complex	ENSG00000011422		TRUE	TRUE	FALSE	ImN.TAPC	0.078	0.01	Y	CPI-SC0E9C058EB_ImN.TAPC	2	3.68038
CPI-SC0CE6F5084	COL27A1_a2b1 complex	ENSG00000196739		TRUE	FALSE	FALSE	Pericyte.EC	0.288	0.001	Y	CPI-SC0CE6F5084_Pericyte.EC	3	1.79586
CPI-SC035134F18	COL5A1_a2b1 complex	ENSG00000130635		TRUE	FALSE	FALSE	ExN.OPC	0.123	0.001	Y	CPI-SC035134F18_ExN.OPC	3	3.02327
CPI-SS0A69F13A3	WNT4_SMO	ENSG00000162552	ENSG00000128602	TRUE	FALSE	TRUE	ImN.TAPC	0.314	0.001	Y	CPI-SS0A69F13A3_ImN.TAPC	3	1.67116
CPI-SS06A0B20BD	FGFR2_EPHA4	ENSG00000066468	ENSG00000116106	TRUE	TRUE	TRUE	InN.TAPC	0.644	0.001	Y	CPI-SS06A0B20BD_InN.TAPC	3	0.634867
CPI-CS046B3C139	ACVR_1A2A receptor_BMP7		ENSG00000101144	TRUE	TRUE	FALSE	Microglia.NSC	0.515	0.001	Y	CPI-CS046B3C139_Microglia.NSC	3	0.957356
CPI-SC0ED0520DD	LAMA3_a3b1 complex	ENSG00000053747		TRUE	FALSE	FALSE	TAPC.TAPC	0.368	0.001	Y	CPI-SC0ED0520DD_TAPC.TAPC	3	1.44222
CPI-SS08CA619FE	EGFR_GRN	ENSG00000146648	ENSG00000030582	TRUE	TRUE	FALSE	NSC.EC	0.587	0.001	Y	CPI-SS08CA619FE_NSC.EC	3	0.768568
CPI-SC0E0C50FCA	COL14A1_a2b1 complex	ENSG00000187955		TRUE	FALSE	FALSE	OL.EC	0.303	0.001	Y	CPI-SC0E0C50FCA_OL.EC	3	1.72261
CPI-SC0FC645961	COL5A3_a2b1 complex	ENSG00000080573		TRUE	FALSE	FALSE	ExN.OPC	0.151	0.001	Y	CPI-SC0FC645961_ExN.OPC	3	2.72738
CPI-SC0CE6F5084	COL27A1_a2b1 complex	ENSG00000196739		TRUE	FALSE	FALSE	Pericyte.Pericyte	0.257	0.001	Y	CPI-SC0CE6F5084_Pericyte.Pericyte	3	1.96016
CPI-SS0D0252D87	AXL_IL15RA	ENSG00000167601	ENSG00000134470	TRUE	TRUE	TRUE	Pericyte.T	0.564	0.001	Y	CPI-SS0D0252D87_Pericyte.T	3	0.826233
CPI-SC0CE6F5084	COL27A1_a2b1 complex	ENSG00000196739		TRUE	FALSE	FALSE	Pericyte.VLMC	0.235	0.001	Y	CPI-SC0CE6F5084_Pericyte.VLMC	3	2.08927
CPI-SS087B53ABF	JAM2_JAM3	ENSG00000154721	ENSG00000166086	TRUE	FALSE	FALSE	ExN.OPC	0.463	0.001	Y	CPI-SS087B53ABF_ExN.OPC	3	1.11092
CPI-SS05A8552D7	EDA_EDAR	ENSG00000158813	ENSG00000135960	TRUE	FALSE	TRUE	ImN.NSC	0.203	0.001	Y	CPI-SS05A8552D7_ImN.NSC	3	2.30045
CPI-SS0A69F13A3	WNT4_SMO	ENSG00000162552	ENSG00000128602	TRUE	FALSE	TRUE	ImN.NSC	0.261	0.001	Y	CPI-SS0A69F13A3_ImN.NSC	3	1.93788
CPI-SS0BA601DC4	BDNF_NTRK2	ENSG00000176697	ENSG00000148053	TRUE	FALSE	TRUE	ExN.Pericyte	0.294	0.025	Y	CPI-SS0BA601DC4_ExN.Pericyte	1.60206	1.76611
CPI-SS02904BE32	GLRA2_FAM3C	ENSG00000101958	ENSG00000196937	TRUE	TRUE	FALSE	OL.EC	0.178	0.001	Y	CPI-SS02904BE32_OL.EC	3	2.49005
CPI-SS01A07768A	CD46_JAG1	ENSG00000117335	ENSG00000101384	FALSE	TRUE	FALSE	Microglia.InN	0.619	0.001	Y	CPI-SS01A07768A_Microglia.InN	3	0.691989
CPI-SS0708FE6FF	NRG1_LSR	ENSG00000157168	ENSG00000105699	TRUE	TRUE	TRUE	TAPC.TAPC	1.563	0.001	Y	CPI-SS0708FE6FF_TAPC.TAPC	3	-0.644318
CPI-SC06364D669	FN1_a4b1 complex	ENSG00000115414		TRUE	FALSE	FALSE	ExN.Pericyte	0.159	0.001	Y	CPI-SC06364D669_ExN.Pericyte	3	2.6529
CPI-SS01F67987A	FGF2_FGFR1	ENSG00000138685	ENSG00000077782	TRUE	FALSE	TRUE	NSC.EC	0.414	0.001	Y	CPI-SS01F67987A_NSC.EC	3	1.2723
CPI-SS093E05DD4	NTF3_NTRK2	ENSG00000185652	ENSG00000148053	TRUE	FALSE	TRUE	TAPC.TAPC	0.423	0.001	Y	CPI-SS093E05DD4_TAPC.TAPC	3	1.24127
CPI-SS05162C56B	NTF3_NTRK3	ENSG00000185652	ENSG00000140538	TRUE	FALSE	TRUE	TAPC.TAPC	1.202	0.001	Y	CPI-SS05162C56B_TAPC.TAPC	3	-0.265437
CPI-SC0FBFA176B	COL11A1_a2b1 complex	ENSG00000060718		TRUE	FALSE	FALSE	Pericyte.T	0.277	0.03	Y	CPI-SC0FBFA176B_Pericyte.T	1.52288	1.85204
CPI-SS080611C5B	ALOX5_ALOX5AP	ENSG00000275565	ENSG00000132965	FALSE	FALSE	FALSE	Microglia.Microglia	0.394	0.001	Y	CPI-SS080611C5B_Microglia.Microglia	3	1.34373
CPI-SC0D7F33CFB	COL27A1_a1b1 complex	ENSG00000196739		TRUE	FALSE	FALSE	Pericyte.T	0.258	0.001	Y	CPI-SC0D7F33CFB_Pericyte.T	3	1.95456
CPI-SS09808DEAE	CD74_APP	ENSG00000019582	ENSG00000142192	FALSE	TRUE	FALSE	Microglia.TAPC	1.305	0.001	Y	CPI-SS09808DEAE_Microglia.TAPC	3	-0.38405
CPI-SS039799099	FGFR1_NCAM1	ENSG00000077782	ENSG00000149294	TRUE	TRUE	TRUE	NSC.EC	1.229	0.001	Y	CPI-SS039799099_NSC.EC	3	-0.297485
CPI-SS0855C0353	NRP1_PGF	ENSG00000099250	ENSG00000119630	TRUE	TRUE	FALSE	ExN.Pericyte	0.551	0.001	Y	CPI-SS0855C0353_ExN.Pericyte	3	0.859876
CPI-SC032246C72	TGFB2_TGFbeta receptor2	ENSG00000092969		TRUE	FALSE	TRUE	TAPC.TAPC	0.222	0.015	Y	CPI-SC032246C72_TAPC.TAPC	1.82391	2.17137
CPI-SS0DE0A486F	NRP1_VEGFA	ENSG00000099250	ENSG00000112715	TRUE	TRUE	FALSE	ExN.Pericyte	0.504	0.001	Y	CPI-SS0DE0A486F_ExN.Pericyte	3	0.988504
CPI-SS0D22A09AD	NRP2_PGF	ENSG00000118257	ENSG00000119630	TRUE	TRUE	FALSE	ExN.Pericyte	0.214	0.001	Y	CPI-SS0D22A09AD_ExN.Pericyte	3	2.22432
CPI-SC04F2478E9	FN1_a3b1 complex	ENSG00000115414		TRUE	FALSE	FALSE	InN.TAPC	0.116	0.001	Y	CPI-SC04F2478E9_InN.TAPC	3	3.1078
CPI-SC0E9C058EB	PLAUR_a4b1 complex	ENSG00000011422		TRUE	TRUE	FALSE	ExN.Pericyte	0.151	0.001	Y	CPI-SC0E9C058EB_ExN.Pericyte	3	2.72738
CPI-SS0708FE6FF	NRG1_LSR	ENSG00000157168	ENSG00000105699	TRUE	TRUE	TRUE	OL.EC	0.284	0.001	Y	CPI-SS0708FE6FF_OL.EC	3	1.81604
CPI-SS0CBC7840D	PTPRC_CD22	ENSG00000262418	ENSG00000012124	FALSE	FALSE	TRUE	Microglia.NSC	0.863	0.001	Y	CPI-SS0CBC7840D_Microglia.NSC	3	0.212568
CPI-SC04936738A	COL11A1_a10b1 complex	ENSG00000060718		TRUE	FALSE	FALSE	OL.ExN	0.192	0.001	Y	CPI-SC04936738A_OL.ExN	3	2.38082
CPI-SS0BAB460FF	ANGPT2_TEK	ENSG00000091879	ENSG00000120156	TRUE	FALSE	TRUE	TAPC.NSC	0.183	0.05	Y	CPI-SS0BAB460FF_TAPC.NSC	1.30103	2.45008
CPI-SC06364D669	FN1_a4b1 complex	ENSG00000115414		TRUE	FALSE	FALSE	InN.TAPC	0.107	0.001	Y	CPI-SC06364D669_InN.TAPC	3	3.22432
CPI-CS08109C435	BMPR1B_BMPR2_BMP7		ENSG00000101144	TRUE	TRUE	FALSE	TAPC.NSC	0.536	0.001	Y	CPI-CS08109C435_TAPC.NSC	3	0.899695
CPI-SC0CE6F5084	COL27A1_a2b1 complex	ENSG00000196739		TRUE	FALSE	FALSE	Pericyte.T	0.189	0.001	Y	CPI-SC0CE6F5084_Pericyte.T	3	2.40354
CPI-SC015980AEB	COL14A1_a10b1 complex	ENSG00000187955		TRUE	FALSE	FALSE	OL.ExN	0.195	0.001	Y	CPI-SC015980AEB_OL.ExN	3	2.35845
CPI-CS0DF85303A	BMR1B_AVR2A_BMP7		ENSG00000101144	TRUE	TRUE	FALSE	TAPC.NSC	0.536	0.001	Y	CPI-CS0DF85303A_TAPC.NSC	3	0.899695
CPI-SC0E5218AA4	NRG1_a6b4 complex	ENSG00000157168		TRUE	TRUE	FALSE	NSC.EC	0.449	0.001	Y	CPI-SC0E5218AA4_NSC.EC	3	1.15521
CPI-SS059EEFDC6	MIF_TNFRSF10D	ENSG00000276701	ENSG00000173530	TRUE	FALSE	TRUE	Pericyte.T	0.157	0.001	Y	CPI-SS059EEFDC6_Pericyte.T	3	2.67116
CPI-SS06B86672A	CD44_FGFR2	ENSG00000026508	ENSG00000066468	TRUE	TRUE	TRUE	T.EC	0.594	0.001	Y	CPI-SS06B86672A_T.EC	3	0.751465
CPI-SC0CA7B34A5	COL5A2_a2b1 complex	ENSG00000204262		TRUE	FALSE	FALSE	ExN.VLMC	0.19	0.025	Y	CPI-SC0CA7B34A5_ExN.VLMC	1.60206	2.39593
CPI-SS02D7A1DDE	KIT_KITLG	ENSG00000157404	ENSG00000049130	TRUE	TRUE	FALSE	InN.TAPC	0.556	0.001	Y	CPI-SS02D7A1DDE_InN.TAPC	3	0.846843
CPI-SS0DBA4D668	DPP4_CXCL12	ENSG00000197635	ENSG00000107562	TRUE	TRUE	FALSE	ExN.VLMC	0.116	0.001	Y	CPI-SS0DBA4D668_ExN.VLMC	3	3.1078
CPI-SS04E690D72	PTN_PTPRZ1	ENSG00000105894	ENSG00000106278	TRUE	FALSE	FALSE	OL.ExN	0.305	0.001	Y	CPI-SS04E690D72_OL.ExN	3	1.71312
CPI-SC0ED0520DD	LAMA3_a3b1 complex	ENSG00000053747		TRUE	FALSE	FALSE	InN.TAPC	0.564	0.001	Y	CPI-SC0ED0520DD_InN.TAPC	3	0.826233
CPI-CS08A853007	BMR1B_AVR2B_BMP7		ENSG00000101144	TRUE	TRUE	FALSE	TAPC.NSC	0.536	0.001	Y	CPI-CS08A853007_TAPC.NSC	3	0.899695
CPI-SS0708FE6FF	NRG1_LSR	ENSG00000157168	ENSG00000105699	TRUE	TRUE	TRUE	InN.TAPC	0.63	0.001	Y	CPI-SS0708FE6FF_InN.TAPC	3	0.666576
CPI-SC0E9C058EB	PLAUR_a4b1 complex	ENSG00000011422		TRUE	TRUE	FALSE	InN.TAPC	0.086	0.01	Y	CPI-SC0E9C058EB_InN.TAPC	2	3.53952
CPI-SS0F1A060D4	PVR_NECTIN3	ENSG00000073008	ENSG00000177707	TRUE	TRUE	FALSE	InN.TAPC	0.161	0.03	Y	CPI-SS0F1A060D4_InN.TAPC	1.52288	2.63487
CPI-SS0B337B316	TEK_ANGPT1	ENSG00000120156	ENSG00000154188	TRUE	TRUE	FALSE	InN.TAPC	0.151	0.001	Y	CPI-SS0B337B316_InN.TAPC	3	2.72738
CPI-SS079DDF890	TNFSF12_TNFRSF25	ENSG00000239697	ENSG00000215788	TRUE	FALSE	TRUE	InN.TAPC	0.134	0.001	Y	CPI-SS079DDF890_InN.TAPC	3	2.8997
CPI-SC0814068D9	COL6A2_a2b1 complex	ENSG00000142173		TRUE	FALSE	FALSE	InN.NSC	0.135	0.001	Y	CPI-SC0814068D9_InN.NSC	3	2.88897
CPI-SS0241A1F57	NRP2_SEMA3C	ENSG00000118257	ENSG00000075223	TRUE	TRUE	FALSE	InN.NSC	0.311	0.001	Y	CPI-SS0241A1F57_InN.NSC	3	1.68501
CPI-CS0924060DB	ACVR_1C2A receptor_INHBA		ENSG00000122641	TRUE	TRUE	FALSE	OL.ImN	0.209	0.001	Y	CPI-CS0924060DB_OL.ImN	3	2.25843
CPI-SS08F13AD5C	CD80_CD274	ENSG00000121594	ENSG00000120217	FALSE	TRUE	TRUE	Microglia.VLMC	0.185	0.001	Y	CPI-SS08F13AD5C_Microglia.VLMC	3	2.4344
CPI-SC032246C72	TGFB2_TGFbeta receptor2	ENSG00000092969		TRUE	FALSE	TRUE	ExN.VLMC	0.243	0.001	Y	CPI-SC032246C72_ExN.VLMC	3	2.04097
CPI-SC04936738A	COL11A1_a10b1 complex	ENSG00000060718		TRUE	FALSE	FALSE	OL.ImN	0.19	0.001	Y	CPI-SC04936738A_OL.ImN	3	2.39593
CPI-SC015980AEB	COL14A1_a10b1 complex	ENSG00000187955		TRUE	FALSE	FALSE	OL.ImN	0.192	0.001	Y	CPI-SC015980AEB_OL.ImN	3	2.38082
CPI-SC015980AEB	COL14A1_a10b1 complex	ENSG00000187955		TRUE	FALSE	FALSE	OL.InN	0.153	0.001	Y	CPI-SC015980AEB_OL.InN	3	2.7084
CPI-SC0EB600CAC	COL24A1_a2b1 complex	ENSG00000171502		TRUE	FALSE	FALSE	TAPC.NSC	0.149	0.001	Y	CPI-SC0EB600CAC_TAPC.NSC	3	2.74662
CPI-SS0708FE6FF	NRG1_LSR	ENSG00000157168	ENSG00000105699	TRUE	TRUE	TRUE	NSC.EC	0.583	0.001	Y	CPI-SS0708FE6FF_NSC.EC	3	0.778432
CPI-SC0E0C50FCA	COL14A1_a2b1 complex	ENSG00000187955		TRUE	FALSE	FALSE	OL.InN	0.194	0.02	Y	CPI-SC0E0C50FCA_OL.InN	1.69897	2.36587
CPI-SC0CE6F5084	COL27A1_a2b1 complex	ENSG00000196739		TRUE	FALSE	FALSE	ImN.OPC	0.132	0.001	Y	CPI-SC0CE6F5084_ImN.OPC	3	2.92139
CPI-SS0B70EB09E	PDGFA_PDGFRA	ENSG00000197461	ENSG00000134853	TRUE	FALSE	TRUE	ImN.OPC	1.008	0.001	Y	CPI-SS0B70EB09E_ImN.OPC	3	-0.0114956
CPI-SC0CE851065	COL6A2_a10b1 complex	ENSG00000142173		TRUE	FALSE	FALSE	InN.Pericyte	0.247	0.001	Y	CPI-SC0CE851065_InN.Pericyte	3	2.01742
CPI-SC0F4BC2909	COL6A2_a1b1 complex	ENSG00000142173		TRUE	FALSE	FALSE	InN.Pericyte	0.903	0.001	Y	CPI-SC0F4BC2909_InN.Pericyte	3	0.147202
CPI-SS0E075E5AF	NRG1_NETO2	ENSG00000157168	ENSG00000171208	TRUE	TRUE	TRUE	NSC.EC	0.449	0.001	Y	CPI-SS0E075E5AF_NSC.EC	3	1.15521
CPI-SC067EE23E1	COL9A2_a10b1 complex	ENSG00000049089		TRUE	FALSE	FALSE	VLMC.EC	0.27	0.001	Y	CPI-SC067EE23E1_VLMC.EC	3	1.88897
CPI-SC067EE23E1	COL9A2_a10b1 complex	ENSG00000049089		TRUE	FALSE	FALSE	VLMC.Pericyte	0.262	0.02	Y	CPI-SC067EE23E1_VLMC.Pericyte	1.69897	1.93236
CPI-SC067EE23E1	COL9A2_a10b1 complex	ENSG00000049089		TRUE	FALSE	FALSE	VLMC.VLMC	0.325	0.001	Y	CPI-SC067EE23E1_VLMC.VLMC	3	1.62149
CPI-SC0247E9ADB	COL9A2_a11b1 complex	ENSG00000049089		TRUE	FALSE	FALSE	VLMC.VLMC	0.214	0.035	Y	CPI-SC0247E9ADB_VLMC.VLMC	1.45593	2.22432
CPI-SC0F590482E	COL9A2_a1b1 complex	ENSG00000049089		TRUE	FALSE	FALSE	VLMC.EC	0.426	0.001	Y	CPI-SC0F590482E_VLMC.EC	3	1.23107
CPI-SC0F590482E	COL9A2_a1b1 complex	ENSG00000049089		TRUE	FALSE	FALSE	VLMC.Pericyte	0.918	0.001	Y	CPI-SC0F590482E_VLMC.Pericyte	3	0.123434
CPI-SC09DFB2ACA	COL19A1_a10b1 complex	ENSG00000082293		TRUE	FALSE	FALSE	T.EC	0.298	0.001	Y	CPI-SC09DFB2ACA_T.EC	3	1.74662
CPI-SC0F590482E	COL9A2_a1b1 complex	ENSG00000049089		TRUE	FALSE	FALSE	VLMC.VLMC	0.505	0.001	Y	CPI-SC0F590482E_VLMC.VLMC	3	0.985645
CPI-SS033E6DE7E	NRP1_VEGFB	ENSG00000099250	ENSG00000173511	TRUE	TRUE	FALSE	NSC.EC	0.245	0.005	Y	CPI-SS033E6DE7E_NSC.EC	2.30103	2.02915
CPI-SS0DA033F03	TNFRSF1A_GRN	ENSG00000067182	ENSG00000030582	TRUE	TRUE	FALSE	NSC.EC	0.137	0.025	Y	CPI-SS0DA033F03_NSC.EC	1.60206	2.86775
CPI-SS0C694CB44	VEGFA_GRIN2B	ENSG00000112715	ENSG00000273079	TRUE	FALSE	TRUE	ExN.VLMC	0.22	0.001	Y	CPI-SS0C694CB44_ExN.VLMC	3	2.18442
CPI-CS0569B9B91	BMPR1B_BMPR2_BMPR1A		ENSG00000107779	FALSE	TRUE	TRUE	TAPC.ExN	0.297	0.001	Y	CPI-CS0569B9B91_TAPC.ExN	3	1.75147
CPI-SC0CE6F5084	COL27A1_a2b1 complex	ENSG00000196739		TRUE	FALSE	FALSE	ImN.ExN	0.152	0.001	Y	CPI-SC0CE6F5084_ImN.ExN	3	2.71786
CPI-SC0A2FE9693	LAMC1_a7b1 complex	ENSG00000135862		TRUE	FALSE	FALSE	ImN.ExN	0.295	0.001	Y	CPI-SC0A2FE9693_ImN.ExN	3	1.76121
CPI-SS0B337B316	TEK_ANGPT1	ENSG00000120156	ENSG00000154188	TRUE	TRUE	FALSE	ImN.ExN	0.128	0.001	Y	CPI-SS0B337B316_ImN.ExN	3	2.96578
CPI-SC0814068D9	COL6A2_a2b1 complex	ENSG00000142173		TRUE	FALSE	FALSE	InN.Pericyte	0.229	0.001	Y	CPI-SC0814068D9_InN.Pericyte	3	2.12658
CPI-SS00EDDD458	EGFR_MIF	ENSG00000146648	ENSG00000276701	TRUE	TRUE	FALSE	InN.Pericyte	0.633	0.001	Y	CPI-SS00EDDD458_InN.Pericyte	3	0.659723
CPI-SS0BAB460FF	ANGPT2_TEK	ENSG00000091879	ENSG00000120156	TRUE	FALSE	TRUE	Microglia.NSC	0.166	0.015	Y	CPI-SS0BAB460FF_Microglia.NSC	1.82391	2.59074
CPI-SC06364D669	FN1_a4b1 complex	ENSG00000115414		TRUE	FALSE	FALSE	InN.Pericyte	0.156	0.001	Y	CPI-SC06364D669_InN.Pericyte	3	2.68038
CPI-SS03105D292	CSF1_SLC7A1	ENSG00000184371	ENSG00000139514	TRUE	FALSE	TRUE	EC.VLMC	0.181	0.001	Y	CPI-SS03105D292_EC.VLMC	3	2.46594
CPI-SS0855C0353	NRP1_PGF	ENSG00000099250	ENSG00000119630	TRUE	TRUE	FALSE	InN.Pericyte	0.181	0.001	Y	CPI-SS0855C0353_InN.Pericyte	3	2.46594
CPI-SS03105D292	CSF1_SLC7A1	ENSG00000184371	ENSG00000139514	TRUE	FALSE	TRUE	VLMC.VLMC	0.167	0.001	Y	CPI-SS03105D292_VLMC.VLMC	3	2.58208
CPI-SS0D22A09AD	NRP2_PGF	ENSG00000118257	ENSG00000119630	TRUE	TRUE	FALSE	InN.Pericyte	0.303	0.001	Y	CPI-SS0D22A09AD_InN.Pericyte	3	1.72261
CPI-SS0E00478B4	NRP2_VEGFA	ENSG00000118257	ENSG00000112715	TRUE	TRUE	FALSE	InN.Pericyte	0.255	0.005	Y	CPI-SS0E00478B4_InN.Pericyte	2.30103	1.97143
CPI-CS0569B9B91	BMPR1B_BMPR2_BMPR1A		ENSG00000107779	FALSE	TRUE	TRUE	TAPC.ImN	0.342	0.001	Y	CPI-CS0569B9B91_TAPC.ImN	3	1.54793
CPI-SC070D5A96F	JAM2_a4b1 complex	ENSG00000154721		FALSE	FALSE	FALSE	TAPC.ImN	0.134	0.001	Y	CPI-SC070D5A96F_TAPC.ImN	3	2.8997
CPI-SC0E9C058EB	PLAUR_a4b1 complex	ENSG00000011422		TRUE	TRUE	FALSE	InN.Pericyte	0.135	0.001	Y	CPI-SC0E9C058EB_InN.Pericyte	3	2.88897
CPI-SC0814068D9	COL6A2_a2b1 complex	ENSG00000142173		TRUE	FALSE	FALSE	InN.OPC	0.115	0.001	Y	CPI-SC0814068D9_InN.OPC	3	3.12029
CPI-SC0BA41B0D3	COL19A1_a1b1 complex	ENSG00000082293		TRUE	FALSE	FALSE	T.EC	0.455	0.001	Y	CPI-SC0BA41B0D3_T.EC	3	1.13606
CPI-SC0ADD7BEF0	COL19A1_a2b1 complex	ENSG00000082293		TRUE	FALSE	FALSE	T.EC	0.304	0.001	Y	CPI-SC0ADD7BEF0_T.EC	3	1.71786
CPI-SS0C4E86714	TNFRSF1B_GRN	ENSG00000028137	ENSG00000030582	TRUE	TRUE	FALSE	T.EC	0.337	0.04	Y	CPI-SS0C4E86714_T.EC	1.39794	1.56918
CPI-SS087B53ABF	JAM2_JAM3	ENSG00000154721	ENSG00000166086	TRUE	FALSE	FALSE	InN.OPC	0.441	0.005	Y	CPI-SS087B53ABF_InN.OPC	2.30103	1.18115
CPI-SC0CE851065	COL6A2_a10b1 complex	ENSG00000142173		TRUE	FALSE	FALSE	InN.VLMC	0.31	0.001	Y	CPI-SC0CE851065_InN.VLMC	3	1.68966
CPI-SC06364D669	FN1_a4b1 complex	ENSG00000115414		TRUE	FALSE	FALSE	ImN.Pericyte	0.182	0.001	Y	CPI-SC06364D669_ImN.Pericyte	3	2.45799
CPI-SS0855C0353	NRP1_PGF	ENSG00000099250	ENSG00000119630	TRUE	TRUE	FALSE	ImN.Pericyte	0.768	0.001	Y	CPI-SS0855C0353_ImN.Pericyte	3	0.380822
CPI-SS0DE0A486F	NRP1_VEGFA	ENSG00000099250	ENSG00000112715	TRUE	TRUE	FALSE	ImN.Pericyte	0.72	0.001	Y	CPI-SS0DE0A486F_ImN.Pericyte	3	0.473931
CPI-SS0D22A09AD	NRP2_PGF	ENSG00000118257	ENSG00000119630	TRUE	TRUE	FALSE	ImN.Pericyte	0.48	0.001	Y	CPI-SS0D22A09AD_ImN.Pericyte	3	1.05889
CPI-SS0E00478B4	NRP2_VEGFA	ENSG00000118257	ENSG00000112715	TRUE	TRUE	FALSE	ImN.Pericyte	0.432	0.001	Y	CPI-SS0E00478B4_ImN.Pericyte	3	1.2109
CPI-SC0A54B5323	COL6A2_a11b1 complex	ENSG00000142173		TRUE	FALSE	FALSE	InN.VLMC	0.199	0.001	Y	CPI-SC0A54B5323_InN.VLMC	3	2.32916
CPI-SS093E05DD4	NTF3_NTRK2	ENSG00000185652	ENSG00000148053	TRUE	FALSE	TRUE	ImN.Pericyte	0.309	0.005	Y	CPI-SS093E05DD4_ImN.Pericyte	2.30103	1.69432
CPI-SC0F4BC2909	COL6A2_a1b1 complex	ENSG00000142173		TRUE	FALSE	FALSE	InN.VLMC	0.49	0.001	Y	CPI-SC0F4BC2909_InN.VLMC	3	1.02915
CPI-CS0569B9B91	BMPR1B_BMPR2_BMPR1A		ENSG00000107779	FALSE	TRUE	TRUE	TAPC.InN	0.315	0.001	Y	CPI-CS0569B9B91_TAPC.InN	3	1.66658
CPI-CS0D35E69F6	BMR1A_ACR2A_BMP7		ENSG00000101144	TRUE	TRUE	FALSE	Microglia.NSC	0.515	0.001	Y	CPI-CS0D35E69F6_Microglia.NSC	3	0.957356
CPI-SC0E9C058EB	PLAUR_a4b1 complex	ENSG00000011422		TRUE	TRUE	FALSE	ImN.Pericyte	0.128	0.001	Y	CPI-SC0E9C058EB_ImN.Pericyte	3	2.96578
CPI-SS0659DBE72	EFNA4_EPHA4	ENSG00000243364	ENSG00000116106	TRUE	FALSE	TRUE	EC.EC	0.783	0.001	Y	CPI-SS0659DBE72_EC.EC	3	0.352916
CPI-SC0814068D9	COL6A2_a2b1 complex	ENSG00000142173		TRUE	FALSE	FALSE	InN.VLMC	0.207	0.001	Y	CPI-SC0814068D9_InN.VLMC	3	2.2723
CPI-CS0F6CFB979	BMPR1A_BMPR2_BMP6		ENSG00000153162	TRUE	TRUE	FALSE	T.ExN	0.32	0.01	Y	CPI-CS0F6CFB979_T.ExN	2	1.64386
CPI-SS0DBA4D668	DPP4_CXCL12	ENSG00000197635	ENSG00000107562	TRUE	TRUE	FALSE	InN.VLMC	0.092	0.001	Y	CPI-SS0DBA4D668_InN.VLMC	3	3.44222
CPI-CS0569B9B91	BMPR1B_BMPR2_BMPR1A		ENSG00000107779	FALSE	TRUE	TRUE	TAPC.Microglia	0.369	0.001	Y	CPI-CS0569B9B91_TAPC.Microglia	3	1.43831
CPI-SS05A8552D7	EDA_EDAR	ENSG00000158813	ENSG00000135960	TRUE	FALSE	TRUE	TAPC.NSC	0.239	0.001	Y	CPI-SS05A8552D7_TAPC.NSC	3	2.06492
CPI-SC0CA7B34A5	COL5A2_a2b1 complex	ENSG00000204262		TRUE	FALSE	FALSE	ImN.VLMC	0.198	0.025	Y	CPI-SC0CA7B34A5_ImN.VLMC	1.60206	2.33643
CPI-CS0C16967C6	ACVR1_BMPR2_BMP6		ENSG00000153162	TRUE	TRUE	FALSE	OL.TAPC	0.218	0.001	Y	CPI-CS0C16967C6_OL.TAPC	3	2.1976
CPI-SS0659DBE72	EFNA4_EPHA4	ENSG00000243364	ENSG00000116106	TRUE	FALSE	TRUE	EC.VLMC	0.171	0.001	Y	CPI-SS0659DBE72_EC.VLMC	3	2.54793
CPI-SS0008137B6	EFNA4_EPHA5	ENSG00000243364	ENSG00000145242	TRUE	FALSE	TRUE	EC.EC	0.402	0.001	Y	CPI-SS0008137B6_EC.EC	3	1.31473
CPI-CS046B3C139	ACVR_1A2A receptor_BMP7		ENSG00000101144	TRUE	TRUE	FALSE	Microglia.OPC	0.355	0.001	Y	CPI-CS046B3C139_Microglia.OPC	3	1.49411
CPI-SS0B70EB09E	PDGFA_PDGFRA	ENSG00000197461	ENSG00000134853	TRUE	FALSE	TRUE	ImN.VLMC	0.405	0.001	Y	CPI-SS0B70EB09E_ImN.VLMC	3	1.30401
CPI-SS0C694CB44	VEGFA_GRIN2B	ENSG00000112715	ENSG00000273079	TRUE	FALSE	TRUE	InN.VLMC	0.238	0.001	Y	CPI-SS0C694CB44_InN.VLMC	3	2.07097
CPI-SS07833475A	FGFR1_FGF7	ENSG00000077782	ENSG00000140285	TRUE	TRUE	FALSE	TAPC.NSC	0.429	0.05	Y	CPI-SS07833475A_TAPC.NSC	1.30103	1.22095
CPI-SS0A69F13A3	WNT4_SMO	ENSG00000162552	ENSG00000128602	TRUE	FALSE	TRUE	ImN.VLMC	0.186	0.001	Y	CPI-SS0A69F13A3_ImN.VLMC	3	2.42663
CPI-CS0569B9B91	BMPR1B_BMPR2_BMPR1A		ENSG00000107779	FALSE	TRUE	TRUE	TAPC.TAPC	0.324	0.005	Y	CPI-CS0569B9B91_TAPC.TAPC	2.30103	1.62593
CPI-CS0D35E69F6	BMR1A_ACR2A_BMP7		ENSG00000101144	TRUE	TRUE	FALSE	Microglia.OPC	0.355	0.001	Y	CPI-CS0D35E69F6_Microglia.OPC	3	1.49411
CPI-SC070D5A96F	JAM2_a4b1 complex	ENSG00000154721		FALSE	FALSE	FALSE	TAPC.TAPC	0.123	0.005	Y	CPI-SC070D5A96F_TAPC.TAPC	2.30103	3.02327
CPI-SS0F81DBF22	EFNA4_EPHA7	ENSG00000243364	ENSG00000135333	TRUE	FALSE	TRUE	EC.EC	0.171	0.001	Y	CPI-SS0F81DBF22_EC.EC	3	2.54793
CPI-CS0FFBA02F8	ACVR_1A2A receptor_BMP6		ENSG00000153162	TRUE	TRUE	FALSE	Microglia.Pericyte	0.165	0.001	Y	CPI-CS0FFBA02F8_Microglia.Pericyte	3	2.59946
CPI-CS0247DA882	BMR1A_ACR2A_BMP6		ENSG00000153162	TRUE	TRUE	FALSE	Microglia.Pericyte	0.165	0.001	Y	CPI-CS0247DA882_Microglia.Pericyte	3	2.59946
CPI-SS0ABC5C1B8	CD74_MIF	ENSG00000019582	ENSG00000276701	TRUE	TRUE	FALSE	Microglia.Pericyte	0.276	0.001	Y	CPI-SS0ABC5C1B8_Microglia.Pericyte	3	1.85726
CPI-SS093E05DD4	NTF3_NTRK2	ENSG00000185652	ENSG00000148053	TRUE	FALSE	TRUE	TAPC.NSC	1.614	0.001	Y	CPI-SS093E05DD4_TAPC.NSC	3	-0.690641
CPI-SS0F81DBF22	EFNA4_EPHA7	ENSG00000243364	ENSG00000135333	TRUE	FALSE	TRUE	EC.VLMC	0.441	0.001	Y	CPI-SS0F81DBF22_EC.VLMC	3	1.18115
CPI-SS08CA619FE	EGFR_GRN	ENSG00000146648	ENSG00000030582	TRUE	TRUE	FALSE	EC.EC	0.761	0.001	Y	CPI-SS08CA619FE_EC.EC	3	0.394032
CPI-SC09DFB2ACA	COL19A1_a10b1 complex	ENSG00000082293		TRUE	FALSE	FALSE	Microglia.Pericyte	0.284	0.001	Y	CPI-SC09DFB2ACA_Microglia.Pericyte	3	1.81604
CPI-SC0BA41B0D3	COL19A1_a1b1 complex	ENSG00000082293		TRUE	FALSE	FALSE	Microglia.Pericyte	0.94	0.001	Y	CPI-SC0BA41B0D3_Microglia.Pericyte	3	0.0892673
CPI-SC0ADD7BEF0	COL19A1_a2b1 complex	ENSG00000082293		TRUE	FALSE	FALSE	Microglia.Pericyte	0.265	0.001	Y	CPI-SC0ADD7BEF0_Microglia.Pericyte	3	1.91594
CPI-SS08CA619FE	EGFR_GRN	ENSG00000146648	ENSG00000030582	TRUE	TRUE	FALSE	VLMC.EC	0.413	0.001	Y	CPI-SS08CA619FE_VLMC.EC	3	1.27579
CPI-SS00EDDD458	EGFR_MIF	ENSG00000146648	ENSG00000276701	TRUE	TRUE	FALSE	EC.Pericyte	0.758	0.001	Y	CPI-SS00EDDD458_EC.Pericyte	3	0.39973
CPI-SS0855C0353	NRP1_PGF	ENSG00000099250	ENSG00000119630	TRUE	TRUE	FALSE	Microglia.Pericyte	0.385	0.001	Y	CPI-SS0855C0353_Microglia.Pericyte	3	1.37707
CPI-SS0DE0A486F	NRP1_VEGFA	ENSG00000099250	ENSG00000112715	TRUE	TRUE	FALSE	Microglia.Pericyte	0.337	0.001	Y	CPI-SS0DE0A486F_Microglia.Pericyte	3	1.56918
CPI-SS0472C478C	BMP7_PTPRK	ENSG00000101144	ENSG00000273993	TRUE	FALSE	TRUE	TAPC.OPC	0.901	0.001	Y	CPI-SS0472C478C_TAPC.OPC	3	0.150401
CPI-SS00EDDD458	EGFR_MIF	ENSG00000146648	ENSG00000276701	TRUE	TRUE	FALSE	Pericyte.Pericyte	0.158	0.001	Y	CPI-SS00EDDD458_Pericyte.Pericyte	3	2.662
CPI-SS0D00AAD2F	SEMA5A_PLXNB3	ENSG00000112902	ENSG00000198753	FALSE	FALSE	TRUE	TAPC.NSC	1.033	0.001	Y	CPI-SS0D00AAD2F_TAPC.NSC	3	-0.0468403
CPI-SS00EDDD458	EGFR_MIF	ENSG00000146648	ENSG00000276701	TRUE	TRUE	FALSE	VLMC.Pericyte	0.409	0.001	Y	CPI-SS00EDDD458_VLMC.Pericyte	3	1.28983
CPI-SS0D22A09AD	NRP2_PGF	ENSG00000118257	ENSG00000119630	TRUE	TRUE	FALSE	Microglia.Pericyte	0.43	0.001	Y	CPI-SS0D22A09AD_Microglia.Pericyte	3	1.21759
CPI-SS0E00478B4	NRP2_VEGFA	ENSG00000118257	ENSG00000112715	TRUE	TRUE	FALSE	Microglia.Pericyte	0.382	0.001	Y	CPI-SS0E00478B4_Microglia.Pericyte	3	1.38836
CPI-SS09F973C1A	EPHA2_EFNA4	ENSG00000142627	ENSG00000243364	TRUE	TRUE	FALSE	Pericyte.EC	0.205	0.001	Y	CPI-SS09F973C1A_Pericyte.EC	3	2.2863
CPI-CS0569B9B91	BMPR1B_BMPR2_BMPR1A		ENSG00000107779	FALSE	TRUE	TRUE	TAPC.NSC	0.544	0.001	Y	CPI-CS0569B9B91_TAPC.NSC	3	0.878321
CPI-SS0CB4F2FE4	PDGFB_ADGRV1	ENSG00000100311	ENSG00000164199	TRUE	FALSE	TRUE	Microglia.Pericyte	0.224	0.025	Y	CPI-SS0CB4F2FE4_Microglia.Pericyte	1.60206	2.15843
CPI-SS0D0252D87	AXL_IL15RA	ENSG00000167601	ENSG00000134470	TRUE	TRUE	TRUE	Microglia.T	0.514	0.001	Y	CPI-SS0D0252D87_Microglia.T	3	0.96016
CPI-CS08CC8F9D3	ACVR1_BMPR2_BMP7		ENSG00000101144	TRUE	TRUE	FALSE	TAPC.InN	0.197	0.025	Y	CPI-CS08CC8F9D3_TAPC.InN	1.60206	2.34373
CPI-SS0D00AAD2F	SEMA5A_PLXNB3	ENSG00000112902	ENSG00000198753	FALSE	FALSE	TRUE	TAPC.OL	1.158	0.001	Y	CPI-SS0D00AAD2F_TAPC.OL	3	-0.211635
CPI-SS05162C56B	NTF3_NTRK3	ENSG00000185652	ENSG00000140538	TRUE	FALSE	TRUE	TAPC.NSC	0.78	0.001	Y	CPI-SS05162C56B_TAPC.NSC	3	0.358454
CPI-SS041888D39	EPHA3_EFNA4	ENSG00000044524	ENSG00000243364	TRUE	TRUE	FALSE	Pericyte.EC	0.275	0.001	Y	CPI-SS041888D39_Pericyte.EC	3	1.8625
CPI-CS0569B9B91	BMPR1B_BMPR2_BMPR1A		ENSG00000107779	FALSE	TRUE	TRUE	TAPC.OL	0.269	0.005	Y	CPI-CS0569B9B91_TAPC.OL	2.30103	1.89432
CPI-SS041888D39	EPHA3_EFNA4	ENSG00000044524	ENSG00000243364	TRUE	TRUE	FALSE	VLMC.EC	0.348	0.001	Y	CPI-SS041888D39_VLMC.EC	3	1.52284
CPI-SS0FC01B947	EFNA5_EPHA4	ENSG00000184349	ENSG00000116106	FALSE	FALSE	TRUE	TAPC.OL	0.18	0.001	Y	CPI-SS0FC01B947_TAPC.OL	3	2.47393
CPI-SC0BA41B0D3	COL19A1_a1b1 complex	ENSG00000082293		TRUE	FALSE	FALSE	Microglia.T	0.266	0.001	Y	CPI-SC0BA41B0D3_Microglia.T	3	1.9105
CPI-SS0BAB460FF	ANGPT2_TEK	ENSG00000091879	ENSG00000120156	TRUE	FALSE	TRUE	TAPC.InN	0.224	0.001	Y	CPI-SS0BAB460FF_TAPC.InN	3	2.15843
CPI-CS0EF793D6A	BMPR1B_BMPR2_BMP6		ENSG00000153162	TRUE	TRUE	FALSE	TAPC.InN	0.4	0.001	Y	CPI-CS0EF793D6A_TAPC.InN	3	1.32193
CPI-SS0D00AAD2F	SEMA5A_PLXNB3	ENSG00000112902	ENSG00000198753	FALSE	FALSE	TRUE	TAPC.OPC	0.985	0.001	Y	CPI-SS0D00AAD2F_TAPC.OPC	3	0.0218044
CPI-SS0B337B316	TEK_ANGPT1	ENSG00000120156	ENSG00000154188	TRUE	TRUE	FALSE	TAPC.NSC	0.899	0.001	Y	CPI-SS0B337B316_TAPC.NSC	3	0.153607
CPI-CS08109C435	BMPR1B_BMPR2_BMP7		ENSG00000101144	TRUE	TRUE	FALSE	TAPC.OPC	0.377	0.001	Y	CPI-CS08109C435_TAPC.OPC	3	1.40736
CPI-CS08109C435	BMPR1B_BMPR2_BMP7		ENSG00000101144	TRUE	TRUE	FALSE	TAPC.InN	0.144	0.001	Y	CPI-CS08109C435_TAPC.InN	3	2.79586
CPI-CS0569B9B91	BMPR1B_BMPR2_BMPR1A		ENSG00000107779	FALSE	TRUE	TRUE	TAPC.OPC	0.325	0.001	Y	CPI-CS0569B9B91_TAPC.OPC	3	1.62149
CPI-CS0F6CFB979	BMPR1A_BMPR2_BMP6		ENSG00000153162	TRUE	TRUE	FALSE	OL.TAPC	0.318	0.001	Y	CPI-CS0F6CFB979_OL.TAPC	3	1.6529
CPI-SC015980AEB	COL14A1_a10b1 complex	ENSG00000187955		TRUE	FALSE	FALSE	OL.TAPC	0.162	0.001	Y	CPI-SC015980AEB_OL.TAPC	3	2.62593
CPI-SC09DFB2ACA	COL19A1_a10b1 complex	ENSG00000082293		TRUE	FALSE	FALSE	T.ExN	0.196	0.005	Y	CPI-SC09DFB2ACA_T.ExN	2.30103	2.35107
CPI-SC07BE7830D	SPP1_a4b1 complex	ENSG00000118785		TRUE	FALSE	FALSE	OL.TAPC	0.464	0.001	Y	CPI-SC07BE7830D_OL.TAPC	3	1.1078
CPI-CS0DF85303A	BMR1B_AVR2A_BMP7		ENSG00000101144	TRUE	TRUE	FALSE	TAPC.OPC	0.377	0.001	Y	CPI-CS0DF85303A_TAPC.OPC	3	1.40736
CPI-CS08A853007	BMR1B_AVR2B_BMP7		ENSG00000101144	TRUE	TRUE	FALSE	TAPC.OPC	0.377	0.001	Y	CPI-CS08A853007_TAPC.OPC	3	1.40736
CPI-CS0921BB754	BMR1B_AVR2A_BMP6		ENSG00000153162	TRUE	TRUE	FALSE	TAPC.InN	0.4	0.001	Y	CPI-CS0921BB754_TAPC.InN	3	1.32193
CPI-SC0ADD7BEF0	COL19A1_a2b1 complex	ENSG00000082293		TRUE	FALSE	FALSE	TAPC.OPC	0.219	0.045	Y	CPI-SC0ADD7BEF0_TAPC.OPC	1.34679	2.191
CPI-SC0EB600CAC	COL24A1_a2b1 complex	ENSG00000171502		TRUE	FALSE	FALSE	TAPC.OPC	0.129	0.01	Y	CPI-SC0EB600CAC_TAPC.OPC	2	2.95456
CPI-SS093E05DD4	NTF3_NTRK2	ENSG00000185652	ENSG00000148053	TRUE	FALSE	TRUE	TAPC.OPC	0.943	0.001	Y	CPI-SS093E05DD4_TAPC.OPC	3	0.0846703
CPI-SS05162C56B	NTF3_NTRK3	ENSG00000185652	ENSG00000140538	TRUE	FALSE	TRUE	TAPC.OPC	1.115	0.001	Y	CPI-SS05162C56B_TAPC.OPC	3	-0.157044
CPI-SS0B337B316	TEK_ANGPT1	ENSG00000120156	ENSG00000154188	TRUE	TRUE	FALSE	TAPC.OPC	0.233	0.001	Y	CPI-SS0B337B316_TAPC.OPC	3	2.1016
CPI-CS0569B9B91	BMPR1B_BMPR2_BMPR1A		ENSG00000107779	FALSE	TRUE	TRUE	TAPC.Pericyte	0.421	0.001	Y	CPI-CS0569B9B91_TAPC.Pericyte	3	1.24811
CPI-SC070D5A96F	JAM2_a4b1 complex	ENSG00000154721		FALSE	FALSE	FALSE	TAPC.Pericyte	0.172	0.001	Y	CPI-SC070D5A96F_TAPC.Pericyte	3	2.53952
CPI-SC08226CD3B	COL9A2_a2b1 complex	ENSG00000049089		TRUE	FALSE	FALSE	NSC.OPC	0.298	0.001	Y	CPI-SC08226CD3B_NSC.OPC	3	1.74662
CPI-SS033E6DE7E	NRP1_VEGFB	ENSG00000099250	ENSG00000173511	TRUE	TRUE	FALSE	NSC.OPC	0.249	0.001	Y	CPI-SS033E6DE7E_NSC.OPC	3	2.00578
CPI-CS0DF85303A	BMR1B_AVR2A_BMP7		ENSG00000101144	TRUE	TRUE	FALSE	TAPC.InN	0.144	0.001	Y	CPI-CS0DF85303A_TAPC.InN	3	2.79586
CPI-SS0472C478C	BMP7_PTPRK	ENSG00000101144	ENSG00000273993	TRUE	FALSE	TRUE	TAPC.Pericyte	1.619	0.001	Y	CPI-SS0472C478C_TAPC.Pericyte	3	-0.695103
CPI-CS0EF793D6A	BMPR1B_BMPR2_BMP6		ENSG00000153162	TRUE	TRUE	FALSE	TAPC.Pericyte	0.187	0.001	Y	CPI-CS0EF793D6A_TAPC.Pericyte	3	2.41889
CPI-CS0921BB754	BMR1B_AVR2A_BMP6		ENSG00000153162	TRUE	TRUE	FALSE	TAPC.Pericyte	0.187	0.001	Y	CPI-CS0921BB754_TAPC.Pericyte	3	2.41889
CPI-SS0A83A7E30	TNFSF13_FAS	ENSG00000161955	ENSG00000026103	TRUE	FALSE	TRUE	Microglia.T	0.227	0.001	Y	CPI-SS0A83A7E30_Microglia.T	3	2.13924
CPI-CS0C0D60519	BMR1B_AVR2B_BMP6		ENSG00000153162	TRUE	TRUE	FALSE	TAPC.Pericyte	0.187	0.001	Y	CPI-CS0C0D60519_TAPC.Pericyte	3	2.41889
CPI-CS0569B9B91	BMPR1B_BMPR2_BMPR1A		ENSG00000107779	FALSE	TRUE	TRUE	TAPC.T	0.35	0.005	Y	CPI-CS0569B9B91_TAPC.T	2.30103	1.51457
CPI-SC070D5A96F	JAM2_a4b1 complex	ENSG00000154721		FALSE	FALSE	FALSE	TAPC.T	0.766	0.001	Y	CPI-SC070D5A96F_TAPC.T	3	0.384584
CPI-SC090311934	COL24A1_a10b1 complex	ENSG00000171502		TRUE	FALSE	FALSE	TAPC.Pericyte	0.261	0.001	Y	CPI-SC090311934_TAPC.Pericyte	3	1.93788
CPI-SC090DB3159	COL24A1_a1b1 complex	ENSG00000171502		TRUE	FALSE	FALSE	TAPC.Pericyte	0.917	0.001	Y	CPI-SC090DB3159_TAPC.Pericyte	3	0.125006
CPI-SC0EB600CAC	COL24A1_a2b1 complex	ENSG00000171502		TRUE	FALSE	FALSE	TAPC.Pericyte	0.242	0.001	Y	CPI-SC0EB600CAC_TAPC.Pericyte	3	2.04692
CPI-CS0EC80CA59	ACVR_1A2A receptor_BMP5		ENSG00000112175	TRUE	TRUE	FALSE	Microglia.VLMC	0.499	0.001	Y	CPI-CS0EC80CA59_Microglia.VLMC	3	1.00289
CPI-SC0EC572716	COL4A5_a1b1 complex	ENSG00000188153		TRUE	FALSE	FALSE	TAPC.Pericyte	0.947	0.001	Y	CPI-SC0EC572716_TAPC.Pericyte	3	0.0785637
CPI-SS0855C0353	NRP1_PGF	ENSG00000099250	ENSG00000119630	TRUE	TRUE	FALSE	TAPC.Pericyte	0.926	0.001	Y	CPI-SS0855C0353_TAPC.Pericyte	3	0.110916
CPI-SS0DE0A486F	NRP1_VEGFA	ENSG00000099250	ENSG00000112715	TRUE	TRUE	FALSE	TAPC.Pericyte	0.878	0.001	Y	CPI-SS0DE0A486F_TAPC.Pericyte	3	0.187707
CPI-SS0D22A09AD	NRP2_PGF	ENSG00000118257	ENSG00000119630	TRUE	TRUE	FALSE	TAPC.Pericyte	0.792	0.001	Y	CPI-SS0D22A09AD_TAPC.Pericyte	3	0.336428
CPI-SS0E00478B4	NRP2_VEGFA	ENSG00000118257	ENSG00000112715	TRUE	TRUE	FALSE	TAPC.Pericyte	0.745	0.001	Y	CPI-SS0E00478B4_TAPC.Pericyte	3	0.424688
CPI-SS093E05DD4	NTF3_NTRK2	ENSG00000185652	ENSG00000148053	TRUE	FALSE	TRUE	TAPC.Pericyte	0.284	0.02	Y	CPI-SS093E05DD4_TAPC.Pericyte	1.69897	1.81604
CPI-SS0B337B316	TEK_ANGPT1	ENSG00000120156	ENSG00000154188	TRUE	TRUE	FALSE	TAPC.Pericyte	0.383	0.001	Y	CPI-SS0B337B316_TAPC.Pericyte	3	1.38458
CPI-SS05A8552D7	EDA_EDAR	ENSG00000158813	ENSG00000135960	TRUE	FALSE	TRUE	OL.NSC	0.183	0.001	Y	CPI-SS05A8552D7_OL.NSC	3	2.45008
CPI-CS0924060DB	ACVR_1C2A receptor_INHBA		ENSG00000122641	TRUE	TRUE	FALSE	T.ImN	0.146	0.01	Y	CPI-CS0924060DB_T.ImN	2	2.77596
CPI-SS0ABC5C1B8	CD74_MIF	ENSG00000019582	ENSG00000276701	TRUE	TRUE	FALSE	T.ImN	0.166	0.035	Y	CPI-SS0ABC5C1B8_T.ImN	1.45593	2.59074
CPI-SC09DFB2ACA	COL19A1_a10b1 complex	ENSG00000082293		TRUE	FALSE	FALSE	T.ImN	0.193	0.01	Y	CPI-SC09DFB2ACA_T.ImN	2	2.37333
CPI-CS0569B9B91	BMPR1B_BMPR2_BMPR1A		ENSG00000107779	FALSE	TRUE	TRUE	TAPC.VLMC	0.376	0.001	Y	CPI-CS0569B9B91_TAPC.VLMC	3	1.4112
CPI-CS073D36B1D	FLT1 complex_PGF		ENSG00000119630	TRUE	TRUE	FALSE	EC.Pericyte	0.28	0.001	Y	CPI-CS073D36B1D_EC.Pericyte	3	1.8365
CPI-CS073D36B1D	FLT1 complex_PGF		ENSG00000119630	TRUE	TRUE	FALSE	VLMC.Pericyte	0.284	0.001	Y	CPI-CS073D36B1D_VLMC.Pericyte	3	1.81604
CPI-CS067298D94	FLT1 complex_VEGFA		ENSG00000112715	TRUE	TRUE	FALSE	EC.Pericyte	0.232	0.001	Y	CPI-CS067298D94_EC.Pericyte	3	2.1078
CPI-CS067298D94	FLT1 complex_VEGFA		ENSG00000112715	TRUE	TRUE	FALSE	VLMC.Pericyte	0.236	0.001	Y	CPI-CS067298D94_VLMC.Pericyte	3	2.08314
CPI-CS077F1340A	FLT1 complex_VEGFB		ENSG00000173511	TRUE	TRUE	FALSE	EC.EC	0.23	0.001	Y	CPI-CS077F1340A_EC.EC	3	2.12029
CPI-CS0569B9B91	BMPR1B_BMPR2_BMPR1A		ENSG00000107779	FALSE	TRUE	TRUE	NSC.EC	0.787	0.001	Y	CPI-CS0569B9B91_NSC.EC	3	0.345564
CPI-CS077F1340A	FLT1 complex_VEGFB		ENSG00000173511	TRUE	TRUE	FALSE	VLMC.EC	0.234	0.001	Y	CPI-CS077F1340A_VLMC.EC	3	2.09542
CPI-SS0E61DB5DF	FLT1_PGF	ENSG00000102755	ENSG00000119630	TRUE	TRUE	FALSE	EC.Pericyte	1.595	0.001	Y	CPI-SS0E61DB5DF_EC.Pericyte	3	-0.673556
CPI-SS0947A8549	FLT1_VEGFB	ENSG00000102755	ENSG00000173511	TRUE	TRUE	FALSE	EC.EC	1.545	0.001	Y	CPI-SS0947A8549_EC.EC	3	-0.627607
CPI-SC0D9B795CC	CDH1_a2b1 complex	ENSG00000039068		FALSE	FALSE	FALSE	NSC.EC	0.27	0.001	Y	CPI-SC0D9B795CC_NSC.EC	3	1.88897
CPI-SS0889E281D	CADM1_CADM1	ENSG00000182985	ENSG00000182985	FALSE	FALSE	FALSE	NSC.EC	1.494	0.001	Y	CPI-SS0889E281D_NSC.EC	3	-0.57918
CPI-CS0F6CFB979	BMPR1A_BMPR2_BMP6		ENSG00000153162	TRUE	TRUE	FALSE	TAPC.ExN	0.294	0.045	Y	CPI-CS0F6CFB979_TAPC.ExN	1.34679	1.76611
CPI-SS0B990492C	CADM1_NECTIN3	ENSG00000182985	ENSG00000177707	FALSE	FALSE	FALSE	NSC.EC	1.333	0.001	Y	CPI-SS0B990492C_NSC.EC	3	-0.414677
CPI-CS0C0D60519	BMR1B_AVR2B_BMP6		ENSG00000153162	TRUE	TRUE	FALSE	TAPC.InN	0.4	0.001	Y	CPI-CS0C0D60519_TAPC.InN	3	1.32193
CPI-CS08A853007	BMR1B_AVR2B_BMP7		ENSG00000101144	TRUE	TRUE	FALSE	TAPC.InN	0.144	0.001	Y	CPI-CS08A853007_TAPC.InN	3	2.79586
CPI-SS0302E8E8F	CD74_COPA	ENSG00000019582	ENSG00000122218	TRUE	TRUE	FALSE	T.InN	0.443	0.03	Y	CPI-SS0302E8E8F_T.InN	1.52288	1.17462
CPI-CS028ACED72	BMPR1B_BMPR2_BMP2		ENSG00000125845	TRUE	TRUE	FALSE	TAPC.VLMC	0.206	0.001	Y	CPI-CS028ACED72_TAPC.VLMC	3	2.27928
CPI-CS02C93975C	BMPR1B_BMPR2_BMP5		ENSG00000112175	TRUE	TRUE	FALSE	TAPC.VLMC	0.52	0.001	Y	CPI-CS02C93975C_TAPC.VLMC	3	0.943416
CPI-CS0EF793D6A	BMPR1B_BMPR2_BMP6		ENSG00000153162	TRUE	TRUE	FALSE	TAPC.VLMC	0.747	0.001	Y	CPI-CS0EF793D6A_TAPC.VLMC	3	0.42082
CPI-CS08A043594	BMR1B_AVR2A_BMP2		ENSG00000125845	TRUE	TRUE	FALSE	TAPC.VLMC	0.206	0.001	Y	CPI-CS08A043594_TAPC.VLMC	3	2.27928
CPI-CS01A4D7E2F	BMR1B_AVR2A_BMP5		ENSG00000112175	TRUE	TRUE	FALSE	TAPC.VLMC	0.52	0.001	Y	CPI-CS01A4D7E2F_TAPC.VLMC	3	0.943416
CPI-SC0D9B795CC	CDH1_a2b1 complex	ENSG00000039068		FALSE	FALSE	FALSE	NSC.ExN	0.144	0.001	Y	CPI-SC0D9B795CC_NSC.ExN	3	2.79586
CPI-CS0921BB754	BMR1B_AVR2A_BMP6		ENSG00000153162	TRUE	TRUE	FALSE	TAPC.VLMC	0.747	0.001	Y	CPI-CS0921BB754_TAPC.VLMC	3	0.42082
CPI-CS058910188	BMR1B_AVR2B_BMP2		ENSG00000125845	TRUE	TRUE	FALSE	TAPC.VLMC	0.206	0.001	Y	CPI-CS058910188_TAPC.VLMC	3	2.27928
CPI-SC06364D669	FN1_a4b1 complex	ENSG00000115414		TRUE	FALSE	FALSE	EC.Pericyte	0.433	0.001	Y	CPI-SC06364D669_EC.Pericyte	3	1.20756
CPI-CS0BEC40E19	BMR1B_AVR2B_BMP5		ENSG00000112175	TRUE	TRUE	FALSE	TAPC.VLMC	0.52	0.001	Y	CPI-CS0BEC40E19_TAPC.VLMC	3	0.943416
CPI-CS0EF793D6A	BMPR1B_BMPR2_BMP6		ENSG00000153162	TRUE	TRUE	FALSE	TAPC.ExN	0.162	0.001	Y	CPI-CS0EF793D6A_TAPC.ExN	3	2.62593
CPI-CS0C0D60519	BMR1B_AVR2B_BMP6		ENSG00000153162	TRUE	TRUE	FALSE	TAPC.VLMC	0.747	0.001	Y	CPI-CS0C0D60519_TAPC.VLMC	3	0.42082
CPI-SC090311934	COL24A1_a10b1 complex	ENSG00000171502		TRUE	FALSE	FALSE	TAPC.InN	0.124	0.001	Y	CPI-SC090311934_TAPC.InN	3	3.01159
CPI-SC090311934	COL24A1_a10b1 complex	ENSG00000171502		TRUE	FALSE	FALSE	TAPC.VLMC	0.324	0.001	Y	CPI-SC090311934_TAPC.VLMC	3	1.62593
CPI-SC0EB600CAC	COL24A1_a2b1 complex	ENSG00000171502		TRUE	FALSE	FALSE	TAPC.InN	0.166	0.001	Y	CPI-SC0EB600CAC_TAPC.InN	3	2.59074
CPI-SC06ACCFA52	COL24A1_a11b1 complex	ENSG00000171502		TRUE	FALSE	FALSE	TAPC.VLMC	0.213	0.001	Y	CPI-SC06ACCFA52_TAPC.VLMC	3	2.23107
CPI-SC090DB3159	COL24A1_a1b1 complex	ENSG00000171502		TRUE	FALSE	FALSE	TAPC.VLMC	0.504	0.001	Y	CPI-SC090DB3159_TAPC.VLMC	3	0.988504
CPI-SC0EB600CAC	COL24A1_a2b1 complex	ENSG00000171502		TRUE	FALSE	FALSE	TAPC.VLMC	0.22	0.001	Y	CPI-SC0EB600CAC_TAPC.VLMC	3	2.18442
CPI-SC06364D669	FN1_a4b1 complex	ENSG00000115414		TRUE	FALSE	FALSE	Pericyte.Pericyte	1.049	0.001	Y	CPI-SC06364D669_Pericyte.Pericyte	3	-0.0690147
CPI-SC0D9B795CC	CDH1_a2b1 complex	ENSG00000039068		FALSE	FALSE	FALSE	NSC.ImN	0.149	0.001	Y	CPI-SC0D9B795CC_NSC.ImN	3	2.74662
CPI-SS02FBD007E	NECTIN2_NECTIN3	ENSG00000130202	ENSG00000177707	FALSE	TRUE	FALSE	NSC.ImN	0.162	0.01	Y	CPI-SS02FBD007E_NSC.ImN	2	2.62593
CPI-SC0EC572716	COL4A5_a1b1 complex	ENSG00000188153		TRUE	FALSE	FALSE	TAPC.VLMC	0.534	0.025	Y	CPI-SC0EC572716_TAPC.VLMC	1.60206	0.905088
CPI-SC06364D669	FN1_a4b1 complex	ENSG00000115414		TRUE	FALSE	FALSE	VLMC.Pericyte	0.418	0.001	Y	CPI-SC06364D669_VLMC.Pericyte	3	1.25843
CPI-SS0B87FE6E0	NOTCH1_JAG1	ENSG00000148400	ENSG00000101384	FALSE	TRUE	FALSE	NSC.InN	0.263	0.001	Y	CPI-SS0B87FE6E0_NSC.InN	3	1.92687
CPI-SS038E93B77	FGFR1_FGF9	ENSG00000077782	ENSG00000102678	TRUE	TRUE	FALSE	TAPC.InN	0.504	0.001	Y	CPI-SS038E93B77_TAPC.InN	3	0.988504
CPI-SS093E05DD4	NTF3_NTRK2	ENSG00000185652	ENSG00000148053	TRUE	FALSE	TRUE	TAPC.InN	1.195	0.001	Y	CPI-SS093E05DD4_TAPC.InN	3	-0.257011
CPI-CS0FFBA02F8	ACVR_1A2A receptor_BMP6		ENSG00000153162	TRUE	TRUE	FALSE	Microglia.VLMC	0.726	0.001	Y	CPI-CS0FFBA02F8_Microglia.VLMC	3	0.461959
CPI-CS075442484	BMR1A_ACR2A_BMP2		ENSG00000125845	TRUE	TRUE	FALSE	Microglia.VLMC	0.184	0.001	Y	CPI-CS075442484_Microglia.VLMC	3	2.44222
CPI-SC0D9B795CC	CDH1_a2b1 complex	ENSG00000039068		FALSE	FALSE	FALSE	NSC.InN	0.161	0.001	Y	CPI-SC0D9B795CC_NSC.InN	3	2.63487
CPI-SS093E05DD4	NTF3_NTRK2	ENSG00000185652	ENSG00000148053	TRUE	FALSE	TRUE	TAPC.VLMC	0.546	0.001	Y	CPI-SS093E05DD4_TAPC.VLMC	3	0.873027
CPI-CS047EE9E03	BMR1A_ACR2A_BMP5		ENSG00000112175	TRUE	TRUE	FALSE	Microglia.VLMC	0.499	0.001	Y	CPI-CS047EE9E03_Microglia.VLMC	3	1.00289
CPI-SC0D9B795CC	CDH1_a2b1 complex	ENSG00000039068		FALSE	FALSE	FALSE	NSC.Microglia	0.147	0.001	Y	CPI-SC0D9B795CC_NSC.Microglia	3	2.76611
CPI-CS0247DA882	BMR1A_ACR2A_BMP6		ENSG00000153162	TRUE	TRUE	FALSE	Microglia.VLMC	0.726	0.001	Y	CPI-CS0247DA882_Microglia.VLMC	3	0.461959
CPI-CS0921BB754	BMR1B_AVR2A_BMP6		ENSG00000153162	TRUE	TRUE	FALSE	TAPC.ExN	0.162	0.001	Y	CPI-CS0921BB754_TAPC.ExN	3	2.62593
CPI-SS0BAB460FF	ANGPT2_TEK	ENSG00000091879	ENSG00000120156	TRUE	FALSE	TRUE	TAPC.ImN	0.194	0.02	Y	CPI-SS0BAB460FF_TAPC.ImN	1.69897	2.36587
CPI-SS05162C56B	NTF3_NTRK3	ENSG00000185652	ENSG00000140538	TRUE	FALSE	TRUE	TAPC.InN	0.943	0.001	Y	CPI-SS05162C56B_TAPC.InN	3	0.0846703
CPI-SS0472C478C	BMP7_PTPRK	ENSG00000101144	ENSG00000273993	TRUE	FALSE	TRUE	TAPC.ImN	1.166	0.001	Y	CPI-SS0472C478C_TAPC.ImN	3	-0.221568
CPI-SS05162C56B	NTF3_NTRK3	ENSG00000185652	ENSG00000140538	TRUE	FALSE	TRUE	TAPC.VLMC	0.512	0.001	Y	CPI-SS05162C56B_TAPC.VLMC	3	0.965784
CPI-SC0ADD7BEF0	COL19A1_a2b1 complex	ENSG00000082293		TRUE	FALSE	FALSE	TAPC.ImN	0.244	0.001	Y	CPI-SC0ADD7BEF0_TAPC.ImN	3	2.03505
CPI-SC090311934	COL24A1_a10b1 complex	ENSG00000171502		TRUE	FALSE	FALSE	TAPC.ImN	0.164	0.001	Y	CPI-SC090311934_TAPC.ImN	3	2.60823
CPI-SS082AD7B6A	FZD6_WNT5A	ENSG00000164930	ENSG00000114251	TRUE	TRUE	FALSE	EC.VLMC	0.484	0.001	Y	CPI-SS082AD7B6A_EC.VLMC	3	1.04692
CPI-SS0B337B316	TEK_ANGPT1	ENSG00000120156	ENSG00000154188	TRUE	TRUE	FALSE	TAPC.VLMC	0.649	0.001	Y	CPI-SS0B337B316_TAPC.VLMC	3	0.62371
CPI-SS0762B455F	EFNA1_EPHA5	ENSG00000169242	ENSG00000145242	TRUE	FALSE	TRUE	OL.NSC	0.162	0.005	Y	CPI-SS0762B455F_OL.NSC	2.30103	2.62593
CPI-SS082AD7B6A	FZD6_WNT5A	ENSG00000164930	ENSG00000114251	TRUE	TRUE	FALSE	VLMC.VLMC	0.21	0.001	Y	CPI-SS082AD7B6A_VLMC.VLMC	3	2.25154
CPI-CS0C0D60519	BMR1B_AVR2B_BMP6		ENSG00000153162	TRUE	TRUE	FALSE	TAPC.ExN	0.162	0.001	Y	CPI-CS0C0D60519_TAPC.ExN	3	2.62593
CPI-SC0EB600CAC	COL24A1_a2b1 complex	ENSG00000171502		TRUE	FALSE	FALSE	TAPC.ImN	0.153	0.001	Y	CPI-SC0EB600CAC_TAPC.ImN	3	2.7084
CPI-SC070D5A96F	JAM2_a4b1 complex	ENSG00000154721		FALSE	FALSE	FALSE	NSC.TAPC	0.255	0.001	Y	CPI-SC070D5A96F_NSC.TAPC	3	1.97143
CPI-SS0B337B316	TEK_ANGPT1	ENSG00000120156	ENSG00000154188	TRUE	TRUE	FALSE	TAPC.InN	0.202	0.001	Y	CPI-SS0B337B316_TAPC.InN	3	2.30757
CPI-CS0FFBA02F8	ACVR_1A2A receptor_BMP6		ENSG00000153162	TRUE	TRUE	FALSE	NSC.TAPC	0.257	0.001	Y	CPI-CS0FFBA02F8_NSC.TAPC	3	1.96016
CPI-SC0D9B795CC	CDH1_a2b1 complex	ENSG00000039068		FALSE	FALSE	FALSE	NSC.TAPC	0.17	0.001	Y	CPI-SC0D9B795CC_NSC.TAPC	3	2.55639
CPI-CS046B3C139	ACVR_1A2A receptor_BMP7		ENSG00000101144	TRUE	TRUE	FALSE	NSC.TAPC	0.158	0.001	Y	CPI-CS046B3C139_NSC.TAPC	3	2.662
CPI-CS0C16967C6	ACVR1_BMPR2_BMP6		ENSG00000153162	TRUE	TRUE	FALSE	NSC.TAPC	0.375	0.001	Y	CPI-CS0C16967C6_NSC.TAPC	3	1.41504
CPI-SS0E075E5AF	NRG1_NETO2	ENSG00000157168	ENSG00000171208	TRUE	TRUE	TRUE	OL.NSC	0.332	0.001	Y	CPI-SS0E075E5AF_OL.NSC	3	1.59074
CPI-SC0ADD7BEF0	COL19A1_a2b1 complex	ENSG00000082293		TRUE	FALSE	FALSE	TAPC.ExN	0.238	0.001	Y	CPI-SC0ADD7BEF0_TAPC.ExN	3	2.07097
CPI-SS038E93B77	FGFR1_FGF9	ENSG00000077782	ENSG00000102678	TRUE	TRUE	FALSE	TAPC.ImN	0.431	0.005	Y	CPI-SS038E93B77_TAPC.ImN	2.30103	1.21424
CPI-CS08CC8F9D3	ACVR1_BMPR2_BMP7		ENSG00000101144	TRUE	TRUE	FALSE	NSC.TAPC	0.276	0.001	Y	CPI-CS08CC8F9D3_NSC.TAPC	3	1.85726
CPI-SC09DFB2ACA	COL19A1_a10b1 complex	ENSG00000082293		TRUE	FALSE	FALSE	Microglia.VLMC	0.346	0.001	Y	CPI-SC09DFB2ACA_Microglia.VLMC	3	1.53116
CPI-SS0EBFE1854	EFNA1_EPHA4	ENSG00000169242	ENSG00000116106	TRUE	FALSE	TRUE	OL.OL	0.166	0.001	Y	CPI-SS0EBFE1854_OL.OL	3	2.59074
CPI-SC0035F0B0F	COL19A1_a11b1 complex	ENSG00000082293		TRUE	FALSE	FALSE	Microglia.VLMC	0.235	0.001	Y	CPI-SC0035F0B0F_Microglia.VLMC	3	2.08927
CPI-SS093E05DD4	NTF3_NTRK2	ENSG00000185652	ENSG00000148053	TRUE	FALSE	TRUE	TAPC.ImN	0.575	0.001	Y	CPI-SS093E05DD4_TAPC.ImN	3	0.798366
CPI-SC090311934	COL24A1_a10b1 complex	ENSG00000171502		TRUE	FALSE	FALSE	TAPC.ExN	0.166	0.001	Y	CPI-SC090311934_TAPC.ExN	3	2.59074
CPI-SS05162C56B	NTF3_NTRK3	ENSG00000185652	ENSG00000140538	TRUE	FALSE	TRUE	TAPC.ImN	1.181	0.001	Y	CPI-SS05162C56B_TAPC.ImN	3	-0.240009
CPI-SC0EB600CAC	COL24A1_a2b1 complex	ENSG00000171502		TRUE	FALSE	FALSE	TAPC.ExN	0.148	0.001	Y	CPI-SC0EB600CAC_TAPC.ExN	3	2.75633
CPI-SC0D9B795CC	CDH1_a2b1 complex	ENSG00000039068		FALSE	FALSE	FALSE	NSC.NSC	0.145	0.001	Y	CPI-SC0D9B795CC_NSC.NSC	3	2.78588
CPI-SS038E93B77	FGFR1_FGF9	ENSG00000077782	ENSG00000102678	TRUE	TRUE	FALSE	TAPC.ExN	0.435	0.001	Y	CPI-SS038E93B77_TAPC.ExN	3	1.20091
CPI-SS03A4F7DC8	AXL_GAS6	ENSG00000167601	ENSG00000183087	TRUE	TRUE	FALSE	NSC.InN	0.247	0.005	Y	CPI-SS03A4F7DC8_NSC.InN	2.30103	2.01742
CPI-SS0BAB460FF	ANGPT2_TEK	ENSG00000091879	ENSG00000120156	TRUE	FALSE	TRUE	NSC.TAPC	0.227	0.001	Y	CPI-SS0BAB460FF_NSC.TAPC	3	2.13924
CPI-SC0D9B795CC	CDH1_a2b1 complex	ENSG00000039068		FALSE	FALSE	FALSE	NSC.OL	0.118	0.001	Y	CPI-SC0D9B795CC_NSC.OL	3	3.08314
CPI-CS0F6CFB979	BMPR1A_BMPR2_BMP6		ENSG00000153162	TRUE	TRUE	FALSE	NSC.TAPC	0.594	0.001	Y	CPI-CS0F6CFB979_NSC.TAPC	3	0.751465
CPI-SS087E0E3FB	EFNB2_EPHA4	ENSG00000125266	ENSG00000116106	FALSE	TRUE	TRUE	NSC.OL	0.116	0.001	Y	CPI-SS087E0E3FB_NSC.OL	3	3.1078
CPI-SS0FC01B947	EFNA5_EPHA4	ENSG00000184349	ENSG00000116106	FALSE	FALSE	TRUE	NSC.OL	0.458	0.001	Y	CPI-SS0FC01B947_NSC.OL	3	1.12658
CPI-SS039799099	FGFR1_NCAM1	ENSG00000077782	ENSG00000149294	TRUE	TRUE	TRUE	TAPC.ExN	1.387	0.001	Y	CPI-SS039799099_TAPC.ExN	3	-0.471968
CPI-SC0D9B795CC	CDH1_a2b1 complex	ENSG00000039068		FALSE	FALSE	FALSE	NSC.OPC	0.124	0.001	Y	CPI-SC0D9B795CC_NSC.OPC	3	3.01159
CPI-SC0A2FE9693	LAMC1_a7b1 complex	ENSG00000135862		TRUE	FALSE	FALSE	TAPC.ExN	0.192	0.001	Y	CPI-SC0A2FE9693_TAPC.ExN	3	2.38082
CPI-SS093E05DD4	NTF3_NTRK2	ENSG00000185652	ENSG00000148053	TRUE	FALSE	TRUE	TAPC.ExN	1.061	0.001	Y	CPI-SS093E05DD4_TAPC.ExN	3	-0.0854247
CPI-SS0B337B316	TEK_ANGPT1	ENSG00000120156	ENSG00000154188	TRUE	TRUE	FALSE	TAPC.ImN	0.133	0.02	Y	CPI-SS0B337B316_TAPC.ImN	1.69897	2.9105
CPI-SS05162C56B	NTF3_NTRK3	ENSG00000185652	ENSG00000140538	TRUE	FALSE	TRUE	TAPC.ExN	0.968	0.001	Y	CPI-SS05162C56B_TAPC.ExN	3	0.046921
CPI-CS05EAF93CC	BMPR1A_BMPR2_BMP7		ENSG00000101144	TRUE	TRUE	FALSE	NSC.TAPC	0.495	0.001	Y	CPI-CS05EAF93CC_NSC.TAPC	3	1.0145
CPI-CS0EF793D6A	BMPR1B_BMPR2_BMP6		ENSG00000153162	TRUE	TRUE	FALSE	NSC.TAPC	0.84	0.001	Y	CPI-CS0EF793D6A_NSC.TAPC	3	0.251539
CPI-SC070D5A96F	JAM2_a4b1 complex	ENSG00000154721		FALSE	FALSE	FALSE	NSC.Pericyte	0.304	0.001	Y	CPI-SC070D5A96F_NSC.Pericyte	3	1.71786
CPI-CS08109C435	BMPR1B_BMPR2_BMP7		ENSG00000101144	TRUE	TRUE	FALSE	NSC.TAPC	0.741	0.001	Y	CPI-CS08109C435_NSC.TAPC	3	0.432455
CPI-SC0D9B795CC	CDH1_a2b1 complex	ENSG00000039068		FALSE	FALSE	FALSE	NSC.Pericyte	0.238	0.001	Y	CPI-SC0D9B795CC_NSC.Pericyte	3	2.07097
CPI-CS0247DA882	BMR1A_ACR2A_BMP6		ENSG00000153162	TRUE	TRUE	FALSE	NSC.TAPC	0.257	0.001	Y	CPI-CS0247DA882_NSC.TAPC	3	1.96016
CPI-CS0D35E69F6	BMR1A_ACR2A_BMP7		ENSG00000101144	TRUE	TRUE	FALSE	NSC.TAPC	0.158	0.001	Y	CPI-CS0D35E69F6_NSC.TAPC	3	2.662
CPI-SS0CC5DCE80	CDH1_KLRG1	ENSG00000039068	ENSG00000139187	FALSE	FALSE	TRUE	NSC.T	0.25	0.001	Y	CPI-SS0CC5DCE80_NSC.T	3	2
CPI-CS0921BB754	BMR1B_AVR2A_BMP6		ENSG00000153162	TRUE	TRUE	FALSE	NSC.TAPC	0.84	0.001	Y	CPI-CS0921BB754_NSC.TAPC	3	0.251539
CPI-CS0DF85303A	BMR1B_AVR2A_BMP7		ENSG00000101144	TRUE	TRUE	FALSE	NSC.TAPC	0.741	0.001	Y	CPI-CS0DF85303A_NSC.TAPC	3	0.432455
CPI-SC0D9B795CC	CDH1_a2b1 complex	ENSG00000039068		FALSE	FALSE	FALSE	NSC.T	0.17	0.005	Y	CPI-SC0D9B795CC_NSC.T	2.30103	2.55639
CPI-CS0C0D60519	BMR1B_AVR2B_BMP6		ENSG00000153162	TRUE	TRUE	FALSE	NSC.TAPC	0.84	0.001	Y	CPI-CS0C0D60519_NSC.TAPC	3	0.251539
CPI-CS08A853007	BMR1B_AVR2B_BMP7		ENSG00000101144	TRUE	TRUE	FALSE	NSC.TAPC	0.741	0.001	Y	CPI-CS08A853007_NSC.TAPC	3	0.432455
CPI-SS08F13AD5C	CD80_CD274	ENSG00000121594	ENSG00000120217	FALSE	TRUE	TRUE	NSC.VLMC	0.165	0.001	Y	CPI-SS08F13AD5C_NSC.VLMC	3	2.59946
CPI-SC015980AEB	COL14A1_a10b1 complex	ENSG00000187955		TRUE	FALSE	FALSE	NSC.TAPC	0.159	0.001	Y	CPI-SC015980AEB_NSC.TAPC	3	2.6529
CPI-SC067EE23E1	COL9A2_a10b1 complex	ENSG00000049089		TRUE	FALSE	FALSE	NSC.TAPC	0.302	0.001	Y	CPI-SC067EE23E1_NSC.TAPC	3	1.72738
CPI-SC08226CD3B	COL9A2_a2b1 complex	ENSG00000049089		TRUE	FALSE	FALSE	NSC.TAPC	0.343	0.001	Y	CPI-SC08226CD3B_NSC.TAPC	3	1.54372
CPI-SC0D9B795CC	CDH1_a2b1 complex	ENSG00000039068		FALSE	FALSE	FALSE	NSC.VLMC	0.216	0.001	Y	CPI-SC0D9B795CC_NSC.VLMC	3	2.2109
CPI-SS0B337B316	TEK_ANGPT1	ENSG00000120156	ENSG00000154188	TRUE	TRUE	FALSE	TAPC.ExN	0.136	0.015	Y	CPI-SS0B337B316_TAPC.ExN	1.82391	2.87832
CPI-SC032246C72	TGFB2_TGFbeta receptor2	ENSG00000092969		TRUE	FALSE	TRUE	TAPC.ExN	0.236	0.001	Y	CPI-SC032246C72_TAPC.ExN	3	2.08314
CPI-SS0178F5C45	TGFB2_TGFBR3	ENSG00000092969	ENSG00000069702	TRUE	FALSE	TRUE	TAPC.ImN	0.098	0.03	Y	CPI-SS0178F5C45_TAPC.ImN	1.52288	3.35107
CPI-SS03A4F7DC8	AXL_GAS6	ENSG00000167601	ENSG00000183087	TRUE	TRUE	FALSE	NSC.ExN	0.254	0.001	Y	CPI-SS03A4F7DC8_NSC.ExN	3	1.9771
CPI-SS0755A26DD	FGF1_FGFR1	ENSG00000113578	ENSG00000077782	TRUE	FALSE	TRUE	NSC.TAPC	0.522	0.001	Y	CPI-SS0755A26DD_NSC.TAPC	3	0.937878
CPI-SC04F2478E9	FN1_a3b1 complex	ENSG00000115414		TRUE	FALSE	FALSE	NSC.TAPC	0.138	0.001	Y	CPI-SC04F2478E9_NSC.TAPC	3	2.85726
CPI-SS0B990492C	CADM1_NECTIN3	ENSG00000182985	ENSG00000177707	FALSE	FALSE	FALSE	OL.EC	1.192	0.001	Y	CPI-SS0B990492C_OL.EC	3	-0.253384
CPI-SC08226CD3B	COL9A2_a2b1 complex	ENSG00000049089		TRUE	FALSE	FALSE	NSC.ExN	0.317	0.001	Y	CPI-SC08226CD3B_NSC.ExN	3	1.65745
CPI-SS05A8552D7	EDA_EDAR	ENSG00000158813	ENSG00000135960	TRUE	FALSE	TRUE	NSC.ExN	0.211	0.001	Y	CPI-SS05A8552D7_NSC.ExN	3	2.24469
CPI-SC0A2FE9693	LAMC1_a7b1 complex	ENSG00000135862		TRUE	FALSE	FALSE	NSC.ExN	0.225	0.001	Y	CPI-SC0A2FE9693_NSC.ExN	3	2.152
CPI-SS02572E1EF	NRG1_LGR4	ENSG00000157168	ENSG00000205213	TRUE	TRUE	TRUE	NSC.ExN	0.408	0.001	Y	CPI-SS02572E1EF_NSC.ExN	3	1.29336
CPI-SS07CA5A6F1	EPHA4_EFNB3	ENSG00000116106	ENSG00000108947	FALSE	TRUE	TRUE	OL.ExN	0.123	0.001	Y	CPI-SS07CA5A6F1_OL.ExN	3	3.02327
CPI-SS08CA619FE	EGFR_GRN	ENSG00000146648	ENSG00000030582	TRUE	TRUE	FALSE	OPC.EC	0.616	0.001	Y	CPI-SS08CA619FE_OPC.EC	3	0.698998
CPI-SS0C5E9FBFB	NECTIN1_NECTIN3	ENSG00000110400	ENSG00000177707	TRUE	TRUE	FALSE	OPC.EC	0.147	0.02	Y	CPI-SS0C5E9FBFB_OPC.EC	1.69897	2.76611
CPI-SC087556B01	COL4A5_a10b1 complex	ENSG00000188153		TRUE	FALSE	FALSE	NSC.ImN	0.508	0.001	Y	CPI-SC087556B01_NSC.ImN	3	0.9771
CPI-SS059EEFDC6	MIF_TNFRSF10D	ENSG00000276701	ENSG00000173530	TRUE	FALSE	TRUE	Pericyte.EC	0.196	0.001	Y	CPI-SS059EEFDC6_Pericyte.EC	3	2.35107
CPI-SS07CA5A6F1	EPHA4_EFNB3	ENSG00000116106	ENSG00000108947	FALSE	TRUE	TRUE	OL.ImN	0.16	0.001	Y	CPI-SS07CA5A6F1_OL.ImN	3	2.64386
CPI-CS0C16967C6	ACVR1_BMPR2_BMP6		ENSG00000153162	TRUE	TRUE	FALSE	T.TAPC	0.238	0.001	Y	CPI-CS0C16967C6_T.TAPC	3	2.07097
CPI-SS02ACCF1F7	MIF_TNFRSF14	ENSG00000276701	ENSG00000273936	TRUE	FALSE	TRUE	Pericyte.EC	0.214	0.001	Y	CPI-SS02ACCF1F7_Pericyte.EC	3	2.22432
CPI-SS00046DCF3	EPHA4_EFNB1	ENSG00000116106	ENSG00000090776	FALSE	TRUE	FALSE	OL.InN	0.122	0.001	Y	CPI-SS00046DCF3_OL.InN	3	3.03505
CPI-SS07CA5A6F1	EPHA4_EFNB3	ENSG00000116106	ENSG00000108947	FALSE	TRUE	TRUE	OL.InN	0.102	0.001	Y	CPI-SS07CA5A6F1_OL.InN	3	3.29336
CPI-SS0708FE6FF	NRG1_LSR	ENSG00000157168	ENSG00000105699	TRUE	TRUE	TRUE	NSC.ExN	0.406	0.001	Y	CPI-SS0708FE6FF_NSC.ExN	3	1.30045
CPI-SC06364D669	FN1_a4b1 complex	ENSG00000115414		TRUE	FALSE	FALSE	NSC.TAPC	0.129	0.001	Y	CPI-SC06364D669_NSC.TAPC	3	2.95456
CPI-SC08226CD3B	COL9A2_a2b1 complex	ENSG00000049089		TRUE	FALSE	FALSE	NSC.InN	0.335	0.001	Y	CPI-SC08226CD3B_NSC.InN	3	1.57777
CPI-SS02904BE32	GLRA2_FAM3C	ENSG00000101958	ENSG00000196937	TRUE	TRUE	FALSE	NSC.TAPC	0.184	0.015	Y	CPI-SS02904BE32_NSC.TAPC	1.82391	2.44222
CPI-SS0E075E5AF	NRG1_NETO2	ENSG00000157168	ENSG00000171208	TRUE	TRUE	TRUE	OPC.EC	1.378	0.001	Y	CPI-SS0E075E5AF_OPC.EC	3	-0.462576
CPI-SC08226CD3B	COL9A2_a2b1 complex	ENSG00000049089		TRUE	FALSE	FALSE	NSC.ImN	0.323	0.001	Y	CPI-SC08226CD3B_NSC.ImN	3	1.63039
CPI-SC0ED0520DD	LAMA3_a3b1 complex	ENSG00000053747		TRUE	FALSE	FALSE	NSC.TAPC	0.332	0.001	Y	CPI-SC0ED0520DD_NSC.TAPC	3	1.59074
CPI-SS068C129D6	CSF1_SIRPA	ENSG00000184371	ENSG00000198053	TRUE	FALSE	TRUE	NSC.ImN	0.261	0.001	Y	CPI-SS068C129D6_NSC.ImN	3	1.93788
CPI-SC092C3E4DF	FN1_a8b1 complex	ENSG00000115414		TRUE	FALSE	FALSE	NSC.ImN	0.152	0.001	Y	CPI-SC092C3E4DF_NSC.ImN	3	2.71786
CPI-SS0FA326344	FZD6_WNT4	ENSG00000164930	ENSG00000162552	TRUE	TRUE	FALSE	NSC.ImN	0.115	0.001	Y	CPI-SS0FA326344_NSC.ImN	3	3.12029
CPI-SS0708FE6FF	NRG1_LSR	ENSG00000157168	ENSG00000105699	TRUE	TRUE	TRUE	NSC.TAPC	0.408	0.001	Y	CPI-SS0708FE6FF_NSC.TAPC	3	1.29336
CPI-SC0BC542ACC	TNC_a4b1 complex	ENSG00000041982		TRUE	FALSE	FALSE	NSC.TAPC	0.587	0.001	Y	CPI-SC0BC542ACC_NSC.TAPC	3	0.768568
CPI-SS06A0B20BD	FGFR2_EPHA4	ENSG00000066468	ENSG00000116106	TRUE	TRUE	TRUE	OL.OL	1	0.001	Y	CPI-SS06A0B20BD_OL.OL	3	0
CPI-SS05B1FA8A8	LRP6_CKLF	ENSG00000281324	ENSG00000217555	TRUE	TRUE	FALSE	OL.OPC	0.649	0.001	Y	CPI-SS05B1FA8A8_OL.OPC	3	0.62371
CPI-SC04936738A	COL11A1_a10b1 complex	ENSG00000060718		TRUE	FALSE	FALSE	OL.Pericyte	0.287	0.001	Y	CPI-SC04936738A_OL.Pericyte	3	1.80088
CPI-SC06E5E0C83	COL11A1_a1b1 complex	ENSG00000060718		TRUE	FALSE	FALSE	OL.Pericyte	0.943	0.001	Y	CPI-SC06E5E0C83_OL.Pericyte	3	0.0846703
CPI-SS087B53ABF	JAM2_JAM3	ENSG00000154721	ENSG00000166086	TRUE	FALSE	FALSE	OPC.ExN	0.47	0.001	Y	CPI-SS087B53ABF_OPC.ExN	3	1.08927
CPI-SC0A2FE9693	LAMC1_a7b1 complex	ENSG00000135862		TRUE	FALSE	FALSE	OPC.ExN	0.345	0.001	Y	CPI-SC0A2FE9693_OPC.ExN	3	1.53533
CPI-SS0E00478B4	NRP2_VEGFA	ENSG00000118257	ENSG00000112715	TRUE	TRUE	FALSE	OPC.ExN	0.217	0.04	Y	CPI-SS0E00478B4_OPC.ExN	1.39794	2.20423
CPI-SS0FA326344	FZD6_WNT4	ENSG00000164930	ENSG00000162552	TRUE	TRUE	FALSE	OPC.ImN	0.121	0.001	Y	CPI-SS0FA326344_OPC.ImN	3	3.04692
CPI-SS0B42AD9EF	NOTCH1_WNT4	ENSG00000148400	ENSG00000162552	TRUE	TRUE	FALSE	OPC.ImN	0.183	0.001	Y	CPI-SS0B42AD9EF_OPC.ImN	3	2.45008
CPI-SS05A8552D7	EDA_EDAR	ENSG00000158813	ENSG00000135960	TRUE	FALSE	TRUE	OPC.InN	0.277	0.001	Y	CPI-SS05A8552D7_OPC.InN	3	1.85204
CPI-SC08226CD3B	COL9A2_a2b1 complex	ENSG00000049089		TRUE	FALSE	FALSE	NSC.NSC	0.318	0.001	Y	CPI-SC08226CD3B_NSC.NSC	3	1.6529
CPI-SS05A8552D7	EDA_EDAR	ENSG00000158813	ENSG00000135960	TRUE	FALSE	TRUE	NSC.NSC	0.274	0.001	Y	CPI-SS05A8552D7_NSC.NSC	3	1.86775
CPI-SS0708FE6FF	NRG1_LSR	ENSG00000157168	ENSG00000105699	TRUE	TRUE	TRUE	NSC.NSC	0.402	0.001	Y	CPI-SS0708FE6FF_NSC.NSC	3	1.31473
CPI-SC0FBFA176B	COL11A1_a2b1 complex	ENSG00000060718		TRUE	FALSE	FALSE	OL.Pericyte	0.268	0.001	Y	CPI-SC0FBFA176B_OL.Pericyte	3	1.8997
CPI-CS0FFBA02F8	ACVR_1A2A receptor_BMP6		ENSG00000153162	TRUE	TRUE	FALSE	OPC.TAPC	0.338	0.001	Y	CPI-CS0FFBA02F8_OPC.TAPC	3	1.5649
CPI-SS0708FE6FF	NRG1_LSR	ENSG00000157168	ENSG00000105699	TRUE	TRUE	TRUE	Pericyte.EC	0.394	0.001	Y	CPI-SS0708FE6FF_Pericyte.EC	3	1.34373
CPI-SS0708FE6FF	NRG1_LSR	ENSG00000157168	ENSG00000105699	TRUE	TRUE	TRUE	VLMC.EC	0.357	0.001	Y	CPI-SS0708FE6FF_VLMC.EC	3	1.486
CPI-SS0DE0A486F	NRP1_VEGFA	ENSG00000099250	ENSG00000112715	TRUE	TRUE	FALSE	NSC.ExN	0.2	0.03	Y	CPI-SS0DE0A486F_NSC.ExN	1.52288	2.32193
CPI-SS087B53ABF	JAM2_JAM3	ENSG00000154721	ENSG00000166086	TRUE	FALSE	FALSE	NSC.ImN	0.482	0.001	Y	CPI-SS087B53ABF_NSC.ImN	3	1.05289
CPI-SS05A8552D7	EDA_EDAR	ENSG00000158813	ENSG00000135960	TRUE	FALSE	TRUE	NSC.InN	0.204	0.001	Y	CPI-SS05A8552D7_NSC.InN	3	2.29336
CPI-CS046B3C139	ACVR_1A2A receptor_BMP7		ENSG00000101144	TRUE	TRUE	FALSE	OPC.TAPC	0.238	0.001	Y	CPI-CS046B3C139_OPC.TAPC	3	2.07097
CPI-SS0B990492C	CADM1_NECTIN3	ENSG00000182985	ENSG00000177707	FALSE	FALSE	FALSE	OPC.EC	0.982	0.001	Y	CPI-SS0B990492C_OPC.EC	3	0.0262051
CPI-SS0E075E5AF	NRG1_NETO2	ENSG00000157168	ENSG00000171208	TRUE	TRUE	TRUE	NSC.NSC	0.631	0.001	Y	CPI-SS0E075E5AF_NSC.NSC	3	0.664288
CPI-SS035E5A708	DLL3_NOTCH3	ENSG00000090932	ENSG00000074181	FALSE	FALSE	TRUE	OPC.ExN	0.083	0.001	Y	CPI-SS035E5A708_OPC.ExN	3	3.59074
CPI-SS0B99F22A2	JAG1_NOTCH3	ENSG00000101384	ENSG00000074181	FALSE	FALSE	TRUE	OPC.ExN	0.077	0.001	Y	CPI-SS0B99F22A2_OPC.ExN	3	3.699
CPI-SC015980AEB	COL14A1_a10b1 complex	ENSG00000187955		TRUE	FALSE	FALSE	OL.Pericyte	0.29	0.001	Y	CPI-SC015980AEB_OL.Pericyte	3	1.78588
CPI-SC0BD4C290F	COL14A1_a1b1 complex	ENSG00000187955		TRUE	FALSE	FALSE	OL.Pericyte	0.946	0.001	Y	CPI-SC0BD4C290F_OL.Pericyte	3	0.0800879
CPI-SC0E0C50FCA	COL14A1_a2b1 complex	ENSG00000187955		TRUE	FALSE	FALSE	OL.Pericyte	0.271	0.001	Y	CPI-SC0E0C50FCA_OL.Pericyte	3	1.88364
CPI-CS02AEFFE28	ACVR_1A2B receptor_BMP6		ENSG00000153162	TRUE	TRUE	FALSE	OPC.TAPC	0.196	0.001	Y	CPI-CS02AEFFE28_OPC.TAPC	3	2.35107
CPI-CS0288D901D	ACVR_1A2B receptor_BMP7		ENSG00000101144	TRUE	TRUE	FALSE	OPC.TAPC	0.097	0.005	Y	CPI-CS0288D901D_OPC.TAPC	2.30103	3.36587
CPI-SS0B87FE6E0	NOTCH1_JAG1	ENSG00000148400	ENSG00000101384	FALSE	TRUE	FALSE	OPC.InN	0.18	0.001	Y	CPI-SS0B87FE6E0_OPC.InN	3	2.47393
CPI-CS0C16967C6	ACVR1_BMPR2_BMP6		ENSG00000153162	TRUE	TRUE	FALSE	OPC.TAPC	0.294	0.001	Y	CPI-CS0C16967C6_OPC.TAPC	3	1.76611
CPI-SS0339AE950	SIRPA_CD47	ENSG00000198053	ENSG00000196776	FALSE	TRUE	TRUE	OPC.InN	0.38	0.045	Y	CPI-SS0339AE950_OPC.InN	1.34679	1.39593
CPI-SC09938698A	CSPG4_a3b1 complex	ENSG00000173546		FALSE	FALSE	FALSE	OPC.TAPC	0.177	0.001	Y	CPI-SC09938698A_OPC.TAPC	3	2.49818
CPI-SS00EDDD458	EGFR_MIF	ENSG00000146648	ENSG00000276701	TRUE	TRUE	FALSE	NSC.Pericyte	0.583	0.001	Y	CPI-SS00EDDD458_NSC.Pericyte	3	0.778432
CPI-SC06364D669	FN1_a4b1 complex	ENSG00000115414		TRUE	FALSE	FALSE	NSC.Pericyte	0.179	0.001	Y	CPI-SC06364D669_NSC.Pericyte	3	2.48197
CPI-SS0855C0353	NRP1_PGF	ENSG00000099250	ENSG00000119630	TRUE	TRUE	FALSE	EC.Pericyte	0.762	0.001	Y	CPI-SS0855C0353_EC.Pericyte	3	0.392137
CPI-SS033E6DE7E	NRP1_VEGFB	ENSG00000099250	ENSG00000173511	TRUE	TRUE	FALSE	NSC.ExN	0.245	0.01	Y	CPI-SS033E6DE7E_NSC.ExN	2	2.02915
CPI-SS0B42AD9EF	NOTCH1_WNT4	ENSG00000148400	ENSG00000162552	TRUE	TRUE	FALSE	NSC.ImN	0.265	0.001	Y	CPI-SS0B42AD9EF_NSC.ImN	3	1.91594
CPI-SS02572E1EF	NRG1_LGR4	ENSG00000157168	ENSG00000205213	TRUE	TRUE	TRUE	NSC.InN	0.437	0.001	Y	CPI-SS02572E1EF_NSC.InN	3	1.19429
CPI-SC0BA41B0D3	COL19A1_a1b1 complex	ENSG00000082293		TRUE	FALSE	FALSE	Microglia.VLMC	0.526	0.001	Y	CPI-SC0BA41B0D3_Microglia.VLMC	3	0.926865
CPI-CS08CC8F9D3	ACVR1_BMPR2_BMP7		ENSG00000101144	TRUE	TRUE	FALSE	OPC.TAPC	0.194	0.005	Y	CPI-CS08CC8F9D3_OPC.TAPC	2.30103	2.36587
CPI-SC070D5A96F	JAM2_a4b1 complex	ENSG00000154721		FALSE	FALSE	FALSE	OPC.TAPC	0.21	0.001	Y	CPI-SC070D5A96F_OPC.TAPC	3	2.25154
CPI-SS0855C0353	NRP1_PGF	ENSG00000099250	ENSG00000119630	TRUE	TRUE	FALSE	NSC.Pericyte	0.295	0.001	Y	CPI-SS0855C0353_NSC.Pericyte	3	1.76121
CPI-SS0855C0353	NRP1_PGF	ENSG00000099250	ENSG00000119630	TRUE	TRUE	FALSE	Pericyte.Pericyte	0.226	0.005	Y	CPI-SS0855C0353_Pericyte.Pericyte	2.30103	2.14561
CPI-SS0855C0353	NRP1_PGF	ENSG00000099250	ENSG00000119630	TRUE	TRUE	FALSE	VLMC.Pericyte	0.359	0.001	Y	CPI-SS0855C0353_VLMC.Pericyte	3	1.47794
CPI-SS0DE0A486F	NRP1_VEGFA	ENSG00000099250	ENSG00000112715	TRUE	TRUE	FALSE	EC.Pericyte	0.714	0.001	Y	CPI-SS0DE0A486F_EC.Pericyte	3	0.486004
CPI-SS0B337B316	TEK_ANGPT1	ENSG00000120156	ENSG00000154188	TRUE	TRUE	FALSE	NSC.ExN	0.117	0.03	Y	CPI-SS0B337B316_NSC.ExN	1.52288	3.09542
CPI-SS02572E1EF	NRG1_LGR4	ENSG00000157168	ENSG00000205213	TRUE	TRUE	TRUE	NSC.ImN	0.407	0.001	Y	CPI-SS02572E1EF_NSC.ImN	3	1.2969
CPI-SC0ADD7BEF0	COL19A1_a2b1 complex	ENSG00000082293		TRUE	FALSE	FALSE	Microglia.VLMC	0.243	0.001	Y	CPI-SC0ADD7BEF0_Microglia.VLMC	3	2.04097
CPI-SS0BAB460FF	ANGPT2_TEK	ENSG00000091879	ENSG00000120156	TRUE	FALSE	TRUE	OPC.TAPC	0.265	0.001	Y	CPI-SS0BAB460FF_OPC.TAPC	3	1.91594
CPI-SS0DE0A486F	NRP1_VEGFA	ENSG00000099250	ENSG00000112715	TRUE	TRUE	FALSE	NSC.Pericyte	0.247	0.001	Y	CPI-SS0DE0A486F_NSC.Pericyte	3	2.01742
CPI-SS0D22A09AD	NRP2_PGF	ENSG00000118257	ENSG00000119630	TRUE	TRUE	FALSE	NSC.Pericyte	0.606	0.001	Y	CPI-SS0D22A09AD_NSC.Pericyte	3	0.72261
CPI-SS0E00478B4	NRP2_VEGFA	ENSG00000118257	ENSG00000112715	TRUE	TRUE	FALSE	NSC.Pericyte	0.558	0.001	Y	CPI-SS0E00478B4_NSC.Pericyte	3	0.841663
CPI-SS0DE0A486F	NRP1_VEGFA	ENSG00000099250	ENSG00000112715	TRUE	TRUE	FALSE	VLMC.Pericyte	0.311	0.001	Y	CPI-SS0DE0A486F_VLMC.Pericyte	3	1.68501
CPI-SS033E6DE7E	NRP1_VEGFB	ENSG00000099250	ENSG00000173511	TRUE	TRUE	FALSE	EC.EC	0.712	0.001	Y	CPI-SS033E6DE7E_EC.EC	3	0.490051
CPI-SC07BE7830D	SPP1_a4b1 complex	ENSG00000118785		TRUE	FALSE	FALSE	OL.Pericyte	0.513	0.001	Y	CPI-SC07BE7830D_OL.Pericyte	3	0.962969
CPI-SS0708FE6FF	NRG1_LSR	ENSG00000157168	ENSG00000105699	TRUE	TRUE	TRUE	NSC.ImN	0.426	0.001	Y	CPI-SS0708FE6FF_NSC.ImN	3	1.23107
CPI-SC070D5A96F	JAM2_a4b1 complex	ENSG00000154721		FALSE	FALSE	FALSE	OPC.Pericyte	0.259	0.001	Y	CPI-SC070D5A96F_OPC.Pericyte	3	1.94898
CPI-SS0CB4F2FE4	PDGFB_ADGRV1	ENSG00000100311	ENSG00000164199	TRUE	FALSE	TRUE	Microglia.VLMC	0.33	0.001	Y	CPI-SS0CB4F2FE4_Microglia.VLMC	3	1.59946
CPI-CS0F6CFB979	BMPR1A_BMPR2_BMP6		ENSG00000153162	TRUE	TRUE	FALSE	OPC.TAPC	0.374	0.001	Y	CPI-CS0F6CFB979_OPC.TAPC	3	1.41889
CPI-SC0BC542ACC	TNC_a4b1 complex	ENSG00000041982		TRUE	FALSE	FALSE	NSC.Pericyte	0.637	0.001	Y	CPI-SC0BC542ACC_NSC.Pericyte	3	0.650635
CPI-SS0C694CB44	VEGFA_GRIN2B	ENSG00000112715	ENSG00000273079	TRUE	FALSE	TRUE	NSC.Pericyte	0.307	0.001	Y	CPI-SS0C694CB44_NSC.Pericyte	3	1.70369
CPI-CS0F6CFB979	BMPR1A_BMPR2_BMP6		ENSG00000153162	TRUE	TRUE	FALSE	T.TAPC	0.399	0.001	Y	CPI-CS0F6CFB979_T.TAPC	3	1.32554
CPI-SS033E6DE7E	NRP1_VEGFB	ENSG00000099250	ENSG00000173511	TRUE	TRUE	FALSE	VLMC.EC	0.309	0.001	Y	CPI-SS033E6DE7E_VLMC.EC	3	1.69432
CPI-SS0D22A09AD	NRP2_PGF	ENSG00000118257	ENSG00000119630	TRUE	TRUE	FALSE	EC.Pericyte	0.526	0.001	Y	CPI-SS0D22A09AD_EC.Pericyte	3	0.926865
CPI-SS039799099	FGFR1_NCAM1	ENSG00000077782	ENSG00000149294	TRUE	TRUE	TRUE	T.NSC	1.256	0.015	Y	CPI-SS039799099_T.NSC	1.82391	-0.328836
CPI-SS0E075E5AF	NRG1_NETO2	ENSG00000157168	ENSG00000171208	TRUE	TRUE	TRUE	NSC.ImN	0.487	0.001	Y	CPI-SS0E075E5AF_NSC.ImN	3	1.03801
CPI-SS0708FE6FF	NRG1_LSR	ENSG00000157168	ENSG00000105699	TRUE	TRUE	TRUE	NSC.InN	0.399	0.001	Y	CPI-SS0708FE6FF_NSC.InN	3	1.32554
CPI-SS09C4988F8	PROS1_TYRO3	ENSG00000184500	ENSG00000092445	TRUE	FALSE	TRUE	Microglia.VLMC	0.195	0.015	Y	CPI-SS09C4988F8_Microglia.VLMC	1.82391	2.35845
CPI-CS0247DA882	BMR1A_ACR2A_BMP6		ENSG00000153162	TRUE	TRUE	FALSE	OPC.TAPC	0.338	0.001	Y	CPI-CS0247DA882_OPC.TAPC	3	1.5649
CPI-SS0302E8E8F	CD74_COPA	ENSG00000019582	ENSG00000122218	TRUE	TRUE	FALSE	T.OL	0.514	0.001	Y	CPI-SS0302E8E8F_T.OL	3	0.96016
CPI-SS02FBD007E	NECTIN2_NECTIN3	ENSG00000130202	ENSG00000177707	FALSE	TRUE	FALSE	Pericyte.EC	0.248	0.001	Y	CPI-SS02FBD007E_Pericyte.EC	3	2.01159
CPI-CS0D35E69F6	BMR1A_ACR2A_BMP7		ENSG00000101144	TRUE	TRUE	FALSE	OPC.TAPC	0.238	0.001	Y	CPI-CS0D35E69F6_OPC.TAPC	3	2.07097
CPI-SS0B99F22A2	JAG1_NOTCH3	ENSG00000101384	ENSG00000074181	FALSE	FALSE	TRUE	Pericyte.ExN	0.491	0.001	Y	CPI-SS0B99F22A2_Pericyte.ExN	3	1.02621
CPI-SS0D22A09AD	NRP2_PGF	ENSG00000118257	ENSG00000119630	TRUE	TRUE	FALSE	VLMC.Pericyte	0.557	0.001	Y	CPI-SS0D22A09AD_VLMC.Pericyte	3	0.844251
CPI-SC01195CB48	TNC_a8b1 complex	ENSG00000041982		TRUE	FALSE	FALSE	NSC.ImN	0.609	0.001	Y	CPI-SC01195CB48_NSC.ImN	3	0.715486
CPI-SC09C0B5D08	COL4A5_a2b1 complex	ENSG00000188153		TRUE	FALSE	FALSE	NSC.VLMC	0.565	0.001	Y	CPI-SC09C0B5D08_NSC.VLMC	3	0.823677
CPI-SS0E00478B4	NRP2_VEGFA	ENSG00000118257	ENSG00000112715	TRUE	TRUE	FALSE	EC.Pericyte	0.478	0.001	Y	CPI-SS0E00478B4_EC.Pericyte	3	1.06492
CPI-SS06B86672A	CD44_FGFR2	ENSG00000026508	ENSG00000066468	TRUE	TRUE	TRUE	T.OPC	0.568	0.001	Y	CPI-SS06B86672A_T.OPC	3	0.816037
CPI-SS0DE0A486F	NRP1_VEGFA	ENSG00000099250	ENSG00000112715	TRUE	TRUE	FALSE	NSC.InN	0.218	0.001	Y	CPI-SS0DE0A486F_NSC.InN	3	2.1976
CPI-SC04936738A	COL11A1_a10b1 complex	ENSG00000060718		TRUE	FALSE	FALSE	OL.VLMC	0.35	0.001	Y	CPI-SC04936738A_OL.VLMC	3	1.51457
CPI-SC0EB600CAC	COL24A1_a2b1 complex	ENSG00000171502		TRUE	FALSE	FALSE	TAPC.Microglia	0.152	0.001	Y	CPI-SC0EB600CAC_TAPC.Microglia	3	2.71786
CPI-CS076E1A639	BMR1A_AVR2B_BMP6		ENSG00000153162	TRUE	TRUE	FALSE	OPC.TAPC	0.196	0.001	Y	CPI-CS076E1A639_OPC.TAPC	3	2.35107
CPI-SS03105D292	CSF1_SLC7A1	ENSG00000184371	ENSG00000139514	TRUE	FALSE	TRUE	NSC.VLMC	0.145	0.001	Y	CPI-SS03105D292_NSC.VLMC	3	2.78588
CPI-SC0861656EC	COL11A1_a11b1 complex	ENSG00000060718		TRUE	FALSE	FALSE	OL.VLMC	0.239	0.001	Y	CPI-SC0861656EC_OL.VLMC	3	2.06492
CPI-CS0C99F8D96	BMR1A_AVR2B_BMP7		ENSG00000101144	TRUE	TRUE	FALSE	OPC.TAPC	0.097	0.005	Y	CPI-CS0C99F8D96_OPC.TAPC	2.30103	3.36587
CPI-SS0E00478B4	NRP2_VEGFA	ENSG00000118257	ENSG00000112715	TRUE	TRUE	FALSE	VLMC.Pericyte	0.509	0.001	Y	CPI-SS0E00478B4_VLMC.Pericyte	3	0.974262
CPI-SC06E5E0C83	COL11A1_a1b1 complex	ENSG00000060718		TRUE	FALSE	FALSE	OL.VLMC	0.53	0.001	Y	CPI-SC06E5E0C83_OL.VLMC	3	0.915936
CPI-SS0B87FE6E0	NOTCH1_JAG1	ENSG00000148400	ENSG00000101384	FALSE	TRUE	FALSE	Pericyte.InN	0.159	0.001	Y	CPI-SS0B87FE6E0_Pericyte.InN	3	2.6529
CPI-SC0E0C50FCA	COL14A1_a2b1 complex	ENSG00000187955		TRUE	FALSE	FALSE	OPC.TAPC	0.258	0.001	Y	CPI-SC0E0C50FCA_OPC.TAPC	3	1.95456
CPI-SS03189F5F6	FGF10_FGFR1	ENSG00000070193	ENSG00000077782	TRUE	FALSE	TRUE	OPC.TAPC	0.494	0.001	Y	CPI-SS03189F5F6_OPC.TAPC	3	1.01742
CPI-SS01F67987A	FGF2_FGFR1	ENSG00000138685	ENSG00000077782	TRUE	FALSE	TRUE	OPC.TAPC	0.485	0.001	Y	CPI-SS01F67987A_OPC.TAPC	3	1.04394
CPI-SS06A0B20BD	FGFR2_EPHA4	ENSG00000066468	ENSG00000116106	TRUE	TRUE	TRUE	OPC.TAPC	0.619	0.001	Y	CPI-SS06A0B20BD_OPC.TAPC	3	0.691989
CPI-SS082AD7B6A	FZD6_WNT5A	ENSG00000164930	ENSG00000114251	TRUE	TRUE	FALSE	NSC.VLMC	0.166	0.001	Y	CPI-SS082AD7B6A_NSC.VLMC	3	2.59074
CPI-SS02D7A1DDE	KIT_KITLG	ENSG00000157404	ENSG00000049130	TRUE	TRUE	FALSE	OPC.TAPC	0.378	0.001	Y	CPI-SS02D7A1DDE_OPC.TAPC	3	1.40354
CPI-SC0A05D3880	THY1_aMb2 complex	ENSG00000154096		FALSE	FALSE	FALSE	Pericyte.Microglia	0.21	0.001	Y	CPI-SC0A05D3880_Pericyte.Microglia	3	2.25154
CPI-SC0ED0520DD	LAMA3_a3b1 complex	ENSG00000053747		TRUE	FALSE	FALSE	OPC.TAPC	0.138	0.001	Y	CPI-SC0ED0520DD_OPC.TAPC	3	2.85726
CPI-CS0FFBA02F8	ACVR_1A2A receptor_BMP6		ENSG00000153162	TRUE	TRUE	FALSE	Pericyte.TAPC	0.248	0.001	Y	CPI-CS0FFBA02F8_Pericyte.TAPC	3	2.01159
CPI-SC09938698A	CSPG4_a3b1 complex	ENSG00000173546		FALSE	FALSE	FALSE	Pericyte.TAPC	0.185	0.001	Y	CPI-SC09938698A_Pericyte.TAPC	3	2.4344
CPI-SC02BFEEC8A	THBS1_a3b1 complex	ENSG00000137801		FALSE	FALSE	FALSE	Pericyte.TAPC	0.134	0.001	Y	CPI-SC02BFEEC8A_Pericyte.TAPC	3	2.8997
CPI-CS0C16967C6	ACVR1_BMPR2_BMP6		ENSG00000153162	TRUE	TRUE	FALSE	Pericyte.TAPC	0.274	0.001	Y	CPI-CS0C16967C6_Pericyte.TAPC	3	1.86775
CPI-SS0BAB460FF	ANGPT2_TEK	ENSG00000091879	ENSG00000120156	TRUE	FALSE	TRUE	Pericyte.TAPC	0.236	0.001	Y	CPI-SS0BAB460FF_Pericyte.TAPC	3	2.08314
CPI-CS0F6CFB979	BMPR1A_BMPR2_BMP6		ENSG00000153162	TRUE	TRUE	FALSE	Pericyte.TAPC	0.471	0.001	Y	CPI-CS0F6CFB979_Pericyte.TAPC	3	1.0862
CPI-CS05EAF93CC	BMPR1A_BMPR2_BMP7		ENSG00000101144	TRUE	TRUE	FALSE	Pericyte.TAPC	0.371	0.001	Y	CPI-CS05EAF93CC_Pericyte.TAPC	3	1.43051
CPI-SS02904BE32	GLRA2_FAM3C	ENSG00000101958	ENSG00000196937	TRUE	TRUE	FALSE	NSC.VLMC	0.18	0.05	Y	CPI-SS02904BE32_NSC.VLMC	1.30103	2.47393
CPI-CS0247DA882	BMR1A_ACR2A_BMP6		ENSG00000153162	TRUE	TRUE	FALSE	Pericyte.TAPC	0.248	0.001	Y	CPI-CS0247DA882_Pericyte.TAPC	3	2.01159
CPI-SC04936738A	COL11A1_a10b1 complex	ENSG00000060718		TRUE	FALSE	FALSE	Pericyte.TAPC	0.235	0.015	Y	CPI-SC04936738A_Pericyte.TAPC	1.82391	2.08927
CPI-SC0FBFA176B	COL11A1_a2b1 complex	ENSG00000060718		TRUE	FALSE	FALSE	OL.VLMC	0.246	0.005	Y	CPI-SC0FBFA176B_OL.VLMC	2.30103	2.02327
CPI-SS0708FE6FF	NRG1_LSR	ENSG00000157168	ENSG00000105699	TRUE	TRUE	TRUE	OPC.TAPC	1.338	0.001	Y	CPI-SS0708FE6FF_OPC.TAPC	3	-0.420078
CPI-SC015980AEB	COL14A1_a10b1 complex	ENSG00000187955		TRUE	FALSE	FALSE	OL.VLMC	0.353	0.001	Y	CPI-SC015980AEB_OL.VLMC	3	1.50226
CPI-SS0BF9FA3F2	ERBB3_NRG1	ENSG00000065361	ENSG00000157168	TRUE	TRUE	TRUE	OPC.NSC	0.556	0.001	Y	CPI-SS0BF9FA3F2_OPC.NSC	3	0.846843
CPI-SS0B70EB09E	PDGFA_PDGFRA	ENSG00000197461	ENSG00000134853	TRUE	FALSE	TRUE	Pericyte.VLMC	0.455	0.001	Y	CPI-SS0B70EB09E_Pericyte.VLMC	3	1.13606
CPI-SS0CB4F2FE4	PDGFB_ADGRV1	ENSG00000100311	ENSG00000164199	TRUE	FALSE	TRUE	EC.EC	0.278	0.001	Y	CPI-SS0CB4F2FE4_EC.EC	3	1.84684
CPI-SC060984F83	COL14A1_a11b1 complex	ENSG00000187955		TRUE	FALSE	FALSE	OL.VLMC	0.242	0.001	Y	CPI-SC060984F83_OL.VLMC	3	2.04692
CPI-SC0C3E2D267	F10_aMb2 complex	ENSG00000126218		TRUE	FALSE	FALSE	TAPC.Microglia	0.216	0.001	Y	CPI-SC0C3E2D267_TAPC.Microglia	3	2.2109
CPI-SC032246C72	TGFB2_TGFbeta receptor2	ENSG00000092969		TRUE	FALSE	TRUE	TAPC.Microglia	0.212	0.001	Y	CPI-SC032246C72_TAPC.Microglia	3	2.23786
CPI-SS00EDDD458	EGFR_MIF	ENSG00000146648	ENSG00000276701	TRUE	TRUE	FALSE	OPC.Pericyte	0.612	0.001	Y	CPI-SS00EDDD458_OPC.Pericyte	3	0.708396
CPI-SC0FBFA176B	COL11A1_a2b1 complex	ENSG00000060718		TRUE	FALSE	FALSE	Pericyte.TAPC	0.276	0.025	Y	CPI-SC0FBFA176B_Pericyte.TAPC	1.60206	1.85726
CPI-SS0D22A09AD	NRP2_PGF	ENSG00000118257	ENSG00000119630	TRUE	TRUE	FALSE	OPC.Pericyte	0.312	0.001	Y	CPI-SS0D22A09AD_OPC.Pericyte	3	1.68038
CPI-SC0C9CBDD21	COL27A1_a10b1 complex	ENSG00000196739		TRUE	FALSE	FALSE	Pericyte.TAPC	0.147	0.001	Y	CPI-SC0C9CBDD21_Pericyte.TAPC	3	2.76611
CPI-SS0E00478B4	NRP2_VEGFA	ENSG00000118257	ENSG00000112715	TRUE	TRUE	FALSE	OPC.Pericyte	0.264	0.001	Y	CPI-SS0E00478B4_OPC.Pericyte	3	1.92139
CPI-SC0CE6F5084	COL27A1_a2b1 complex	ENSG00000196739		TRUE	FALSE	FALSE	Pericyte.TAPC	0.189	0.001	Y	CPI-SC0CE6F5084_Pericyte.TAPC	3	2.40354
CPI-SC04936738A	COL11A1_a10b1 complex	ENSG00000060718		TRUE	FALSE	FALSE	Pericyte.InN	0.226	0.02	Y	CPI-SC04936738A_Pericyte.InN	1.69897	2.14561
CPI-SS02572E1EF	NRG1_LGR4	ENSG00000157168	ENSG00000205213	TRUE	TRUE	TRUE	NSC.VLMC	0.413	0.001	Y	CPI-SS02572E1EF_NSC.VLMC	3	1.27579
CPI-SS0755A26DD	FGF1_FGFR1	ENSG00000113578	ENSG00000077782	TRUE	FALSE	TRUE	Pericyte.TAPC	0.493	0.001	Y	CPI-SS0755A26DD_Pericyte.TAPC	3	1.02034
CPI-SS070B0E458	GRIN2A_IL16	ENSG00000183454	ENSG00000172349	TRUE	TRUE	FALSE	NSC.Microglia	0.292	0.001	Y	CPI-SS070B0E458_NSC.Microglia	3	1.77596
CPI-SS01F67987A	FGF2_FGFR1	ENSG00000138685	ENSG00000077782	TRUE	FALSE	TRUE	Pericyte.TAPC	0.503	0.001	Y	CPI-SS01F67987A_Pericyte.TAPC	3	0.99137
CPI-SS09C4988F8	PROS1_TYRO3	ENSG00000184500	ENSG00000092445	TRUE	FALSE	TRUE	VLMC.VLMC	0.483	0.001	Y	CPI-SS09C4988F8_VLMC.VLMC	3	1.0499
CPI-SS0C694CB44	VEGFA_GRIN2B	ENSG00000112715	ENSG00000273079	TRUE	FALSE	TRUE	OPC.Pericyte	0.291	0.001	Y	CPI-SS0C694CB44_OPC.Pericyte	3	1.78091
CPI-CS0533A30DC	ACVR_1B2A receptor_INHBA		ENSG00000122641	TRUE	TRUE	FALSE	Pericyte.ImN	0.13	0.005	Y	CPI-CS0533A30DC_Pericyte.ImN	2.30103	2.94342
CPI-SC0C9CBDD21	COL27A1_a10b1 complex	ENSG00000196739		TRUE	FALSE	FALSE	Pericyte.ImN	0.178	0.001	Y	CPI-SC0C9CBDD21_Pericyte.ImN	3	2.49005
CPI-SC0CE6F5084	COL27A1_a2b1 complex	ENSG00000196739		TRUE	FALSE	FALSE	Pericyte.ImN	0.168	0.001	Y	CPI-SC0CE6F5084_Pericyte.ImN	3	2.57347
CPI-SS06A0B20BD	FGFR2_EPHA4	ENSG00000066468	ENSG00000116106	TRUE	TRUE	TRUE	Pericyte.TAPC	0.646	0.03	Y	CPI-SS06A0B20BD_Pericyte.TAPC	1.52288	0.630394
CPI-SS0F1A060D4	PVR_NECTIN3	ENSG00000073008	ENSG00000177707	TRUE	TRUE	FALSE	VLMC.EC	0.187	0.001	Y	CPI-SS0F1A060D4_VLMC.EC	3	2.41889
CPI-CS0F6CFB979	BMPR1A_BMPR2_BMP6		ENSG00000153162	TRUE	TRUE	FALSE	T.Pericyte	0.345	0.01	Y	CPI-CS0F6CFB979_T.Pericyte	2	1.53533
CPI-SC04F2478E9	FN1_a3b1 complex	ENSG00000115414		TRUE	FALSE	FALSE	Pericyte.TAPC	1.009	0.001	Y	CPI-SC04F2478E9_Pericyte.TAPC	3	-0.0129262
CPI-SC0BD4C290F	COL14A1_a1b1 complex	ENSG00000187955		TRUE	FALSE	FALSE	OL.VLMC	0.533	0.001	Y	CPI-SC0BD4C290F_OL.VLMC	3	0.907793
CPI-SS06B86672A	CD44_FGFR2	ENSG00000026508	ENSG00000066468	TRUE	TRUE	TRUE	T.Pericyte	0.595	0.015	Y	CPI-SS06B86672A_T.Pericyte	1.82391	0.749038
CPI-SC0A05D3880	THY1_aMb2 complex	ENSG00000154096		FALSE	FALSE	FALSE	Pericyte.T	0.167	0.001	Y	CPI-SC0A05D3880_Pericyte.T	3	2.58208
CPI-SS0ABC5C1B8	CD74_MIF	ENSG00000019582	ENSG00000276701	TRUE	TRUE	FALSE	T.Pericyte	0.204	0.001	Y	CPI-SS0ABC5C1B8_T.Pericyte	3	2.29336
CPI-SC09DFB2ACA	COL19A1_a10b1 complex	ENSG00000082293		TRUE	FALSE	FALSE	T.Pericyte	0.291	0.001	Y	CPI-SC09DFB2ACA_T.Pericyte	3	1.78091
CPI-SC0BA41B0D3	COL19A1_a1b1 complex	ENSG00000082293		TRUE	FALSE	FALSE	T.Pericyte	0.947	0.001	Y	CPI-SC0BA41B0D3_T.Pericyte	3	0.0785637
CPI-SC0ADD7BEF0	COL19A1_a2b1 complex	ENSG00000082293		TRUE	FALSE	FALSE	T.Pericyte	0.272	0.005	Y	CPI-SC0ADD7BEF0_T.Pericyte	2.30103	1.87832
CPI-SC06364D669	FN1_a4b1 complex	ENSG00000115414		TRUE	FALSE	FALSE	Pericyte.TAPC	1	0.001	Y	CPI-SC06364D669_Pericyte.TAPC	3	0
CPI-SC092C3E4DF	FN1_a8b1 complex	ENSG00000115414		TRUE	FALSE	FALSE	Pericyte.ImN	1.022	0.001	Y	CPI-SC092C3E4DF_Pericyte.ImN	3	-0.0313952
CPI-SS02904BE32	GLRA2_FAM3C	ENSG00000101958	ENSG00000196937	TRUE	TRUE	FALSE	Pericyte.ImN	0.207	0.001	Y	CPI-SS02904BE32_Pericyte.ImN	3	2.2723
CPI-SC0C9CBDD21	COL27A1_a10b1 complex	ENSG00000196739		TRUE	FALSE	FALSE	Pericyte.ExN	0.18	0.001	Y	CPI-SC0C9CBDD21_Pericyte.ExN	3	2.47393
CPI-SS0B42AD9EF	NOTCH1_WNT4	ENSG00000148400	ENSG00000162552	TRUE	TRUE	FALSE	Pericyte.ImN	0.162	0.001	Y	CPI-SS0B42AD9EF_Pericyte.ImN	3	2.62593
CPI-SC0ED0520DD	LAMA3_a3b1 complex	ENSG00000053747		TRUE	FALSE	FALSE	Pericyte.TAPC	0.158	0.001	Y	CPI-SC0ED0520DD_Pericyte.TAPC	3	2.662
CPI-SS00D3CD86E	TTR_DDR1	ENSG00000118271	ENSG00000229767	TRUE	FALSE	TRUE	Pericyte.TAPC	0.21	0.001	Y	CPI-SS00D3CD86E_Pericyte.TAPC	3	2.25154
CPI-SS0C694CB44	VEGFA_GRIN2B	ENSG00000112715	ENSG00000273079	TRUE	FALSE	TRUE	Pericyte.TAPC	0.937	0.001	Y	CPI-SS0C694CB44_Pericyte.TAPC	3	0.093879
CPI-SC0EC572716	COL4A5_a1b1 complex	ENSG00000188153		TRUE	FALSE	FALSE	T.Pericyte	1.003	0.001	Y	CPI-SC0EC572716_T.Pericyte	3	-0.00432161
CPI-SS0E075E5AF	NRG1_NETO2	ENSG00000157168	ENSG00000171208	TRUE	TRUE	TRUE	NSC.VLMC	0.426	0.001	Y	CPI-SS0E075E5AF_NSC.VLMC	3	1.23107
CPI-SS0302E8E8F	CD74_COPA	ENSG00000019582	ENSG00000122218	TRUE	TRUE	FALSE	T.T	0.475	0.035	Y	CPI-SS0302E8E8F_T.T	1.45593	1.074
CPI-CS0FFBA02F8	ACVR_1A2A receptor_BMP6		ENSG00000153162	TRUE	TRUE	FALSE	VLMC.TAPC	0.268	0.001	Y	CPI-CS0FFBA02F8_VLMC.TAPC	3	1.8997
CPI-CS046B3C139	ACVR_1A2A receptor_BMP7		ENSG00000101144	TRUE	TRUE	FALSE	VLMC.TAPC	0.169	0.01	Y	CPI-CS046B3C139_VLMC.TAPC	2	2.5649
CPI-SS0C85BC9AF	PROS1_AXL	ENSG00000184500	ENSG00000167601	TRUE	FALSE	TRUE	NSC.VLMC	0.287	0.04	Y	CPI-SS0C85BC9AF_NSC.VLMC	1.39794	1.80088
CPI-SC0FBFA176B	COL11A1_a2b1 complex	ENSG00000060718		TRUE	FALSE	FALSE	Pericyte.InN	0.268	0.04	Y	CPI-SC0FBFA176B_Pericyte.InN	1.39794	1.8997
CPI-SC0CE6F5084	COL27A1_a2b1 complex	ENSG00000196739		TRUE	FALSE	FALSE	Pericyte.ExN	0.163	0.001	Y	CPI-SC0CE6F5084_Pericyte.ExN	3	2.61706
CPI-SS0E075E5AF	NRG1_NETO2	ENSG00000157168	ENSG00000171208	TRUE	TRUE	TRUE	NSC.Microglia	0.449	0.001	Y	CPI-SS0E075E5AF_NSC.Microglia	3	1.15521
CPI-SS0C9696AAA	CRTAM_CADM1	ENSG00000109943	ENSG00000182985	FALSE	FALSE	FALSE	T.InN	0.709	0.045	Y	CPI-SS0C9696AAA_T.InN	1.34679	0.496142
CPI-SC032246C72	TGFB2_TGFbeta receptor2	ENSG00000092969		TRUE	FALSE	TRUE	EC.EC	0.992	0.001	Y	CPI-SC032246C72_EC.EC	3	0.011588
CPI-SS00B1BEE64	CD2_CD58	ENSG00000116824	ENSG00000116815	FALSE	TRUE	FALSE	T.TAPC	0.23	0.001	Y	CPI-SS00B1BEE64_T.TAPC	3	2.12029
CPI-SS09808DEAE	CD74_APP	ENSG00000019582	ENSG00000142192	FALSE	TRUE	FALSE	T.TAPC	1.232	0.001	Y	CPI-SS09808DEAE_T.TAPC	3	-0.301002
CPI-SS02904BE32	GLRA2_FAM3C	ENSG00000101958	ENSG00000196937	TRUE	TRUE	FALSE	Pericyte.ExN	0.231	0.001	Y	CPI-SS02904BE32_Pericyte.ExN	3	2.11404
CPI-SS00D3CD86E	TTR_DDR1	ENSG00000118271	ENSG00000229767	TRUE	FALSE	TRUE	Pericyte.ImN	0.174	0.02	Y	CPI-SS00D3CD86E_Pericyte.ImN	1.69897	2.52284
CPI-SS0CBC7840D	PTPRC_CD22	ENSG00000262418	ENSG00000012124	FALSE	FALSE	TRUE	T.NSC	1.431	0.001	Y	CPI-SS0CBC7840D_T.NSC	3	-0.517024
CPI-SC0C9CBDD21	COL27A1_a10b1 complex	ENSG00000196739		TRUE	FALSE	FALSE	Pericyte.InN	0.138	0.001	Y	CPI-SC0C9CBDD21_Pericyte.InN	3	2.85726
CPI-SC0E0C50FCA	COL14A1_a2b1 complex	ENSG00000187955		TRUE	FALSE	FALSE	OL.Microglia	0.181	0.001	Y	CPI-SC0E0C50FCA_OL.Microglia	3	2.46594
CPI-CS0C16967C6	ACVR1_BMPR2_BMP6		ENSG00000153162	TRUE	TRUE	FALSE	VLMC.TAPC	0.363	0.001	Y	CPI-CS0C16967C6_VLMC.TAPC	3	1.46196
CPI-SC0E0C50FCA	COL14A1_a2b1 complex	ENSG00000187955		TRUE	FALSE	FALSE	OL.VLMC	0.249	0.001	Y	CPI-SC0E0C50FCA_OL.VLMC	3	2.00578
CPI-SC0BA41B0D3	COL19A1_a1b1 complex	ENSG00000082293		TRUE	FALSE	FALSE	T.T	0.273	0.001	Y	CPI-SC0BA41B0D3_T.T	3	1.87303
CPI-SC032246C72	TGFB2_TGFbeta receptor2	ENSG00000092969		TRUE	FALSE	TRUE	EC.VLMC	0.295	0.001	Y	CPI-SC032246C72_EC.VLMC	3	1.76121
CPI-SC0A2FE9693	LAMC1_a7b1 complex	ENSG00000135862		TRUE	FALSE	FALSE	Pericyte.ExN	0.512	0.001	Y	CPI-SC0A2FE9693_Pericyte.ExN	3	0.965784
CPI-SS0C694CB44	VEGFA_GRIN2B	ENSG00000112715	ENSG00000273079	TRUE	FALSE	TRUE	Pericyte.ExN	1.132	0.001	Y	CPI-SS0C694CB44_Pericyte.ExN	3	-0.178874
CPI-SC07BE7830D	SPP1_a4b1 complex	ENSG00000118785		TRUE	FALSE	FALSE	T.T	0.821	0.001	Y	CPI-SC07BE7830D_T.T	3	0.284546
CPI-CS08CC8F9D3	ACVR1_BMPR2_BMP7		ENSG00000101144	TRUE	TRUE	FALSE	VLMC.TAPC	0.264	0.001	Y	CPI-CS08CC8F9D3_VLMC.TAPC	3	1.92139
CPI-SS025C8F785	CLEC2B_KLRF1	ENSG00000110852	ENSG00000150045	FALSE	TRUE	TRUE	T.T	0.366	0.001	Y	CPI-SS025C8F785_T.T	3	1.45008
CPI-SS0BAB460FF	ANGPT2_TEK	ENSG00000091879	ENSG00000120156	TRUE	FALSE	TRUE	VLMC.TAPC	0.381	0.001	Y	CPI-SS0BAB460FF_VLMC.TAPC	3	1.39214
CPI-CS0F6CFB979	BMPR1A_BMPR2_BMP6		ENSG00000153162	TRUE	TRUE	FALSE	VLMC.TAPC	0.426	0.001	Y	CPI-CS0F6CFB979_VLMC.TAPC	3	1.23107
CPI-SS0178F5C45	TGFB2_TGFBR3	ENSG00000092969	ENSG00000069702	TRUE	FALSE	TRUE	EC.EC	0.475	0.001	Y	CPI-SS0178F5C45_EC.EC	3	1.074
CPI-SS0C694CB44	VEGFA_GRIN2B	ENSG00000112715	ENSG00000273079	TRUE	FALSE	TRUE	Pericyte.ImN	1.362	0.001	Y	CPI-SS0C694CB44_Pericyte.ImN	3	-0.445727
CPI-SC0CE6F5084	COL27A1_a2b1 complex	ENSG00000196739		TRUE	FALSE	FALSE	Pericyte.InN	0.18	0.001	Y	CPI-SC0CE6F5084_Pericyte.InN	3	2.47393
CPI-SC0E0C50FCA	COL14A1_a2b1 complex	ENSG00000187955		TRUE	FALSE	FALSE	OPC.OL	0.207	0.001	Y	CPI-SC0E0C50FCA_OPC.OL	3	2.2723
CPI-SS082AD7B6A	FZD6_WNT5A	ENSG00000164930	ENSG00000114251	TRUE	TRUE	FALSE	OPC.VLMC	0.172	0.001	Y	CPI-SS082AD7B6A_OPC.VLMC	3	2.53952
CPI-SS0178F5C45	TGFB2_TGFBR3	ENSG00000092969	ENSG00000069702	TRUE	FALSE	TRUE	EC.Pericyte	0.359	0.001	Y	CPI-SS0178F5C45_EC.Pericyte	3	1.47794
CPI-SS02AB0C3E0	SPP1_CD44	ENSG00000118785	ENSG00000026508	TRUE	FALSE	TRUE	T.T	0.608	0.001	Y	CPI-SS02AB0C3E0_T.T	3	0.717857
CPI-SS0178F5C45	TGFB2_TGFBR3	ENSG00000092969	ENSG00000069702	TRUE	FALSE	TRUE	EC.VLMC	0.829	0.001	Y	CPI-SS0178F5C45_EC.VLMC	3	0.270556
CPI-CS05EAF93CC	BMPR1A_BMPR2_BMP7		ENSG00000101144	TRUE	TRUE	FALSE	VLMC.TAPC	0.327	0.015	Y	CPI-CS05EAF93CC_VLMC.TAPC	1.82391	1.61264
CPI-SC0CE6F5084	COL27A1_a2b1 complex	ENSG00000196739		TRUE	FALSE	FALSE	Pericyte.OL	0.137	0.025	Y	CPI-SC0CE6F5084_Pericyte.OL	1.60206	2.86775
CPI-SC0CE6F5084	COL27A1_a2b1 complex	ENSG00000196739		TRUE	FALSE	FALSE	Pericyte.OPC	0.143	0.005	Y	CPI-SC0CE6F5084_Pericyte.OPC	2.30103	2.80591
CPI-SC0CE6F5084	COL27A1_a2b1 complex	ENSG00000196739		TRUE	FALSE	FALSE	Pericyte.NSC	0.163	0.001	Y	CPI-SC0CE6F5084_Pericyte.NSC	3	2.61706
CPI-SS0179FBFD3	TNFRSF10A_TNFSF10	ENSG00000104689	ENSG00000121858	TRUE	TRUE	FALSE	EC.EC	0.875	0.001	Y	CPI-SS0179FBFD3_EC.EC	3	0.192645
CPI-SS0DA033F03	TNFRSF1A_GRN	ENSG00000067182	ENSG00000030582	TRUE	TRUE	FALSE	EC.EC	0.151	0.001	Y	CPI-SS0DA033F03_EC.EC	3	2.72738
CPI-SS04F3A1E5C	COPA_SORT1	ENSG00000122218	ENSG00000134243	TRUE	FALSE	TRUE	OL.Microglia	1.08	0.001	Y	CPI-SS04F3A1E5C_OL.Microglia	3	-0.111031
CPI-SS05A8552D7	EDA_EDAR	ENSG00000158813	ENSG00000135960	TRUE	FALSE	TRUE	Pericyte.NSC	0.227	0.025	Y	CPI-SS05A8552D7_Pericyte.NSC	1.60206	2.13924
CPI-SS0DA033F03	TNFRSF1A_GRN	ENSG00000067182	ENSG00000030582	TRUE	TRUE	FALSE	VLMC.EC	0.134	0.015	Y	CPI-SS0DA033F03_VLMC.EC	1.82391	2.8997
CPI-SC0CE6F5084	COL27A1_a2b1 complex	ENSG00000196739		TRUE	FALSE	FALSE	Pericyte.Microglia	0.166	0.001	Y	CPI-SC0CE6F5084_Pericyte.Microglia	3	2.59074
CPI-CS0E4E75E3B	BMPR1A_BMPR2_BMP2		ENSG00000125845	TRUE	TRUE	FALSE	T.VLMC	0.364	0.001	Y	CPI-CS0E4E75E3B_T.VLMC	3	1.45799
CPI-SS0302E8E8F	CD74_COPA	ENSG00000019582	ENSG00000122218	TRUE	TRUE	FALSE	T.VLMC	0.473	0.015	Y	CPI-SS0302E8E8F_T.VLMC	1.82391	1.08009
CPI-SC09DFB2ACA	COL19A1_a10b1 complex	ENSG00000082293		TRUE	FALSE	FALSE	T.VLMC	0.354	0.001	Y	CPI-SC09DFB2ACA_T.VLMC	3	1.49818
CPI-SS02FBD007E	NECTIN2_NECTIN3	ENSG00000130202	ENSG00000177707	FALSE	TRUE	FALSE	VLMC.EC	0.264	0.001	Y	CPI-SS02FBD007E_VLMC.EC	3	1.92139
CPI-CS0247DA882	BMR1A_ACR2A_BMP6		ENSG00000153162	TRUE	TRUE	FALSE	VLMC.TAPC	0.268	0.001	Y	CPI-CS0247DA882_VLMC.TAPC	3	1.8997
CPI-SC0035F0B0F	COL19A1_a11b1 complex	ENSG00000082293		TRUE	FALSE	FALSE	T.VLMC	0.242	0.001	Y	CPI-SC0035F0B0F_T.VLMC	3	2.04692
CPI-SC0BA41B0D3	COL19A1_a1b1 complex	ENSG00000082293		TRUE	FALSE	FALSE	T.VLMC	0.534	0.001	Y	CPI-SC0BA41B0D3_T.VLMC	3	0.905088
CPI-SS0B70EB09E	PDGFA_PDGFRA	ENSG00000197461	ENSG00000134853	TRUE	FALSE	TRUE	Pericyte.InN	0.116	0.02	Y	CPI-SS0B70EB09E_Pericyte.InN	1.69897	3.1078
CPI-CS0D35E69F6	BMR1A_ACR2A_BMP7		ENSG00000101144	TRUE	TRUE	FALSE	VLMC.TAPC	0.169	0.01	Y	CPI-CS0D35E69F6_VLMC.TAPC	2	2.5649
CPI-SS0B99F22A2	JAG1_NOTCH3	ENSG00000101384	ENSG00000074181	FALSE	FALSE	TRUE	VLMC.ExN	0.192	0.001	Y	CPI-SS0B99F22A2_VLMC.ExN	3	2.38082
CPI-SC0ADD7BEF0	COL19A1_a2b1 complex	ENSG00000082293		TRUE	FALSE	FALSE	T.VLMC	0.25	0.03	Y	CPI-SC0ADD7BEF0_T.VLMC	1.52288	2
CPI-SC0EC572716	COL4A5_a1b1 complex	ENSG00000188153		TRUE	FALSE	FALSE	T.VLMC	0.59	0.005	Y	CPI-SC0EC572716_T.VLMC	2.30103	0.761213
CPI-SS00D3CD86E	TTR_DDR1	ENSG00000118271	ENSG00000229767	TRUE	FALSE	TRUE	Pericyte.InN	0.169	0.025	Y	CPI-SS00D3CD86E_Pericyte.InN	1.60206	2.5649
CPI-SS00D3CD86E	TTR_DDR1	ENSG00000118271	ENSG00000229767	TRUE	FALSE	TRUE	Pericyte.Microglia	0.175	0.015	Y	CPI-SS00D3CD86E_Pericyte.Microglia	1.82391	2.51457
CPI-SS01F67987A	FGF2_FGFR1	ENSG00000138685	ENSG00000077782	TRUE	FALSE	TRUE	VLMC.TAPC	0.512	0.001	Y	CPI-SS01F67987A_VLMC.TAPC	3	0.965784
CPI-SS0B02DE712	EGFR_NRG1	ENSG00000146648	ENSG00000157168	TRUE	TRUE	TRUE	Pericyte.NSC	0.458	0.001	Y	CPI-SS0B02DE712_Pericyte.NSC	3	1.12658
CPI-SS00D3CD86E	TTR_DDR1	ENSG00000118271	ENSG00000229767	TRUE	FALSE	TRUE	Pericyte.OL	0.257	0.001	Y	CPI-SS00D3CD86E_Pericyte.OL	3	1.96016
CPI-SS0B70EB09E	PDGFA_PDGFRA	ENSG00000197461	ENSG00000134853	TRUE	FALSE	TRUE	Pericyte.OPC	1.057	0.001	Y	CPI-SS0B70EB09E_Pericyte.OPC	3	-0.0799754
CPI-SS0DBA4D668	DPP4_CXCL12	ENSG00000197635	ENSG00000107562	TRUE	TRUE	FALSE	T.VLMC	0.512	0.001	Y	CPI-SS0DBA4D668_T.VLMC	3	0.965784
CPI-SS0C694CB44	VEGFA_GRIN2B	ENSG00000112715	ENSG00000273079	TRUE	FALSE	TRUE	Pericyte.InN	1.283	0.001	Y	CPI-SS0C694CB44_Pericyte.InN	3	-0.359521
CPI-SS0A915097A	GRIN2D_IL16	ENSG00000105464	ENSG00000172349	TRUE	TRUE	FALSE	VLMC.Microglia	0.162	0.001	Y	CPI-SS0A915097A_VLMC.Microglia	3	2.62593
CPI-SC04F2478E9	FN1_a3b1 complex	ENSG00000115414		TRUE	FALSE	FALSE	VLMC.TAPC	0.378	0.001	Y	CPI-SC04F2478E9_VLMC.TAPC	3	1.40354
CPI-SS0E075E5AF	NRG1_NETO2	ENSG00000157168	ENSG00000171208	TRUE	TRUE	TRUE	Pericyte.NSC	0.442	0.001	Y	CPI-SS0E075E5AF_Pericyte.NSC	3	1.17788
CPI-SS0D0252D87	AXL_IL15RA	ENSG00000167601	ENSG00000134470	TRUE	TRUE	TRUE	VLMC.T	0.334	0.001	Y	CPI-SS0D0252D87_VLMC.T	3	1.58208
CPI-SS00D3CD86E	TTR_DDR1	ENSG00000118271	ENSG00000229767	TRUE	FALSE	TRUE	Pericyte.OPC	0.273	0.001	Y	CPI-SS00D3CD86E_Pericyte.OPC	3	1.87303
CPI-SC0A2FE9693	LAMC1_a7b1 complex	ENSG00000135862		TRUE	FALSE	FALSE	VLMC.ExN	0.6	0.001	Y	CPI-SC0A2FE9693_VLMC.ExN	3	0.736966
CPI-SS0B9B3870A	VEGFA_FLT1	ENSG00000112715	ENSG00000102755	TRUE	FALSE	TRUE	Pericyte.EC	1.547	0.001	Y	CPI-SS0B9B3870A_Pericyte.EC	3	-0.629473
CPI-SS00D3CD86E	TTR_DDR1	ENSG00000118271	ENSG00000229767	TRUE	FALSE	TRUE	Pericyte.NSC	0.284	0.001	Y	CPI-SS00D3CD86E_Pericyte.NSC	3	1.81604
CPI-SS01963C4CA	TG_ASGR1	ENSG00000042832	ENSG00000141505	TRUE	FALSE	TRUE	VLMC.ExN	0.153	0.03	Y	CPI-SS01963C4CA_VLMC.ExN	1.52288	2.7084
CPI-SC0F590482E	COL9A2_a1b1 complex	ENSG00000049089		TRUE	FALSE	FALSE	VLMC.T	0.245	0.045	Y	CPI-SC0F590482E_VLMC.T	1.34679	2.02915
CPI-SS0C694CB44	VEGFA_GRIN2B	ENSG00000112715	ENSG00000273079	TRUE	FALSE	TRUE	Pericyte.NSC	0.283	0.001	Y	CPI-SS0C694CB44_Pericyte.NSC	3	1.82113
CPI-SS0C694CB44	VEGFA_GRIN2B	ENSG00000112715	ENSG00000273079	TRUE	FALSE	TRUE	Pericyte.OPC	0.701	0.001	Y	CPI-SS0C694CB44_Pericyte.OPC	3	0.512514
CPI-SS00D3CD86E	TTR_DDR1	ENSG00000118271	ENSG00000229767	TRUE	FALSE	TRUE	VLMC.ExN	0.252	0.001	Y	CPI-SS00D3CD86E_VLMC.ExN	3	1.9885
CPI-SC02BFEEC8A	THBS1_a3b1 complex	ENSG00000137801		FALSE	FALSE	FALSE	VLMC.TAPC	0.189	0.001	Y	CPI-SC02BFEEC8A_VLMC.TAPC	3	2.40354
CPI-SC0A9EB628A	VCAM1_a4b1 complex	ENSG00000162692		FALSE	FALSE	FALSE	VLMC.TAPC	0.174	0.001	Y	CPI-SC0A9EB628A_VLMC.TAPC	3	2.52284
CPI-SC092C3E4DF	FN1_a8b1 complex	ENSG00000115414		TRUE	FALSE	FALSE	VLMC.ImN	0.391	0.001	Y	CPI-SC092C3E4DF_VLMC.ImN	3	1.35476
CPI-SS03A4F7DC8	AXL_GAS6	ENSG00000167601	ENSG00000183087	TRUE	TRUE	FALSE	VLMC.InN	0.27	0.01	Y	CPI-SS03A4F7DC8_VLMC.InN	2	1.88897
CPI-SC06364D669	FN1_a4b1 complex	ENSG00000115414		TRUE	FALSE	FALSE	VLMC.TAPC	0.369	0.001	Y	CPI-SC06364D669_VLMC.TAPC	3	1.43831
CPI-SC07BE7830D	SPP1_a4b1 complex	ENSG00000118785		TRUE	FALSE	FALSE	VLMC.T	0.753	0.001	Y	CPI-SC07BE7830D_VLMC.T	3	0.409278
CPI-SC070D5A96F	JAM2_a4b1 complex	ENSG00000154721		FALSE	FALSE	FALSE	VLMC.TAPC	0.29	0.001	Y	CPI-SC070D5A96F_VLMC.TAPC	3	1.78588
CPI-SS02AB0C3E0	SPP1_CD44	ENSG00000118785	ENSG00000026508	TRUE	FALSE	TRUE	VLMC.T	0.541	0.001	Y	CPI-SS02AB0C3E0_VLMC.T	3	0.8863
CPI-SS0C694CB44	VEGFA_GRIN2B	ENSG00000112715	ENSG00000273079	TRUE	FALSE	TRUE	Pericyte.VLMC	0.267	0.001	Y	CPI-SS0C694CB44_Pericyte.VLMC	3	1.90509
CPI-SS0C03F7CDC	VEGFA_KDR	ENSG00000112715	ENSG00000128052	TRUE	FALSE	TRUE	Pericyte.EC	0.232	0.001	Y	CPI-SS0C03F7CDC_Pericyte.EC	3	2.1078
CPI-SS0C03F7CDC	VEGFA_KDR	ENSG00000112715	ENSG00000128052	TRUE	FALSE	TRUE	Pericyte.VLMC	0.236	0.001	Y	CPI-SS0C03F7CDC_Pericyte.VLMC	3	2.08314
CPI-SS05A8552D7	EDA_EDAR	ENSG00000158813	ENSG00000135960	TRUE	FALSE	TRUE	VLMC.InN	0.246	0.001	Y	CPI-SS05A8552D7_VLMC.InN	3	2.02327
CPI-SS0FA326344	FZD6_WNT4	ENSG00000164930	ENSG00000162552	TRUE	TRUE	FALSE	VLMC.ImN	0.159	0.001	Y	CPI-SS0FA326344_VLMC.ImN	3	2.6529
CPI-SS09C4988F8	PROS1_TYRO3	ENSG00000184500	ENSG00000092445	TRUE	FALSE	TRUE	VLMC.TAPC	0.496	0.001	Y	CPI-SS09C4988F8_VLMC.TAPC	3	1.01159
CPI-SS0E075E5AF	NRG1_NETO2	ENSG00000157168	ENSG00000171208	TRUE	TRUE	TRUE	VLMC.NSC	0.406	0.005	Y	CPI-SS0E075E5AF_VLMC.NSC	2.30103	1.30045
CPI-SS0B42AD9EF	NOTCH1_WNT4	ENSG00000148400	ENSG00000162552	TRUE	TRUE	FALSE	VLMC.ImN	0.09	0.001	Y	CPI-SS0B42AD9EF_VLMC.ImN	3	3.47393
CPI-SS0C56C483F	WNT5A_ANTXR1	ENSG00000114251	ENSG00000169604	TRUE	FALSE	TRUE	VLMC.ExN	0.431	0.001	Y	CPI-SS0C56C483F_VLMC.ExN	3	1.21424
CPI-SS0C56C483F	WNT5A_ANTXR1	ENSG00000114251	ENSG00000169604	TRUE	FALSE	TRUE	VLMC.ImN	0.313	0.001	Y	CPI-SS0C56C483F_VLMC.ImN	3	1.67577
CPI-SS0C56C483F	WNT5A_ANTXR1	ENSG00000114251	ENSG00000169604	TRUE	FALSE	TRUE	VLMC.InN	0.277	0.001	Y	CPI-SS0C56C483F_VLMC.InN	3	1.85204
CPI-SS0D00AAD2F	SEMA5A_PLXNB3	ENSG00000112902	ENSG00000198753	FALSE	FALSE	TRUE	VLMC.NSC	0.719	0.005	Y	CPI-SS0D00AAD2F_VLMC.NSC	2.30103	0.475936
CPI-SS0C56C483F	WNT5A_ANTXR1	ENSG00000114251	ENSG00000169604	TRUE	FALSE	TRUE	VLMC.TAPC	0.179	0.001	Y	CPI-SS0C56C483F_VLMC.TAPC	3	2.48197
CPI-SS0C56C483F	WNT5A_ANTXR1	ENSG00000114251	ENSG00000169604	TRUE	FALSE	TRUE	VLMC.NSC	0.864	0.001	Y	CPI-SS0C56C483F_VLMC.NSC	3	0.210897
CPI-SS0FC01B947	EFNA5_EPHA4	ENSG00000184349	ENSG00000116106	FALSE	FALSE	TRUE	VLMC.OL	0.201	0.001	Y	CPI-SS0FC01B947_VLMC.OL	3	2.31473
CPI-SS0C56C483F	WNT5A_ANTXR1	ENSG00000114251	ENSG00000169604	TRUE	FALSE	TRUE	VLMC.OPC	0.412	0.001	Y	CPI-SS0C56C483F_VLMC.OPC	3	1.27928
CPI-SS0C56C483F	WNT5A_ANTXR1	ENSG00000114251	ENSG00000169604	TRUE	FALSE	TRUE	VLMC.Pericyte	0.299	0.001	Y	CPI-SS0C56C483F_VLMC.Pericyte	3	1.74178
CPI-SS0C56C483F	WNT5A_ANTXR1	ENSG00000114251	ENSG00000169604	TRUE	FALSE	TRUE	VLMC.VLMC	0.404	0.001	Y	CPI-SS0C56C483F_VLMC.VLMC	3	1.30757
CPI-SS0D4F593F1	WNT5A_EPHA7	ENSG00000114251	ENSG00000135333	TRUE	FALSE	TRUE	VLMC.EC	0.185	0.001	Y	CPI-SS0D4F593F1_VLMC.EC	3	2.4344
CPI-SS0D00AAD2F	SEMA5A_PLXNB3	ENSG00000112902	ENSG00000198753	FALSE	FALSE	TRUE	VLMC.OPC	0.67	0.01	Y	CPI-SS0D00AAD2F_VLMC.OPC	2	0.577767
CPI-SS0D4F593F1	WNT5A_EPHA7	ENSG00000114251	ENSG00000135333	TRUE	FALSE	TRUE	VLMC.ExN	0.526	0.001	Y	CPI-SS0D4F593F1_VLMC.ExN	3	0.926865
CPI-SS0D4F593F1	WNT5A_EPHA7	ENSG00000114251	ENSG00000135333	TRUE	FALSE	TRUE	VLMC.ImN	1.147	0.001	Y	CPI-SS0D4F593F1_VLMC.ImN	3	-0.197865
CPI-SS0D4F593F1	WNT5A_EPHA7	ENSG00000114251	ENSG00000135333	TRUE	FALSE	TRUE	VLMC.InN	0.507	0.001	Y	CPI-SS0D4F593F1_VLMC.InN	3	0.979942
CPI-SS0D4F593F1	WNT5A_EPHA7	ENSG00000114251	ENSG00000135333	TRUE	FALSE	TRUE	VLMC.TAPC	0.805	0.001	Y	CPI-SS0D4F593F1_VLMC.TAPC	3	0.312939
CPI-SC0A9EB628A	VCAM1_a4b1 complex	ENSG00000162692		FALSE	FALSE	FALSE	VLMC.Pericyte	0.223	0.001	Y	CPI-SC0A9EB628A_VLMC.Pericyte	3	2.16488
CPI-SS0D4F593F1	WNT5A_EPHA7	ENSG00000114251	ENSG00000135333	TRUE	FALSE	TRUE	VLMC.VLMC	0.455	0.001	Y	CPI-SS0D4F593F1_VLMC.VLMC	3	1.13606
CPI-SS002673EFE	WNT5A_FZD3	ENSG00000114251	ENSG00000104290	TRUE	FALSE	TRUE	VLMC.ExN	0.358	0.001	Y	CPI-SS002673EFE_VLMC.ExN	3	1.48197
CPI-SS002673EFE	WNT5A_FZD3	ENSG00000114251	ENSG00000104290	TRUE	FALSE	TRUE	VLMC.ImN	0.263	0.001	Y	CPI-SS002673EFE_VLMC.ImN	3	1.92687
CPI-SS002673EFE	WNT5A_FZD3	ENSG00000114251	ENSG00000104290	TRUE	FALSE	TRUE	VLMC.InN	0.264	0.001	Y	CPI-SS002673EFE_VLMC.InN	3	1.92139
CPI-SS002673EFE	WNT5A_FZD3	ENSG00000114251	ENSG00000104290	TRUE	FALSE	TRUE	VLMC.TAPC	0.225	0.001	Y	CPI-SS002673EFE_VLMC.TAPC	3	2.152
CPI-SS002673EFE	WNT5A_FZD3	ENSG00000114251	ENSG00000104290	TRUE	FALSE	TRUE	VLMC.NSC	0.274	0.001	Y	CPI-SS002673EFE_VLMC.NSC	3	1.86775
CPI-SS002673EFE	WNT5A_FZD3	ENSG00000114251	ENSG00000104290	TRUE	FALSE	TRUE	VLMC.OPC	0.211	0.001	Y	CPI-SS002673EFE_VLMC.OPC	3	2.24469
CPI-SC070D5A96F	JAM2_a4b1 complex	ENSG00000154721		FALSE	FALSE	FALSE	VLMC.Pericyte	0.339	0.001	Y	CPI-SC070D5A96F_VLMC.Pericyte	3	1.56064
CPI-SS0CB863B46	WNT5A_PTPRK	ENSG00000114251	ENSG00000273993	TRUE	FALSE	TRUE	VLMC.ImN	1.198	0.001	Y	CPI-SS0CB863B46_VLMC.ImN	3	-0.260628
CPI-SS0CB863B46	WNT5A_PTPRK	ENSG00000114251	ENSG00000273993	TRUE	FALSE	TRUE	VLMC.TAPC	0.841	0.015	Y	CPI-SS0CB863B46_VLMC.TAPC	1.82391	0.249822
CPI-SS0CB863B46	WNT5A_PTPRK	ENSG00000114251	ENSG00000273993	TRUE	FALSE	TRUE	VLMC.OL	1.445	0.001	Y	CPI-SS0CB863B46_VLMC.OL	3	-0.531069
CPI-SS0CB863B46	WNT5A_PTPRK	ENSG00000114251	ENSG00000273993	TRUE	FALSE	TRUE	VLMC.OPC	0.933	0.001	Y	CPI-SS0CB863B46_VLMC.OPC	3	0.100051
CPI-SS0CB863B46	WNT5A_PTPRK	ENSG00000114251	ENSG00000273993	TRUE	FALSE	TRUE	VLMC.Pericyte	1.651	0.001	Y	CPI-SS0CB863B46_VLMC.Pericyte	3	-0.72334
CPI-SS073F3FAD5	WNT5A_ROR1	ENSG00000114251	ENSG00000185483	TRUE	FALSE	TRUE	VLMC.ExN	0.115	0.001	Y	CPI-SS073F3FAD5_VLMC.ExN	3	3.12029
CPI-SS073F3FAD5	WNT5A_ROR1	ENSG00000114251	ENSG00000185483	TRUE	FALSE	TRUE	VLMC.ImN	0.688	0.001	Y	CPI-SS073F3FAD5_VLMC.ImN	3	0.53952
CPI-SS073F3FAD5	WNT5A_ROR1	ENSG00000114251	ENSG00000185483	TRUE	FALSE	TRUE	VLMC.InN	0.246	0.001	Y	CPI-SS073F3FAD5_VLMC.InN	3	2.02327
CPI-SS073F3FAD5	WNT5A_ROR1	ENSG00000114251	ENSG00000185483	TRUE	FALSE	TRUE	VLMC.TAPC	0.184	0.001	Y	CPI-SS073F3FAD5_VLMC.TAPC	3	2.44222
CPI-SS073F3FAD5	WNT5A_ROR1	ENSG00000114251	ENSG00000185483	TRUE	FALSE	TRUE	VLMC.NSC	0.248	0.001	Y	CPI-SS073F3FAD5_VLMC.NSC	3	2.01159
CPI-SS073F3FAD5	WNT5A_ROR1	ENSG00000114251	ENSG00000185483	TRUE	FALSE	TRUE	VLMC.Pericyte	0.183	0.001	Y	CPI-SS073F3FAD5_VLMC.Pericyte	3	2.45008
CPI-SS073F3FAD5	WNT5A_ROR1	ENSG00000114251	ENSG00000185483	TRUE	FALSE	TRUE	VLMC.VLMC	0.214	0.001	Y	CPI-SS073F3FAD5_VLMC.VLMC	3	2.22432
CPI-SS0E7CBFD03	WNT5A_ROR2	ENSG00000114251	ENSG00000169071	TRUE	FALSE	TRUE	VLMC.EC	0.22	0.001	Y	CPI-SS0E7CBFD03_VLMC.EC	3	2.18442
CPI-SS0E7CBFD03	WNT5A_ROR2	ENSG00000114251	ENSG00000169071	TRUE	FALSE	TRUE	VLMC.Microglia	0.288	0.001	Y	CPI-SS0E7CBFD03_VLMC.Microglia	3	1.79586
CPI-SS0E7CBFD03	WNT5A_ROR2	ENSG00000114251	ENSG00000169071	TRUE	FALSE	TRUE	VLMC.OPC	0.49	0.001	Y	CPI-SS0E7CBFD03_VLMC.OPC	3	1.02915
CPI-SS0E7CBFD03	WNT5A_ROR2	ENSG00000114251	ENSG00000169071	TRUE	FALSE	TRUE	VLMC.VLMC	0.33	0.001	Y	CPI-SS0E7CBFD03_VLMC.VLMC	3	1.59946

## Sheet: Old-specific
Old-specific cell-cell interaction pairs between cell types in monkey hippocampus
id_cp_interaction	interacting_pair	gene_a	gene_b	secreted	receptor_a	receptor_b	cell_pair	mean	pvalue	Group	ident	logP	logmean
CPI-SS00D153A8A	NOTCH4_DLL4	ENSG00000238196	ENSG00000128917	FALSE	TRUE	FALSE	EC.EC	0.346	0.001	O	CPI-SS00D153A8A_EC.EC	3	1.53116
CPI-SS012B7C21D	NOTCH1_DLL4	ENSG00000148400	ENSG00000128917	FALSE	TRUE	FALSE	EC.EC	0.355	0.001	O	CPI-SS012B7C21D_EC.EC	3	1.49411
CPI-CS0FCC00896	ACVR_1A2B receptor_BMP5		ENSG00000112175	TRUE	TRUE	FALSE	TAPC.VLMC	0.701	0.001	O	CPI-CS0FCC00896_TAPC.VLMC	3	0.512514
CPI-CS02AEFFE28	ACVR_1A2B receptor_BMP6		ENSG00000153162	TRUE	TRUE	FALSE	TAPC.EC	0.362	0.001	O	CPI-CS02AEFFE28_TAPC.EC	3	1.46594
CPI-SS02770D68F	NOTCH2_JAG2	ENSG00000134250	ENSG00000184916	FALSE	TRUE	FALSE	EC.EC	0.199	0.01	O	CPI-SS02770D68F_EC.EC	2	2.32916
CPI-CS02AEFFE28	ACVR_1A2B receptor_BMP6		ENSG00000153162	TRUE	TRUE	FALSE	TAPC.ExN	0.154	0.001	O	CPI-CS02AEFFE28_TAPC.ExN	3	2.699
CPI-CS02AEFFE28	ACVR_1A2B receptor_BMP6		ENSG00000153162	TRUE	TRUE	FALSE	TAPC.InN	0.323	0.001	O	CPI-CS02AEFFE28_TAPC.InN	3	1.63039
CPI-CS02AEFFE28	ACVR_1A2B receptor_BMP6		ENSG00000153162	TRUE	TRUE	FALSE	TAPC.Pericyte	0.182	0.001	O	CPI-CS02AEFFE28_TAPC.Pericyte	3	2.45799
CPI-CS02AEFFE28	ACVR_1A2B receptor_BMP6		ENSG00000153162	TRUE	TRUE	FALSE	TAPC.VLMC	0.742	0.001	O	CPI-CS02AEFFE28_TAPC.VLMC	3	0.430509
CPI-CS0288D901D	ACVR_1A2B receptor_BMP7		ENSG00000101144	TRUE	TRUE	FALSE	TAPC.InN	0.141	0.001	O	CPI-CS0288D901D_TAPC.InN	3	2.82623
CPI-CS0288D901D	ACVR_1A2B receptor_BMP7		ENSG00000101144	TRUE	TRUE	FALSE	TAPC.NSC	0.585	0.001	O	CPI-CS0288D901D_TAPC.NSC	3	0.773491
CPI-CS0288D901D	ACVR_1A2B receptor_BMP7		ENSG00000101144	TRUE	TRUE	FALSE	TAPC.OPC	0.469	0.001	O	CPI-CS0288D901D_TAPC.OPC	3	1.09234
CPI-CS04DD927C9	ACVR_1A2B receptor_INHBA		ENSG00000122641	TRUE	TRUE	FALSE	TAPC.ImN	0.139	0.001	O	CPI-CS04DD927C9_TAPC.ImN	3	2.84684
CPI-CS0533A30DC	ACVR_1B2A receptor_INHBA		ENSG00000122641	TRUE	TRUE	FALSE	VLMC.ImN	0.122	0.001	O	CPI-CS0533A30DC_VLMC.ImN	3	3.03505
CPI-CS0C159B54D	ACVR_1B2B receptor_INHBA		ENSG00000122641	TRUE	TRUE	FALSE	TAPC.ImN	0.139	0.001	O	CPI-CS0C159B54D_TAPC.ImN	3	2.84684
CPI-CS0924060DB	ACVR_1C2A receptor_INHBA		ENSG00000122641	TRUE	TRUE	FALSE	EC.ImN	0.16	0.001	O	CPI-CS0924060DB_EC.ImN	3	2.64386
CPI-CS0924060DB	ACVR_1C2A receptor_INHBA		ENSG00000122641	TRUE	TRUE	FALSE	TAPC.ImN	0.297	0.001	O	CPI-CS0924060DB_TAPC.ImN	3	1.75147
CPI-CS0924060DB	ACVR_1C2A receptor_INHBA		ENSG00000122641	TRUE	TRUE	FALSE	Pericyte.ImN	0.201	0.001	O	CPI-CS0924060DB_Pericyte.ImN	3	2.31473
CPI-SS0B87FE6E0	NOTCH1_JAG1	ENSG00000148400	ENSG00000101384	FALSE	TRUE	FALSE	EC.ExN	0.295	0.001	O	CPI-SS0B87FE6E0_EC.ExN	3	1.76121
CPI-CS0924060DB	ACVR_1C2A receptor_INHBA		ENSG00000122641	TRUE	TRUE	FALSE	VLMC.ImN	0.191	0.001	O	CPI-CS0924060DB_VLMC.ImN	3	2.38836
CPI-CS0B79F5D68	ACVR_1C2B receptor_INHBA		ENSG00000122641	TRUE	TRUE	FALSE	TAPC.ImN	0.139	0.001	O	CPI-CS0B79F5D68_TAPC.ImN	3	2.84684
CPI-CS0C16967C6	ACVR1_BMPR2_BMP6		ENSG00000153162	TRUE	TRUE	FALSE	T.ExN	0.186	0.001	O	CPI-CS0C16967C6_T.ExN	3	2.42663
CPI-CS0C16967C6	ACVR1_BMPR2_BMP6		ENSG00000153162	TRUE	TRUE	FALSE	T.Pericyte	0.214	0.001	O	CPI-CS0C16967C6_T.Pericyte	3	2.22432
CPI-SS098425155	ADRB2_VEGFB	ENSG00000169252	ENSG00000173511	TRUE	TRUE	FALSE	Microglia.OL	0.133	0.001	O	CPI-SS098425155_Microglia.OL	3	2.9105
CPI-SS03A4F7DC8	AXL_GAS6	ENSG00000167601	ENSG00000183087	TRUE	TRUE	FALSE	Microglia.ImN	0.482	0.001	O	CPI-SS03A4F7DC8_Microglia.ImN	3	1.05289
CPI-SS03A4F7DC8	AXL_GAS6	ENSG00000167601	ENSG00000183087	TRUE	TRUE	FALSE	Microglia.Microglia	0.536	0.001	O	CPI-SS03A4F7DC8_Microglia.Microglia	3	0.899695
CPI-SS03A4F7DC8	AXL_GAS6	ENSG00000167601	ENSG00000183087	TRUE	TRUE	FALSE	NSC.Microglia	0.264	0.01	O	CPI-SS03A4F7DC8_NSC.Microglia	2	1.92139
CPI-SS03A4F7DC8	AXL_GAS6	ENSG00000167601	ENSG00000183087	TRUE	TRUE	FALSE	Pericyte.ImN	0.486	0.001	O	CPI-SS03A4F7DC8_Pericyte.ImN	3	1.04097
CPI-SS03A4F7DC8	AXL_GAS6	ENSG00000167601	ENSG00000183087	TRUE	TRUE	FALSE	Pericyte.Microglia	0.54	0.001	O	CPI-SS03A4F7DC8_Pericyte.Microglia	3	0.888969
CPI-SS03A4F7DC8	AXL_GAS6	ENSG00000167601	ENSG00000183087	TRUE	TRUE	FALSE	VLMC.Microglia	0.285	0.005	O	CPI-SS03A4F7DC8_VLMC.Microglia	2.30103	1.81097
CPI-SS03F0B666C	BDNF_F11R	ENSG00000176697	ENSG00000158769	TRUE	FALSE	TRUE	EC.ImN	0.149	0.001	O	CPI-SS03F0B666C_EC.ImN	3	2.74662
CPI-SS03F0B666C	BDNF_F11R	ENSG00000176697	ENSG00000158769	TRUE	FALSE	TRUE	ExN.ImN	0.113	0.001	O	CPI-SS03F0B666C_ExN.ImN	3	3.14561
CPI-SS03F0B666C	BDNF_F11R	ENSG00000176697	ENSG00000158769	TRUE	FALSE	TRUE	ImN.ImN	0.484	0.001	O	CPI-SS03F0B666C_ImN.ImN	3	1.04692
CPI-SS03F0B666C	BDNF_F11R	ENSG00000176697	ENSG00000158769	TRUE	FALSE	TRUE	NSC.ExN	0.062	0.001	O	CPI-SS03F0B666C_NSC.ExN	3	4.01159
CPI-SS03F0B666C	BDNF_F11R	ENSG00000176697	ENSG00000158769	TRUE	FALSE	TRUE	NSC.ImN	0.062	0.001	O	CPI-SS03F0B666C_NSC.ImN	3	4.01159
CPI-SS0BA601DC4	BDNF_NTRK2	ENSG00000176697	ENSG00000148053	TRUE	FALSE	TRUE	ImN.Microglia	0.536	0.001	O	CPI-SS0BA601DC4_ImN.Microglia	3	0.899695
CPI-SS060B82BBC	JAG1_NOTCH2	ENSG00000101384	ENSG00000134250	FALSE	FALSE	TRUE	EC.ImN	0.383	0.001	O	CPI-SS060B82BBC_EC.ImN	3	1.38458
CPI-SS0BA601DC4	BDNF_NTRK2	ENSG00000176697	ENSG00000148053	TRUE	FALSE	TRUE	NSC.ExN	1	0.001	O	CPI-SS0BA601DC4_NSC.ExN	3	0
CPI-SS0BA601DC4	BDNF_NTRK2	ENSG00000176697	ENSG00000148053	TRUE	FALSE	TRUE	NSC.ImN	0.578	0.001	O	CPI-SS0BA601DC4_NSC.ImN	3	0.790859
CPI-SS0BA601DC4	BDNF_NTRK2	ENSG00000176697	ENSG00000148053	TRUE	FALSE	TRUE	NSC.InN	1.07	0.001	O	CPI-SS0BA601DC4_NSC.InN	3	-0.0976108
CPI-SS0BA601DC4	BDNF_NTRK2	ENSG00000176697	ENSG00000148053	TRUE	FALSE	TRUE	NSC.TAPC	0.667	0.001	O	CPI-SS0BA601DC4_NSC.TAPC	3	0.584241
CPI-SS0BA601DC4	BDNF_NTRK2	ENSG00000176697	ENSG00000148053	TRUE	FALSE	TRUE	NSC.NSC	1.573	0.001	O	CPI-SS0BA601DC4_NSC.NSC	3	-0.653519
CPI-SS0BA601DC4	BDNF_NTRK2	ENSG00000176697	ENSG00000148053	TRUE	FALSE	TRUE	NSC.OPC	0.9	0.001	O	CPI-SS0BA601DC4_NSC.OPC	3	0.152003
CPI-SS02770D68F	NOTCH2_JAG2	ENSG00000134250	ENSG00000184916	FALSE	TRUE	FALSE	EC.InN	0.202	0.005	O	CPI-SS02770D68F_EC.InN	2.30103	2.30757
CPI-SS0BA601DC4	BDNF_NTRK2	ENSG00000176697	ENSG00000148053	TRUE	FALSE	TRUE	NSC.VLMC	0.551	0.001	O	CPI-SS0BA601DC4_NSC.VLMC	3	0.859876
CPI-SS09A36B221	BDNF_SORT1	ENSG00000176697	ENSG00000134243	TRUE	FALSE	TRUE	NSC.OL	0.999	0.001	O	CPI-SS09A36B221_NSC.OL	3	0.00144342
CPI-SS016B7C7D6	BMP2_SMO	ENSG00000125845	ENSG00000128602	TRUE	FALSE	TRUE	VLMC.Pericyte	0.165	0.001	O	CPI-SS016B7C7D6_VLMC.Pericyte	3	2.59946
CPI-SS0472C478C	BMP7_PTPRK	ENSG00000101144	ENSG00000273993	TRUE	FALSE	TRUE	InN.VLMC	0.829	0.005	O	CPI-SS0472C478C_InN.VLMC	2.30103	0.270556
CPI-CS028ACED72	BMPR1B_BMPR2_BMP2		ENSG00000125845	TRUE	TRUE	FALSE	ExN.VLMC	0.109	0.001	O	CPI-CS028ACED72_ExN.VLMC	3	3.1976
CPI-CS02C93975C	BMPR1B_BMPR2_BMP5		ENSG00000112175	TRUE	TRUE	FALSE	ExN.VLMC	0.644	0.001	O	CPI-CS02C93975C_ExN.VLMC	3	0.634867
CPI-CS0EF793D6A	BMPR1B_BMPR2_BMP6		ENSG00000153162	TRUE	TRUE	FALSE	ExN.EC	0.305	0.001	O	CPI-CS0EF793D6A_ExN.EC	3	1.71312
CPI-CS0EF793D6A	BMPR1B_BMPR2_BMP6		ENSG00000153162	TRUE	TRUE	FALSE	ExN.ExN	0.097	0.001	O	CPI-CS0EF793D6A_ExN.ExN	3	3.36587
CPI-SS05FEE05CB	NOTCH4_JAG2	ENSG00000238196	ENSG00000184916	FALSE	TRUE	FALSE	EC.TAPC	0.339	0.001	O	CPI-SS05FEE05CB_EC.TAPC	3	1.56064
CPI-CS0EF793D6A	BMPR1B_BMPR2_BMP6		ENSG00000153162	TRUE	TRUE	FALSE	ExN.InN	0.266	0.001	O	CPI-CS0EF793D6A_ExN.InN	3	1.9105
CPI-CS0EF793D6A	BMPR1B_BMPR2_BMP6		ENSG00000153162	TRUE	TRUE	FALSE	ExN.Pericyte	0.125	0.001	O	CPI-CS0EF793D6A_ExN.Pericyte	3	3
CPI-CS0EF793D6A	BMPR1B_BMPR2_BMP6		ENSG00000153162	TRUE	TRUE	FALSE	ExN.VLMC	0.685	0.001	O	CPI-CS0EF793D6A_ExN.VLMC	3	0.545824
CPI-CS08109C435	BMPR1B_BMPR2_BMP7		ENSG00000101144	TRUE	TRUE	FALSE	ExN.InN	0.084	0.05	O	CPI-CS08109C435_ExN.InN	1.30103	3.57347
CPI-SS08C3D27F7	NOTCH1_JAG2	ENSG00000148400	ENSG00000184916	FALSE	TRUE	FALSE	EC.TAPC	0.347	0.001	O	CPI-SS08C3D27F7_EC.TAPC	3	1.52699
CPI-CS08109C435	BMPR1B_BMPR2_BMP7		ENSG00000101144	TRUE	TRUE	FALSE	ExN.NSC	0.528	0.001	O	CPI-CS08109C435_ExN.NSC	3	0.92139
CPI-CS08109C435	BMPR1B_BMPR2_BMP7		ENSG00000101144	TRUE	TRUE	FALSE	ExN.OPC	0.412	0.001	O	CPI-CS08109C435_ExN.OPC	3	1.27928
CPI-CS0BE59B43E	BMR1A_AVR2B_BMP2		ENSG00000125845	TRUE	TRUE	FALSE	TAPC.VLMC	0.166	0.001	O	CPI-CS0BE59B43E_TAPC.VLMC	3	2.59074
CPI-SS0938C6980	DLL4_NOTCH3	ENSG00000128917	ENSG00000074181	FALSE	FALSE	TRUE	EC.NSC	0.12	0.001	O	CPI-SS0938C6980_EC.NSC	3	3.05889
CPI-CS0CA393CC5	BMR1A_AVR2B_BMP5		ENSG00000112175	TRUE	TRUE	FALSE	TAPC.VLMC	0.701	0.001	O	CPI-CS0CA393CC5_TAPC.VLMC	3	0.512514
CPI-CS076E1A639	BMR1A_AVR2B_BMP6		ENSG00000153162	TRUE	TRUE	FALSE	TAPC.EC	0.362	0.001	O	CPI-CS076E1A639_TAPC.EC	3	1.46594
CPI-CS076E1A639	BMR1A_AVR2B_BMP6		ENSG00000153162	TRUE	TRUE	FALSE	TAPC.ExN	0.154	0.001	O	CPI-CS076E1A639_TAPC.ExN	3	2.699
CPI-CS076E1A639	BMR1A_AVR2B_BMP6		ENSG00000153162	TRUE	TRUE	FALSE	TAPC.InN	0.323	0.001	O	CPI-CS076E1A639_TAPC.InN	3	1.63039
CPI-CS076E1A639	BMR1A_AVR2B_BMP6		ENSG00000153162	TRUE	TRUE	FALSE	TAPC.Pericyte	0.182	0.001	O	CPI-CS076E1A639_TAPC.Pericyte	3	2.45799
CPI-CS076E1A639	BMR1A_AVR2B_BMP6		ENSG00000153162	TRUE	TRUE	FALSE	TAPC.VLMC	0.742	0.001	O	CPI-CS076E1A639_TAPC.VLMC	3	0.430509
CPI-CS0C99F8D96	BMR1A_AVR2B_BMP7		ENSG00000101144	TRUE	TRUE	FALSE	TAPC.InN	0.141	0.001	O	CPI-CS0C99F8D96_TAPC.InN	3	2.82623
CPI-CS0C99F8D96	BMR1A_AVR2B_BMP7		ENSG00000101144	TRUE	TRUE	FALSE	TAPC.NSC	0.585	0.001	O	CPI-CS0C99F8D96_TAPC.NSC	3	0.773491
CPI-CS0C99F8D96	BMR1A_AVR2B_BMP7		ENSG00000101144	TRUE	TRUE	FALSE	TAPC.OPC	0.469	0.001	O	CPI-CS0C99F8D96_TAPC.OPC	3	1.09234
CPI-CS08A043594	BMR1B_AVR2A_BMP2		ENSG00000125845	TRUE	TRUE	FALSE	ExN.VLMC	0.109	0.001	O	CPI-CS08A043594_ExN.VLMC	3	3.1976
CPI-CS01A4D7E2F	BMR1B_AVR2A_BMP5		ENSG00000112175	TRUE	TRUE	FALSE	ExN.VLMC	0.644	0.001	O	CPI-CS01A4D7E2F_ExN.VLMC	3	0.634867
CPI-CS0921BB754	BMR1B_AVR2A_BMP6		ENSG00000153162	TRUE	TRUE	FALSE	ExN.EC	0.305	0.001	O	CPI-CS0921BB754_ExN.EC	3	1.71312
CPI-CS0921BB754	BMR1B_AVR2A_BMP6		ENSG00000153162	TRUE	TRUE	FALSE	ExN.ExN	0.097	0.001	O	CPI-CS0921BB754_ExN.ExN	3	3.36587
CPI-CS0921BB754	BMR1B_AVR2A_BMP6		ENSG00000153162	TRUE	TRUE	FALSE	ExN.InN	0.266	0.001	O	CPI-CS0921BB754_ExN.InN	3	1.9105
CPI-CS0921BB754	BMR1B_AVR2A_BMP6		ENSG00000153162	TRUE	TRUE	FALSE	ExN.Pericyte	0.125	0.001	O	CPI-CS0921BB754_ExN.Pericyte	3	3
CPI-CS0921BB754	BMR1B_AVR2A_BMP6		ENSG00000153162	TRUE	TRUE	FALSE	ExN.VLMC	0.685	0.001	O	CPI-CS0921BB754_ExN.VLMC	3	0.545824
CPI-CS0DF85303A	BMR1B_AVR2A_BMP7		ENSG00000101144	TRUE	TRUE	FALSE	ExN.InN	0.084	0.05	O	CPI-CS0DF85303A_ExN.InN	1.30103	3.57347
CPI-CS0DF85303A	BMR1B_AVR2A_BMP7		ENSG00000101144	TRUE	TRUE	FALSE	ExN.NSC	0.528	0.001	O	CPI-CS0DF85303A_ExN.NSC	3	0.92139
CPI-CS0DF85303A	BMR1B_AVR2A_BMP7		ENSG00000101144	TRUE	TRUE	FALSE	ExN.OPC	0.412	0.001	O	CPI-CS0DF85303A_ExN.OPC	3	1.27928
CPI-CS058910188	BMR1B_AVR2B_BMP2		ENSG00000125845	TRUE	TRUE	FALSE	ExN.VLMC	0.109	0.001	O	CPI-CS058910188_ExN.VLMC	3	3.1976
CPI-SS0938C6980	DLL4_NOTCH3	ENSG00000128917	ENSG00000074181	FALSE	FALSE	TRUE	EC.Pericyte	1.086	0.001	O	CPI-SS0938C6980_EC.Pericyte	3	-0.119024
CPI-CS0BEC40E19	BMR1B_AVR2B_BMP5		ENSG00000112175	TRUE	TRUE	FALSE	ExN.VLMC	0.644	0.001	O	CPI-CS0BEC40E19_ExN.VLMC	3	0.634867
CPI-CS0C0D60519	BMR1B_AVR2B_BMP6		ENSG00000153162	TRUE	TRUE	FALSE	ExN.EC	0.305	0.001	O	CPI-CS0C0D60519_ExN.EC	3	1.71312
CPI-CS0C0D60519	BMR1B_AVR2B_BMP6		ENSG00000153162	TRUE	TRUE	FALSE	ExN.ExN	0.097	0.001	O	CPI-CS0C0D60519_ExN.ExN	3	3.36587
CPI-CS0C0D60519	BMR1B_AVR2B_BMP6		ENSG00000153162	TRUE	TRUE	FALSE	ExN.InN	0.266	0.001	O	CPI-CS0C0D60519_ExN.InN	3	1.9105
CPI-CS0C0D60519	BMR1B_AVR2B_BMP6		ENSG00000153162	TRUE	TRUE	FALSE	ExN.Pericyte	0.125	0.001	O	CPI-CS0C0D60519_ExN.Pericyte	3	3
CPI-CS0C0D60519	BMR1B_AVR2B_BMP6		ENSG00000153162	TRUE	TRUE	FALSE	ExN.VLMC	0.685	0.001	O	CPI-CS0C0D60519_ExN.VLMC	3	0.545824
CPI-CS08A853007	BMR1B_AVR2B_BMP7		ENSG00000101144	TRUE	TRUE	FALSE	ExN.InN	0.084	0.05	O	CPI-CS08A853007_ExN.InN	1.30103	3.57347
CPI-CS08A853007	BMR1B_AVR2B_BMP7		ENSG00000101144	TRUE	TRUE	FALSE	ExN.NSC	0.528	0.001	O	CPI-CS08A853007_ExN.NSC	3	0.92139
CPI-CS08A853007	BMR1B_AVR2B_BMP7		ENSG00000101144	TRUE	TRUE	FALSE	ExN.OPC	0.412	0.001	O	CPI-CS08A853007_ExN.OPC	3	1.27928
CPI-SS05B7D3407	CCL5_ACKR1	ENSG00000274233	ENSG00000213088	TRUE	FALSE	TRUE	T.EC	0.212	0.001	O	CPI-SS05B7D3407_T.EC	3	2.23786
CPI-SS061A7E099	CD55_ADGRE5	ENSG00000196352	ENSG00000123146	TRUE	TRUE	TRUE	EC.Microglia	0.219	0.001	O	CPI-SS061A7E099_EC.Microglia	3	2.191
CPI-SS061A7E099	CD55_ADGRE5	ENSG00000196352	ENSG00000123146	TRUE	TRUE	TRUE	EC.VLMC	0.206	0.045	O	CPI-SS061A7E099_EC.VLMC	1.34679	2.27928
CPI-SS061A7E099	CD55_ADGRE5	ENSG00000196352	ENSG00000123146	TRUE	TRUE	TRUE	VLMC.EC	0.288	0.001	O	CPI-SS061A7E099_VLMC.EC	3	1.79586
CPI-SS0938C6980	DLL4_NOTCH3	ENSG00000128917	ENSG00000074181	FALSE	FALSE	TRUE	EC.VLMC	0.327	0.001	O	CPI-SS0938C6980_EC.VLMC	3	1.61264
CPI-SS061A7E099	CD55_ADGRE5	ENSG00000196352	ENSG00000123146	TRUE	TRUE	TRUE	VLMC.Pericyte	0.474	0.001	O	CPI-SS061A7E099_VLMC.Pericyte	3	1.07704
CPI-SS061A7E099	CD55_ADGRE5	ENSG00000196352	ENSG00000123146	TRUE	TRUE	TRUE	VLMC.T	0.72	0.001	O	CPI-SS061A7E099_VLMC.T	3	0.473931
CPI-SS08991B378	CD6_ALCAM	ENSG00000013725	ENSG00000170017	TRUE	FALSE	FALSE	T.Microglia	0.531	0.001	O	CPI-SS08991B378_T.Microglia	3	0.913216
CPI-SS0302E8E8F	CD74_COPA	ENSG00000019582	ENSG00000122218	TRUE	TRUE	FALSE	Microglia.Pericyte	0.693	0.001	O	CPI-SS0302E8E8F_Microglia.Pericyte	3	0.529073
CPI-SS09808DEAE	CD74_APP	ENSG00000019582	ENSG00000142192	FALSE	TRUE	FALSE	EC.VLMC	1.143	0.001	O	CPI-SS09808DEAE_EC.VLMC	3	-0.192825
CPI-SS01560CA22	CD99_PILRA	ENSG00000002586	ENSG00000085514	TRUE	FALSE	TRUE	EC.ExN	0.141	0.001	O	CPI-SS01560CA22_EC.ExN	3	2.82623
CPI-SS01560CA22	CD99_PILRA	ENSG00000002586	ENSG00000085514	TRUE	FALSE	TRUE	Microglia.ExN	0.156	0.001	O	CPI-SS01560CA22_Microglia.ExN	3	2.68038
CPI-SS01560CA22	CD99_PILRA	ENSG00000002586	ENSG00000085514	TRUE	FALSE	TRUE	NSC.ExN	0.285	0.001	O	CPI-SS01560CA22_NSC.ExN	3	1.81097
CPI-SS01560CA22	CD99_PILRA	ENSG00000002586	ENSG00000085514	TRUE	FALSE	TRUE	Pericyte.ExN	0.4	0.001	O	CPI-SS01560CA22_Pericyte.ExN	3	1.32193
CPI-SS01560CA22	CD99_PILRA	ENSG00000002586	ENSG00000085514	TRUE	FALSE	TRUE	T.ExN	0.252	0.001	O	CPI-SS01560CA22_T.ExN	3	1.9885
CPI-SS01560CA22	CD99_PILRA	ENSG00000002586	ENSG00000085514	TRUE	FALSE	TRUE	VLMC.ExN	0.332	0.001	O	CPI-SS01560CA22_VLMC.ExN	3	1.59074
CPI-SS0CCDBBBC0	CEACAM1_CEACAM8	ENSG00000079385	ENSG00000124469	TRUE	FALSE	FALSE	NSC.ExN	0.066	0.001	O	CPI-SS0CCDBBBC0_NSC.ExN	3	3.92139
CPI-SS0837E9F59	JAG1_NOTCH4	ENSG00000101384	ENSG00000238196	FALSE	FALSE	TRUE	ExN.EC	0.287	0.001	O	CPI-SS0837E9F59_ExN.EC	3	1.80088
CPI-SC04936738A	COL11A1_a10b1 complex	ENSG00000060718		TRUE	FALSE	FALSE	TAPC.InN	0.243	0.001	O	CPI-SC04936738A_TAPC.InN	3	2.04097
CPI-SC0FBFA176B	COL11A1_a2b1 complex	ENSG00000060718		TRUE	FALSE	FALSE	InN.Microglia	0.223	0.001	O	CPI-SC0FBFA176B_InN.Microglia	3	2.16488
CPI-SC0FBFA176B	COL11A1_a2b1 complex	ENSG00000060718		TRUE	FALSE	FALSE	TAPC.ExN	0.258	0.001	O	CPI-SC0FBFA176B_TAPC.ExN	3	1.95456
CPI-SC0FBFA176B	COL11A1_a2b1 complex	ENSG00000060718		TRUE	FALSE	FALSE	TAPC.ImN	0.267	0.001	O	CPI-SC0FBFA176B_TAPC.ImN	3	1.90509
CPI-SC0FBFA176B	COL11A1_a2b1 complex	ENSG00000060718		TRUE	FALSE	FALSE	TAPC.InN	0.276	0.001	O	CPI-SC0FBFA176B_TAPC.InN	3	1.85726
CPI-SC0FBFA176B	COL11A1_a2b1 complex	ENSG00000060718		TRUE	FALSE	FALSE	TAPC.Microglia	0.278	0.001	O	CPI-SC0FBFA176B_TAPC.Microglia	3	1.84684
CPI-SC0FBFA176B	COL11A1_a2b1 complex	ENSG00000060718		TRUE	FALSE	FALSE	TAPC.TAPC	0.258	0.001	O	CPI-SC0FBFA176B_TAPC.TAPC	3	1.95456
CPI-SC0FBFA176B	COL11A1_a2b1 complex	ENSG00000060718		TRUE	FALSE	FALSE	TAPC.NSC	0.269	0.001	O	CPI-SC0FBFA176B_TAPC.NSC	3	1.89432
CPI-SC0FBFA176B	COL11A1_a2b1 complex	ENSG00000060718		TRUE	FALSE	FALSE	TAPC.OL	0.233	0.001	O	CPI-SC0FBFA176B_TAPC.OL	3	2.1016
CPI-SC0FBFA176B	COL11A1_a2b1 complex	ENSG00000060718		TRUE	FALSE	FALSE	TAPC.OPC	0.257	0.001	O	CPI-SC0FBFA176B_TAPC.OPC	3	1.96016
CPI-SC0FBFA176B	COL11A1_a2b1 complex	ENSG00000060718		TRUE	FALSE	FALSE	TAPC.T	0.277	0.001	O	CPI-SC0FBFA176B_TAPC.T	3	1.85204
CPI-SC0D6C777F2	COL11A2_a10b1 complex	ENSG00000223699		TRUE	FALSE	FALSE	ImN.InN	0.124	0.001	O	CPI-SC0D6C777F2_ImN.InN	3	3.01159
CPI-SC0D6C777F2	COL11A2_a10b1 complex	ENSG00000223699		TRUE	FALSE	FALSE	ImN.TAPC	0.107	0.015	O	CPI-SC0D6C777F2_ImN.TAPC	1.82391	3.22432
CPI-SC0E4E54E13	COL11A2_a2b1 complex	ENSG00000223699		TRUE	FALSE	FALSE	ImN.InN	0.156	0.02	O	CPI-SC0E4E54E13_ImN.InN	1.69897	2.68038
CPI-SC0E4E54E13	COL11A2_a2b1 complex	ENSG00000223699		TRUE	FALSE	FALSE	ImN.Microglia	0.159	0.001	O	CPI-SC0E4E54E13_ImN.Microglia	3	2.6529
CPI-SC0E0C50FCA	COL14A1_a2b1 complex	ENSG00000187955		TRUE	FALSE	FALSE	ImN.OL	0.197	0.001	O	CPI-SC0E0C50FCA_ImN.OL	3	2.34373
CPI-SC0E0C50FCA	COL14A1_a2b1 complex	ENSG00000187955		TRUE	FALSE	FALSE	Microglia.ImN	0.166	0.025	O	CPI-SC0E0C50FCA_Microglia.ImN	1.60206	2.59074
CPI-SC0E0C50FCA	COL14A1_a2b1 complex	ENSG00000187955		TRUE	FALSE	FALSE	Microglia.Microglia	0.177	0.001	O	CPI-SC0E0C50FCA_Microglia.Microglia	3	2.49818
CPI-SC0E0C50FCA	COL14A1_a2b1 complex	ENSG00000187955		TRUE	FALSE	FALSE	Microglia.NSC	0.168	0.005	O	CPI-SC0E0C50FCA_Microglia.NSC	2.30103	2.57347
CPI-SC0E0C50FCA	COL14A1_a2b1 complex	ENSG00000187955		TRUE	FALSE	FALSE	Microglia.T	0.175	0.035	O	CPI-SC0E0C50FCA_Microglia.T	1.45593	2.51457
CPI-SC0E0C50FCA	COL14A1_a2b1 complex	ENSG00000187955		TRUE	FALSE	FALSE	TAPC.OL	0.257	0.001	O	CPI-SC0E0C50FCA_TAPC.OL	3	1.96016
CPI-SC0E0C50FCA	COL14A1_a2b1 complex	ENSG00000187955		TRUE	FALSE	FALSE	TAPC.OPC	0.282	0.001	O	CPI-SC0E0C50FCA_TAPC.OPC	3	1.82623
CPI-SC0E0C50FCA	COL14A1_a2b1 complex	ENSG00000187955		TRUE	FALSE	FALSE	NSC.Microglia	0.166	0.01	O	CPI-SC0E0C50FCA_NSC.Microglia	2	2.59074
CPI-SC0F94B2CF9	COL16A1_a10b1 complex	ENSG00000084636		TRUE	FALSE	FALSE	ExN.EC	0.244	0.001	O	CPI-SC0F94B2CF9_ExN.EC	3	2.03505
CPI-SC0F94B2CF9	COL16A1_a10b1 complex	ENSG00000084636		TRUE	FALSE	FALSE	ExN.ExN	0.146	0.001	O	CPI-SC0F94B2CF9_ExN.ExN	3	2.77596
CPI-SC0F94B2CF9	COL16A1_a10b1 complex	ENSG00000084636		TRUE	FALSE	FALSE	ExN.ImN	0.13	0.001	O	CPI-SC0F94B2CF9_ExN.ImN	3	2.94342
CPI-SC0F94B2CF9	COL16A1_a10b1 complex	ENSG00000084636		TRUE	FALSE	FALSE	ExN.InN	0.094	0.001	O	CPI-SC0F94B2CF9_ExN.InN	3	3.4112
CPI-SC0F94B2CF9	COL16A1_a10b1 complex	ENSG00000084636		TRUE	FALSE	FALSE	ExN.TAPC	0.077	0.001	O	CPI-SC0F94B2CF9_ExN.TAPC	3	3.699
CPI-SC0F94B2CF9	COL16A1_a10b1 complex	ENSG00000084636		TRUE	FALSE	FALSE	ExN.Pericyte	0.271	0.001	O	CPI-SC0F94B2CF9_ExN.Pericyte	3	1.88364
CPI-CS0569B9B91	BMPR1B_BMPR2_BMPR1A		ENSG00000107779	FALSE	TRUE	TRUE	ExN.ImN	0.276	0.025	O	CPI-CS0569B9B91_ExN.ImN	1.60206	1.85726
CPI-SC0F94B2CF9	COL16A1_a10b1 complex	ENSG00000084636		TRUE	FALSE	FALSE	ExN.VLMC	0.237	0.001	O	CPI-SC0F94B2CF9_ExN.VLMC	3	2.07704
CPI-SC0F94B2CF9	COL16A1_a10b1 complex	ENSG00000084636		TRUE	FALSE	FALSE	VLMC.EC	0.293	0.001	O	CPI-SC0F94B2CF9_VLMC.EC	3	1.77103
CPI-SC0F94B2CF9	COL16A1_a10b1 complex	ENSG00000084636		TRUE	FALSE	FALSE	VLMC.ExN	0.195	0.001	O	CPI-SC0F94B2CF9_VLMC.ExN	3	2.35845
CPI-SC0F94B2CF9	COL16A1_a10b1 complex	ENSG00000084636		TRUE	FALSE	FALSE	VLMC.ImN	0.179	0.001	O	CPI-SC0F94B2CF9_VLMC.ImN	3	2.48197
CPI-SC0F94B2CF9	COL16A1_a10b1 complex	ENSG00000084636		TRUE	FALSE	FALSE	VLMC.InN	0.143	0.001	O	CPI-SC0F94B2CF9_VLMC.InN	3	2.80591
CPI-SC0F94B2CF9	COL16A1_a10b1 complex	ENSG00000084636		TRUE	FALSE	FALSE	VLMC.TAPC	0.126	0.001	O	CPI-SC0F94B2CF9_VLMC.TAPC	3	2.9885
CPI-SC0F94B2CF9	COL16A1_a10b1 complex	ENSG00000084636		TRUE	FALSE	FALSE	VLMC.Pericyte	0.32	0.001	O	CPI-SC0F94B2CF9_VLMC.Pericyte	3	1.64386
CPI-SC0F94B2CF9	COL16A1_a10b1 complex	ENSG00000084636		TRUE	FALSE	FALSE	VLMC.VLMC	0.286	0.001	O	CPI-SC0F94B2CF9_VLMC.VLMC	3	1.80591
CPI-SC0014D5A6E	COL16A1_a11b1 complex	ENSG00000084636		TRUE	FALSE	FALSE	ExN.VLMC	0.122	0.001	O	CPI-SC0014D5A6E_ExN.VLMC	3	3.03505
CPI-SC0014D5A6E	COL16A1_a11b1 complex	ENSG00000084636		TRUE	FALSE	FALSE	VLMC.VLMC	0.171	0.001	O	CPI-SC0014D5A6E_VLMC.VLMC	3	2.54793
CPI-SC053BBE2B1	COL16A1_a1b1 complex	ENSG00000084636		TRUE	FALSE	FALSE	ExN.EC	0.435	0.001	O	CPI-SC053BBE2B1_ExN.EC	3	1.20091
CPI-SC053BBE2B1	COL16A1_a1b1 complex	ENSG00000084636		TRUE	FALSE	FALSE	ExN.Pericyte	0.806	0.001	O	CPI-SC053BBE2B1_ExN.Pericyte	3	0.311148
CPI-SC053BBE2B1	COL16A1_a1b1 complex	ENSG00000084636		TRUE	FALSE	FALSE	ExN.T	0.307	0.001	O	CPI-SC053BBE2B1_ExN.T	3	1.70369
CPI-SS02770D68F	NOTCH2_JAG2	ENSG00000134250	ENSG00000184916	FALSE	TRUE	FALSE	ExN.InN	0.183	0.03	O	CPI-SS02770D68F_ExN.InN	1.52288	2.45008
CPI-SC053BBE2B1	COL16A1_a1b1 complex	ENSG00000084636		TRUE	FALSE	FALSE	ExN.VLMC	0.556	0.001	O	CPI-SC053BBE2B1_ExN.VLMC	3	0.846843
CPI-SC053BBE2B1	COL16A1_a1b1 complex	ENSG00000084636		TRUE	FALSE	FALSE	VLMC.EC	0.484	0.001	O	CPI-SC053BBE2B1_VLMC.EC	3	1.04692
CPI-SC053BBE2B1	COL16A1_a1b1 complex	ENSG00000084636		TRUE	FALSE	FALSE	VLMC.Pericyte	0.855	0.001	O	CPI-SC053BBE2B1_VLMC.Pericyte	3	0.226004
CPI-SC053BBE2B1	COL16A1_a1b1 complex	ENSG00000084636		TRUE	FALSE	FALSE	VLMC.T	0.356	0.001	O	CPI-SC053BBE2B1_VLMC.T	3	1.49005
CPI-SC053BBE2B1	COL16A1_a1b1 complex	ENSG00000084636		TRUE	FALSE	FALSE	VLMC.VLMC	0.606	0.001	O	CPI-SC053BBE2B1_VLMC.VLMC	3	0.72261
CPI-SC0B6D68FD5	ICAM1_aMb2 complex	ENSG00000090339		FALSE	TRUE	FALSE	ExN.Microglia	0.229	0.001	O	CPI-SC0B6D68FD5_ExN.Microglia	3	2.12658
CPI-SC01E9FAC20	COL16A1_a2b1 complex	ENSG00000084636		TRUE	FALSE	FALSE	ExN.EC	0.26	0.001	O	CPI-SC01E9FAC20_ExN.EC	3	1.94342
CPI-SC01E9FAC20	COL16A1_a2b1 complex	ENSG00000084636		TRUE	FALSE	FALSE	ExN.ExN	0.109	0.035	O	CPI-SC01E9FAC20_ExN.ExN	1.45593	3.1976
CPI-CS0569B9B91	BMPR1B_BMPR2_BMPR1A		ENSG00000107779	FALSE	TRUE	TRUE	ExN.Microglia	0.296	0.001	O	CPI-CS0569B9B91_ExN.Microglia	3	1.75633
CPI-SC01E9FAC20	COL16A1_a2b1 complex	ENSG00000084636		TRUE	FALSE	FALSE	ExN.ImN	0.118	0.001	O	CPI-SC01E9FAC20_ExN.ImN	3	3.08314
CPI-SS060B82BBC	JAG1_NOTCH2	ENSG00000101384	ENSG00000134250	FALSE	FALSE	TRUE	ExN.Microglia	0.284	0.001	O	CPI-SS060B82BBC_ExN.Microglia	3	1.81604
CPI-SC01E9FAC20	COL16A1_a2b1 complex	ENSG00000084636		TRUE	FALSE	FALSE	ExN.InN	0.126	0.001	O	CPI-SC01E9FAC20_ExN.InN	3	2.9885
CPI-SC01E9FAC20	COL16A1_a2b1 complex	ENSG00000084636		TRUE	FALSE	FALSE	ExN.Microglia	0.129	0.001	O	CPI-SC01E9FAC20_ExN.Microglia	3	2.95456
CPI-SC01E9FAC20	COL16A1_a2b1 complex	ENSG00000084636		TRUE	FALSE	FALSE	ExN.NSC	0.12	0.001	O	CPI-SC01E9FAC20_ExN.NSC	3	3.05889
CPI-SC01E9FAC20	COL16A1_a2b1 complex	ENSG00000084636		TRUE	FALSE	FALSE	ExN.OPC	0.107	0.001	O	CPI-SC01E9FAC20_ExN.OPC	3	3.22432
CPI-SC01E9FAC20	COL16A1_a2b1 complex	ENSG00000084636		TRUE	FALSE	FALSE	ExN.Pericyte	0.243	0.001	O	CPI-SC01E9FAC20_ExN.Pericyte	3	2.04097
CPI-SC01E9FAC20	COL16A1_a2b1 complex	ENSG00000084636		TRUE	FALSE	FALSE	ExN.T	0.127	0.001	O	CPI-SC01E9FAC20_ExN.T	3	2.9771
CPI-SC01E9FAC20	COL16A1_a2b1 complex	ENSG00000084636		TRUE	FALSE	FALSE	ExN.VLMC	0.16	0.001	O	CPI-SC01E9FAC20_ExN.VLMC	3	2.64386
CPI-SS09C06644C	CADM3_CADM1	ENSG00000162706	ENSG00000182985	FALSE	FALSE	FALSE	ExN.TAPC	1.064	0.001	O	CPI-SS09C06644C_ExN.TAPC	3	-0.0894982
CPI-SS06207F70E	CD226_NECTIN2	ENSG00000150637	ENSG00000130202	FALSE	TRUE	TRUE	ExN.TAPC	0.107	0.001	O	CPI-SS06207F70E_ExN.TAPC	3	3.22432
CPI-SC01E9FAC20	COL16A1_a2b1 complex	ENSG00000084636		TRUE	FALSE	FALSE	VLMC.EC	0.31	0.001	O	CPI-SC01E9FAC20_VLMC.EC	3	1.68966
CPI-SC01E9FAC20	COL16A1_a2b1 complex	ENSG00000084636		TRUE	FALSE	FALSE	VLMC.ExN	0.158	0.001	O	CPI-SC01E9FAC20_VLMC.ExN	3	2.662
CPI-SS02D18D12B	CADM3_CADM4	ENSG00000162706	ENSG00000105767	FALSE	FALSE	FALSE	ExN.TAPC	0.166	0.001	O	CPI-SS02D18D12B_ExN.TAPC	3	2.59074
CPI-SC01E9FAC20	COL16A1_a2b1 complex	ENSG00000084636		TRUE	FALSE	FALSE	VLMC.ImN	0.167	0.001	O	CPI-SC01E9FAC20_VLMC.ImN	3	2.58208
CPI-SS0889E281D	CADM1_CADM1	ENSG00000182985	ENSG00000182985	FALSE	FALSE	FALSE	ExN.TAPC	1.702	0.001	O	CPI-SS0889E281D_ExN.TAPC	3	-0.767231
CPI-SC01E9FAC20	COL16A1_a2b1 complex	ENSG00000084636		TRUE	FALSE	FALSE	VLMC.InN	0.175	0.001	O	CPI-SC01E9FAC20_VLMC.InN	3	2.51457
CPI-SS0E0DEA7D5	PECAM1_CD38	ENSG00000261371	ENSG00000004468	FALSE	TRUE	TRUE	ExN.NSC	0.309	0.001	O	CPI-SS0E0DEA7D5_ExN.NSC	3	1.69432
CPI-SC01E9FAC20	COL16A1_a2b1 complex	ENSG00000084636		TRUE	FALSE	FALSE	VLMC.Microglia	0.178	0.001	O	CPI-SC01E9FAC20_VLMC.Microglia	3	2.49005
CPI-SC01E9FAC20	COL16A1_a2b1 complex	ENSG00000084636		TRUE	FALSE	FALSE	VLMC.TAPC	0.158	0.001	O	CPI-SC01E9FAC20_VLMC.TAPC	3	2.662
CPI-SC01E9FAC20	COL16A1_a2b1 complex	ENSG00000084636		TRUE	FALSE	FALSE	VLMC.NSC	0.169	0.001	O	CPI-SC01E9FAC20_VLMC.NSC	3	2.5649
CPI-SC01E9FAC20	COL16A1_a2b1 complex	ENSG00000084636		TRUE	FALSE	FALSE	VLMC.OL	0.132	0.001	O	CPI-SC01E9FAC20_VLMC.OL	3	2.92139
CPI-SS0B99F22A2	JAG1_NOTCH3	ENSG00000101384	ENSG00000074181	FALSE	FALSE	TRUE	ExN.NSC	0.06	0.001	O	CPI-SS0B99F22A2_ExN.NSC	3	4.05889
CPI-CS0569B9B91	BMPR1B_BMPR2_BMPR1A		ENSG00000107779	FALSE	TRUE	TRUE	ExN.NSC	0.486	0.001	O	CPI-CS0569B9B91_ExN.NSC	3	1.04097
CPI-SC01E9FAC20	COL16A1_a2b1 complex	ENSG00000084636		TRUE	FALSE	FALSE	VLMC.OPC	0.157	0.001	O	CPI-SC01E9FAC20_VLMC.OPC	3	2.67116
CPI-SC01E9FAC20	COL16A1_a2b1 complex	ENSG00000084636		TRUE	FALSE	FALSE	VLMC.Pericyte	0.292	0.001	O	CPI-SC01E9FAC20_VLMC.Pericyte	3	1.77596
CPI-SC0D9B795CC	CDH1_a2b1 complex	ENSG00000039068		FALSE	FALSE	FALSE	ExN.NSC	0.124	0.001	O	CPI-SC0D9B795CC_ExN.NSC	3	3.01159
CPI-SS060B82BBC	JAG1_NOTCH2	ENSG00000101384	ENSG00000134250	FALSE	FALSE	TRUE	ExN.NSC	0.556	0.001	O	CPI-SS060B82BBC_ExN.NSC	3	0.846843
CPI-SC01E9FAC20	COL16A1_a2b1 complex	ENSG00000084636		TRUE	FALSE	FALSE	VLMC.T	0.177	0.001	O	CPI-SC01E9FAC20_VLMC.T	3	2.49818
CPI-SC01E9FAC20	COL16A1_a2b1 complex	ENSG00000084636		TRUE	FALSE	FALSE	VLMC.VLMC	0.209	0.001	O	CPI-SC01E9FAC20_VLMC.VLMC	3	2.25843
CPI-SC0017F527E	COL18A1_a10b1 complex	ENSG00000182871		TRUE	FALSE	FALSE	TAPC.EC	0.287	0.001	O	CPI-SC0017F527E_TAPC.EC	3	1.80088
CPI-SC0017F527E	COL18A1_a10b1 complex	ENSG00000182871		TRUE	FALSE	FALSE	TAPC.ExN	0.189	0.001	O	CPI-SC0017F527E_TAPC.ExN	3	2.40354
CPI-SS09E3F5044	EFNA5_EPHA5	ENSG00000184349	ENSG00000145242	FALSE	FALSE	TRUE	ExN.OL	0.978	0.001	O	CPI-SS09E3F5044_ExN.OL	3	0.0320936
CPI-SC0017F527E	COL18A1_a10b1 complex	ENSG00000182871		TRUE	FALSE	FALSE	TAPC.ImN	0.173	0.001	O	CPI-SC0017F527E_TAPC.ImN	3	2.53116
CPI-SC0017F527E	COL18A1_a10b1 complex	ENSG00000182871		TRUE	FALSE	FALSE	TAPC.InN	0.137	0.001	O	CPI-SC0017F527E_TAPC.InN	3	2.86775
CPI-SC0017F527E	COL18A1_a10b1 complex	ENSG00000182871		TRUE	FALSE	FALSE	TAPC.TAPC	0.12	0.001	O	CPI-SC0017F527E_TAPC.TAPC	3	3.05889
CPI-SC0017F527E	COL18A1_a10b1 complex	ENSG00000182871		TRUE	FALSE	FALSE	TAPC.Pericyte	0.314	0.001	O	CPI-SC0017F527E_TAPC.Pericyte	3	1.67116
CPI-SC0017F527E	COL18A1_a10b1 complex	ENSG00000182871		TRUE	FALSE	FALSE	TAPC.VLMC	0.28	0.001	O	CPI-SC0017F527E_TAPC.VLMC	3	1.8365
CPI-SC0017F527E	COL18A1_a10b1 complex	ENSG00000182871		TRUE	FALSE	FALSE	OPC.EC	0.27	0.001	O	CPI-SC0017F527E_OPC.EC	3	1.88897
CPI-CS0569B9B91	BMPR1B_BMPR2_BMPR1A		ENSG00000107779	FALSE	TRUE	TRUE	ExN.OPC	0.281	0.005	O	CPI-CS0569B9B91_ExN.OPC	2.30103	1.83136
CPI-SC0D9B795CC	CDH1_a2b1 complex	ENSG00000039068		FALSE	FALSE	FALSE	ExN.OPC	0.111	0.05	O	CPI-SC0D9B795CC_ExN.OPC	1.30103	3.17137
CPI-SC0017F527E	COL18A1_a10b1 complex	ENSG00000182871		TRUE	FALSE	FALSE	OPC.ExN	0.172	0.001	O	CPI-SC0017F527E_OPC.ExN	3	2.53952
CPI-SS060B82BBC	JAG1_NOTCH2	ENSG00000101384	ENSG00000134250	FALSE	FALSE	TRUE	ExN.OPC	0.224	0.001	O	CPI-SS060B82BBC_ExN.OPC	3	2.15843
CPI-SC0017F527E	COL18A1_a10b1 complex	ENSG00000182871		TRUE	FALSE	FALSE	OPC.ImN	0.157	0.001	O	CPI-SC0017F527E_OPC.ImN	3	2.67116
CPI-SC0017F527E	COL18A1_a10b1 complex	ENSG00000182871		TRUE	FALSE	FALSE	OPC.InN	0.12	0.001	O	CPI-SC0017F527E_OPC.InN	3	3.05889
CPI-SC0017F527E	COL18A1_a10b1 complex	ENSG00000182871		TRUE	FALSE	FALSE	OPC.TAPC	0.103	0.001	O	CPI-SC0017F527E_OPC.TAPC	3	3.27928
CPI-SC0017F527E	COL18A1_a10b1 complex	ENSG00000182871		TRUE	FALSE	FALSE	OPC.Pericyte	0.297	0.001	O	CPI-SC0017F527E_OPC.Pericyte	3	1.75147
CPI-SS0B99F22A2	JAG1_NOTCH3	ENSG00000101384	ENSG00000074181	FALSE	FALSE	TRUE	ExN.Pericyte	1.026	0.001	O	CPI-SS0B99F22A2_ExN.Pericyte	3	-0.0370307
CPI-SC0017F527E	COL18A1_a10b1 complex	ENSG00000182871		TRUE	FALSE	FALSE	OPC.VLMC	0.263	0.001	O	CPI-SC0017F527E_OPC.VLMC	3	1.92687
CPI-SC03ADD2063	COL18A1_a11b1 complex	ENSG00000182871		TRUE	FALSE	FALSE	TAPC.VLMC	0.165	0.001	O	CPI-SC03ADD2063_TAPC.VLMC	3	2.59946
CPI-SC03ADD2063	COL18A1_a11b1 complex	ENSG00000182871		TRUE	FALSE	FALSE	OPC.VLMC	0.148	0.001	O	CPI-SC03ADD2063_OPC.VLMC	3	2.75633
CPI-SC0EA3FC100	COL18A1_a1b1 complex	ENSG00000182871		TRUE	FALSE	FALSE	TAPC.EC	0.478	0.001	O	CPI-SC0EA3FC100_TAPC.EC	3	1.06492
CPI-SC0EA3FC100	COL18A1_a1b1 complex	ENSG00000182871		TRUE	FALSE	FALSE	TAPC.Pericyte	0.849	0.001	O	CPI-SC0EA3FC100_TAPC.Pericyte	3	0.236164
CPI-SC0EA3FC100	COL18A1_a1b1 complex	ENSG00000182871		TRUE	FALSE	FALSE	TAPC.T	0.35	0.001	O	CPI-SC0EA3FC100_TAPC.T	3	1.51457
CPI-CS0569B9B91	BMPR1B_BMPR2_BMPR1A		ENSG00000107779	FALSE	TRUE	TRUE	ExN.Pericyte	0.327	0.001	O	CPI-CS0569B9B91_ExN.Pericyte	3	1.61264
CPI-SC0EA3FC100	COL18A1_a1b1 complex	ENSG00000182871		TRUE	FALSE	FALSE	TAPC.VLMC	0.6	0.001	O	CPI-SC0EA3FC100_TAPC.VLMC	3	0.736966
CPI-SC0EA3FC100	COL18A1_a1b1 complex	ENSG00000182871		TRUE	FALSE	FALSE	OPC.EC	0.461	0.001	O	CPI-SC0EA3FC100_OPC.EC	3	1.11716
CPI-SC0EA3FC100	COL18A1_a1b1 complex	ENSG00000182871		TRUE	FALSE	FALSE	OPC.Pericyte	0.832	0.001	O	CPI-SC0EA3FC100_OPC.Pericyte	3	0.265345
CPI-SC0EA3FC100	COL18A1_a1b1 complex	ENSG00000182871		TRUE	FALSE	FALSE	OPC.T	0.333	0.001	O	CPI-SC0EA3FC100_OPC.T	3	1.58641
CPI-SC0EA3FC100	COL18A1_a1b1 complex	ENSG00000182871		TRUE	FALSE	FALSE	OPC.VLMC	0.583	0.001	O	CPI-SC0EA3FC100_OPC.VLMC	3	0.778432
CPI-SS060B82BBC	JAG1_NOTCH2	ENSG00000101384	ENSG00000134250	FALSE	FALSE	TRUE	ExN.Pericyte	0.427	0.001	O	CPI-SS060B82BBC_ExN.Pericyte	3	1.22769
CPI-SC04B0064C4	COL18A1_a2b1 complex	ENSG00000182871		TRUE	FALSE	FALSE	TAPC.EC	0.304	0.001	O	CPI-SC04B0064C4_TAPC.EC	3	1.71786
CPI-SC04B0064C4	COL18A1_a2b1 complex	ENSG00000182871		TRUE	FALSE	FALSE	TAPC.ExN	0.152	0.001	O	CPI-SC04B0064C4_TAPC.ExN	3	2.71786
CPI-SS09E3F5044	EFNA5_EPHA5	ENSG00000184349	ENSG00000145242	FALSE	FALSE	TRUE	ExN.Pericyte	1.011	0.001	O	CPI-SS09E3F5044_ExN.Pericyte	3	-0.015783
CPI-SC0B6D68FD5	ICAM1_aMb2 complex	ENSG00000090339		FALSE	TRUE	FALSE	ExN.T	0.257	0.001	O	CPI-SC0B6D68FD5_ExN.T	3	1.96016
CPI-SS0E0DEA7D5	PECAM1_CD38	ENSG00000261371	ENSG00000004468	FALSE	TRUE	TRUE	ExN.T	0.198	0.001	O	CPI-SS0E0DEA7D5_ExN.T	3	2.33643
CPI-SC04B0064C4	COL18A1_a2b1 complex	ENSG00000182871		TRUE	FALSE	FALSE	TAPC.ImN	0.161	0.001	O	CPI-SC04B0064C4_TAPC.ImN	3	2.63487
CPI-SC04B0064C4	COL18A1_a2b1 complex	ENSG00000182871		TRUE	FALSE	FALSE	TAPC.InN	0.169	0.001	O	CPI-SC04B0064C4_TAPC.InN	3	2.5649
CPI-SC04B0064C4	COL18A1_a2b1 complex	ENSG00000182871		TRUE	FALSE	FALSE	TAPC.Microglia	0.172	0.001	O	CPI-SC04B0064C4_TAPC.Microglia	3	2.53952
CPI-SC04B0064C4	COL18A1_a2b1 complex	ENSG00000182871		TRUE	FALSE	FALSE	TAPC.TAPC	0.152	0.001	O	CPI-SC04B0064C4_TAPC.TAPC	3	2.71786
CPI-SC04B0064C4	COL18A1_a2b1 complex	ENSG00000182871		TRUE	FALSE	FALSE	TAPC.NSC	0.163	0.001	O	CPI-SC04B0064C4_TAPC.NSC	3	2.61706
CPI-SC04B0064C4	COL18A1_a2b1 complex	ENSG00000182871		TRUE	FALSE	FALSE	TAPC.OL	0.126	0.001	O	CPI-SC04B0064C4_TAPC.OL	3	2.9885
CPI-SC04B0064C4	COL18A1_a2b1 complex	ENSG00000182871		TRUE	FALSE	FALSE	TAPC.OPC	0.15	0.001	O	CPI-SC04B0064C4_TAPC.OPC	3	2.73697
CPI-SC04B0064C4	COL18A1_a2b1 complex	ENSG00000182871		TRUE	FALSE	FALSE	TAPC.Pericyte	0.286	0.001	O	CPI-SC04B0064C4_TAPC.Pericyte	3	1.80591
CPI-SC04B0064C4	COL18A1_a2b1 complex	ENSG00000182871		TRUE	FALSE	FALSE	TAPC.T	0.171	0.001	O	CPI-SC04B0064C4_TAPC.T	3	2.54793
CPI-SC04B0064C4	COL18A1_a2b1 complex	ENSG00000182871		TRUE	FALSE	FALSE	TAPC.VLMC	0.203	0.001	O	CPI-SC04B0064C4_TAPC.VLMC	3	2.30045
CPI-SC04B0064C4	COL18A1_a2b1 complex	ENSG00000182871		TRUE	FALSE	FALSE	OPC.EC	0.287	0.001	O	CPI-SC04B0064C4_OPC.EC	3	1.80088
CPI-SC04B0064C4	COL18A1_a2b1 complex	ENSG00000182871		TRUE	FALSE	FALSE	OPC.ExN	0.135	0.001	O	CPI-SC04B0064C4_OPC.ExN	3	2.88897
CPI-SC04B0064C4	COL18A1_a2b1 complex	ENSG00000182871		TRUE	FALSE	FALSE	OPC.ImN	0.144	0.001	O	CPI-SC04B0064C4_OPC.ImN	3	2.79586
CPI-SC04B0064C4	COL18A1_a2b1 complex	ENSG00000182871		TRUE	FALSE	FALSE	OPC.InN	0.153	0.001	O	CPI-SC04B0064C4_OPC.InN	3	2.7084
CPI-SC04B0064C4	COL18A1_a2b1 complex	ENSG00000182871		TRUE	FALSE	FALSE	OPC.Microglia	0.155	0.001	O	CPI-SC04B0064C4_OPC.Microglia	3	2.68966
CPI-SC04B0064C4	COL18A1_a2b1 complex	ENSG00000182871		TRUE	FALSE	FALSE	OPC.TAPC	0.135	0.001	O	CPI-SC04B0064C4_OPC.TAPC	3	2.88897
CPI-SC04B0064C4	COL18A1_a2b1 complex	ENSG00000182871		TRUE	FALSE	FALSE	OPC.NSC	0.146	0.001	O	CPI-SC04B0064C4_OPC.NSC	3	2.77596
CPI-SC04B0064C4	COL18A1_a2b1 complex	ENSG00000182871		TRUE	FALSE	FALSE	OPC.OL	0.11	0.001	O	CPI-SC04B0064C4_OPC.OL	3	3.18442
CPI-SC04B0064C4	COL18A1_a2b1 complex	ENSG00000182871		TRUE	FALSE	FALSE	OPC.OPC	0.134	0.001	O	CPI-SC04B0064C4_OPC.OPC	3	2.8997
CPI-SC04B0064C4	COL18A1_a2b1 complex	ENSG00000182871		TRUE	FALSE	FALSE	OPC.Pericyte	0.269	0.001	O	CPI-SC04B0064C4_OPC.Pericyte	3	1.89432
CPI-SS0B99F22A2	JAG1_NOTCH3	ENSG00000101384	ENSG00000074181	FALSE	FALSE	TRUE	ExN.VLMC	0.267	0.001	O	CPI-SS0B99F22A2_ExN.VLMC	3	1.90509
CPI-SC04B0064C4	COL18A1_a2b1 complex	ENSG00000182871		TRUE	FALSE	FALSE	OPC.T	0.154	0.001	O	CPI-SC04B0064C4_OPC.T	3	2.699
CPI-SC04B0064C4	COL18A1_a2b1 complex	ENSG00000182871		TRUE	FALSE	FALSE	OPC.VLMC	0.186	0.001	O	CPI-SC04B0064C4_OPC.VLMC	3	2.42663
CPI-SC09DFB2ACA	COL19A1_a10b1 complex	ENSG00000082293		TRUE	FALSE	FALSE	EC.EC	0.28	0.001	O	CPI-SC09DFB2ACA_EC.EC	3	1.8365
CPI-SC09DFB2ACA	COL19A1_a10b1 complex	ENSG00000082293		TRUE	FALSE	FALSE	EC.ExN	0.182	0.001	O	CPI-SC09DFB2ACA_EC.ExN	3	2.45799
CPI-SC09DFB2ACA	COL19A1_a10b1 complex	ENSG00000082293		TRUE	FALSE	FALSE	EC.ImN	0.166	0.015	O	CPI-SC09DFB2ACA_EC.ImN	1.82391	2.59074
CPI-SC09DFB2ACA	COL19A1_a10b1 complex	ENSG00000082293		TRUE	FALSE	FALSE	EC.Pericyte	0.307	0.001	O	CPI-SC09DFB2ACA_EC.Pericyte	3	1.70369
CPI-CS0569B9B91	BMPR1B_BMPR2_BMPR1A		ENSG00000107779	FALSE	TRUE	TRUE	ExN.VLMC	0.359	0.001	O	CPI-CS0569B9B91_ExN.VLMC	3	1.47794
CPI-SC09DFB2ACA	COL19A1_a10b1 complex	ENSG00000082293		TRUE	FALSE	FALSE	EC.VLMC	0.273	0.001	O	CPI-SC09DFB2ACA_EC.VLMC	3	1.87303
CPI-SC09DFB2ACA	COL19A1_a10b1 complex	ENSG00000082293		TRUE	FALSE	FALSE	Pericyte.ExN	0.194	0.001	O	CPI-SC09DFB2ACA_Pericyte.ExN	3	2.36587
CPI-SC09DFB2ACA	COL19A1_a10b1 complex	ENSG00000082293		TRUE	FALSE	FALSE	Pericyte.ImN	0.179	0.015	O	CPI-SC09DFB2ACA_Pericyte.ImN	1.82391	2.48197
CPI-SC0035F0B0F	COL19A1_a11b1 complex	ENSG00000082293		TRUE	FALSE	FALSE	EC.VLMC	0.158	0.001	O	CPI-SC0035F0B0F_EC.VLMC	3	2.662
CPI-SC0BA41B0D3	COL19A1_a1b1 complex	ENSG00000082293		TRUE	FALSE	FALSE	EC.EC	0.471	0.001	O	CPI-SC0BA41B0D3_EC.EC	3	1.0862
CPI-SC0BA41B0D3	COL19A1_a1b1 complex	ENSG00000082293		TRUE	FALSE	FALSE	EC.Pericyte	0.842	0.001	O	CPI-SC0BA41B0D3_EC.Pericyte	3	0.248108
CPI-SS01A07768A	CD46_JAG1	ENSG00000117335	ENSG00000101384	FALSE	TRUE	FALSE	ExN.VLMC	0.565	0.001	O	CPI-SS01A07768A_ExN.VLMC	3	0.823677
CPI-SC0BA41B0D3	COL19A1_a1b1 complex	ENSG00000082293		TRUE	FALSE	FALSE	EC.T	0.343	0.001	O	CPI-SC0BA41B0D3_EC.T	3	1.54372
CPI-SS060B82BBC	JAG1_NOTCH2	ENSG00000101384	ENSG00000134250	FALSE	FALSE	TRUE	ExN.VLMC	0.506	0.001	O	CPI-SS060B82BBC_ExN.VLMC	3	0.982791
CPI-SC0BA41B0D3	COL19A1_a1b1 complex	ENSG00000082293		TRUE	FALSE	FALSE	EC.VLMC	0.593	0.001	O	CPI-SC0BA41B0D3_EC.VLMC	3	0.753896
CPI-SC0ADD7BEF0	COL19A1_a2b1 complex	ENSG00000082293		TRUE	FALSE	FALSE	EC.EC	0.297	0.001	O	CPI-SC0ADD7BEF0_EC.EC	3	1.75147
CPI-SC0ADD7BEF0	COL19A1_a2b1 complex	ENSG00000082293		TRUE	FALSE	FALSE	EC.Pericyte	0.279	0.001	O	CPI-SC0ADD7BEF0_EC.Pericyte	3	1.84166
CPI-SC0ADD7BEF0	COL19A1_a2b1 complex	ENSG00000082293		TRUE	FALSE	FALSE	NSC.ExN	0.206	0.035	O	CPI-SC0ADD7BEF0_NSC.ExN	1.45593	2.27928
CPI-SC0ADD7BEF0	COL19A1_a2b1 complex	ENSG00000082293		TRUE	FALSE	FALSE	NSC.ImN	0.215	0.001	O	CPI-SC0ADD7BEF0_NSC.ImN	3	2.21759
CPI-SC0ADD7BEF0	COL19A1_a2b1 complex	ENSG00000082293		TRUE	FALSE	FALSE	NSC.InN	0.223	0.001	O	CPI-SC0ADD7BEF0_NSC.InN	3	2.16488
CPI-SC0ADD7BEF0	COL19A1_a2b1 complex	ENSG00000082293		TRUE	FALSE	FALSE	NSC.Microglia	0.226	0.001	O	CPI-SC0ADD7BEF0_NSC.Microglia	3	2.14561
CPI-SC0ADD7BEF0	COL19A1_a2b1 complex	ENSG00000082293		TRUE	FALSE	FALSE	NSC.NSC	0.217	0.001	O	CPI-SC0ADD7BEF0_NSC.NSC	3	2.20423
CPI-SS06207F70E	CD226_NECTIN2	ENSG00000150637	ENSG00000130202	FALSE	TRUE	TRUE	ImN.EC	0.378	0.001	O	CPI-SS06207F70E_ImN.EC	3	1.40354
CPI-SC0ADD7BEF0	COL19A1_a2b1 complex	ENSG00000082293		TRUE	FALSE	FALSE	NSC.OPC	0.204	0.015	O	CPI-SC0ADD7BEF0_NSC.OPC	1.82391	2.29336
CPI-SC0ADD7BEF0	COL19A1_a2b1 complex	ENSG00000082293		TRUE	FALSE	FALSE	NSC.T	0.224	0.001	O	CPI-SC0ADD7BEF0_NSC.T	3	2.15843
CPI-SC0ADD7BEF0	COL19A1_a2b1 complex	ENSG00000082293		TRUE	FALSE	FALSE	OL.ExN	0.206	0.02	O	CPI-SC0ADD7BEF0_OL.ExN	1.69897	2.27928
CPI-SC0ADD7BEF0	COL19A1_a2b1 complex	ENSG00000082293		TRUE	FALSE	FALSE	OL.ImN	0.215	0.001	O	CPI-SC0ADD7BEF0_OL.ImN	3	2.21759
CPI-SC0ADD7BEF0	COL19A1_a2b1 complex	ENSG00000082293		TRUE	FALSE	FALSE	OL.NSC	0.217	0.001	O	CPI-SC0ADD7BEF0_OL.NSC	3	2.20423
CPI-SC0ADD7BEF0	COL19A1_a2b1 complex	ENSG00000082293		TRUE	FALSE	FALSE	OL.OPC	0.205	0.001	O	CPI-SC0ADD7BEF0_OL.OPC	3	2.2863
CPI-SC0ADD7BEF0	COL19A1_a2b1 complex	ENSG00000082293		TRUE	FALSE	FALSE	OL.T	0.225	0.001	O	CPI-SC0ADD7BEF0_OL.T	3	2.152
CPI-SC011F01833	COL1A2_a10b1 complex	ENSG00000164692		TRUE	FALSE	FALSE	Pericyte.EC	0.319	0.001	O	CPI-SC011F01833_Pericyte.EC	3	1.64837
CPI-SC011F01833	COL1A2_a10b1 complex	ENSG00000164692		TRUE	FALSE	FALSE	Pericyte.ExN	0.222	0.001	O	CPI-SC011F01833_Pericyte.ExN	3	2.17137
CPI-SC011F01833	COL1A2_a10b1 complex	ENSG00000164692		TRUE	FALSE	FALSE	Pericyte.ImN	0.206	0.001	O	CPI-SC011F01833_Pericyte.ImN	3	2.27928
CPI-SC011F01833	COL1A2_a10b1 complex	ENSG00000164692		TRUE	FALSE	FALSE	Pericyte.InN	0.17	0.001	O	CPI-SC011F01833_Pericyte.InN	3	2.55639
CPI-SC011F01833	COL1A2_a10b1 complex	ENSG00000164692		TRUE	FALSE	FALSE	Pericyte.TAPC	0.152	0.001	O	CPI-SC011F01833_Pericyte.TAPC	3	2.71786
CPI-SC011F01833	COL1A2_a10b1 complex	ENSG00000164692		TRUE	FALSE	FALSE	Pericyte.Pericyte	0.347	0.001	O	CPI-SC011F01833_Pericyte.Pericyte	3	1.52699
CPI-SC011F01833	COL1A2_a10b1 complex	ENSG00000164692		TRUE	FALSE	FALSE	Pericyte.VLMC	0.312	0.001	O	CPI-SC011F01833_Pericyte.VLMC	3	1.68038
CPI-SC0681D30FE	COL1A2_a11b1 complex	ENSG00000164692		TRUE	FALSE	FALSE	Pericyte.VLMC	0.197	0.001	O	CPI-SC0681D30FE_Pericyte.VLMC	3	2.34373
CPI-SC006E22794	COL1A2_a1b1 complex	ENSG00000164692		TRUE	FALSE	FALSE	Pericyte.EC	0.511	0.001	O	CPI-SC006E22794_Pericyte.EC	3	0.968605
CPI-SC006E22794	COL1A2_a1b1 complex	ENSG00000164692		TRUE	FALSE	FALSE	Pericyte.Pericyte	0.881	0.001	O	CPI-SC006E22794_Pericyte.Pericyte	3	0.182786
CPI-SC006E22794	COL1A2_a1b1 complex	ENSG00000164692		TRUE	FALSE	FALSE	Pericyte.T	0.383	0.001	O	CPI-SC006E22794_Pericyte.T	3	1.38458
CPI-SS01A07768A	CD46_JAG1	ENSG00000117335	ENSG00000101384	FALSE	TRUE	FALSE	ImN.ExN	0.521	0.001	O	CPI-SS01A07768A_ImN.ExN	3	0.940645
CPI-SC006E22794	COL1A2_a1b1 complex	ENSG00000164692		TRUE	FALSE	FALSE	Pericyte.VLMC	0.632	0.001	O	CPI-SC006E22794_Pericyte.VLMC	3	0.662004
CPI-SC05CCF815E	COL1A2_a2b1 complex	ENSG00000164692		TRUE	FALSE	FALSE	Pericyte.EC	0.336	0.001	O	CPI-SC05CCF815E_Pericyte.EC	3	1.57347
CPI-SC05CCF815E	COL1A2_a2b1 complex	ENSG00000164692		TRUE	FALSE	FALSE	Pericyte.ExN	0.184	0.001	O	CPI-SC05CCF815E_Pericyte.ExN	3	2.44222
CPI-SC05CCF815E	COL1A2_a2b1 complex	ENSG00000164692		TRUE	FALSE	FALSE	Pericyte.ImN	0.194	0.001	O	CPI-SC05CCF815E_Pericyte.ImN	3	2.36587
CPI-SC05CCF815E	COL1A2_a2b1 complex	ENSG00000164692		TRUE	FALSE	FALSE	Pericyte.InN	0.202	0.001	O	CPI-SC05CCF815E_Pericyte.InN	3	2.30757
CPI-SC05CCF815E	COL1A2_a2b1 complex	ENSG00000164692		TRUE	FALSE	FALSE	Pericyte.Microglia	0.205	0.001	O	CPI-SC05CCF815E_Pericyte.Microglia	3	2.2863
CPI-SC05CCF815E	COL1A2_a2b1 complex	ENSG00000164692		TRUE	FALSE	FALSE	Pericyte.TAPC	0.184	0.001	O	CPI-SC05CCF815E_Pericyte.TAPC	3	2.44222
CPI-SC05CCF815E	COL1A2_a2b1 complex	ENSG00000164692		TRUE	FALSE	FALSE	Pericyte.NSC	0.196	0.001	O	CPI-SC05CCF815E_Pericyte.NSC	3	2.35107
CPI-SC05CCF815E	COL1A2_a2b1 complex	ENSG00000164692		TRUE	FALSE	FALSE	Pericyte.OL	0.159	0.001	O	CPI-SC05CCF815E_Pericyte.OL	3	2.6529
CPI-SC05CCF815E	COL1A2_a2b1 complex	ENSG00000164692		TRUE	FALSE	FALSE	Pericyte.OPC	0.183	0.001	O	CPI-SC05CCF815E_Pericyte.OPC	3	2.45008
CPI-SC05CCF815E	COL1A2_a2b1 complex	ENSG00000164692		TRUE	FALSE	FALSE	Pericyte.Pericyte	0.318	0.001	O	CPI-SC05CCF815E_Pericyte.Pericyte	3	1.6529
CPI-SC05CCF815E	COL1A2_a2b1 complex	ENSG00000164692		TRUE	FALSE	FALSE	Pericyte.T	0.203	0.001	O	CPI-SC05CCF815E_Pericyte.T	3	2.30045
CPI-SC05CCF815E	COL1A2_a2b1 complex	ENSG00000164692		TRUE	FALSE	FALSE	Pericyte.VLMC	0.236	0.001	O	CPI-SC05CCF815E_Pericyte.VLMC	3	2.08314
CPI-SC0BF16A11C	COL20A1_a10b1 complex	ENSG00000101203		TRUE	FALSE	FALSE	OPC.EC	0.267	0.001	O	CPI-SC0BF16A11C_OPC.EC	3	1.90509
CPI-SC0BF16A11C	COL20A1_a10b1 complex	ENSG00000101203		TRUE	FALSE	FALSE	OPC.ExN	0.169	0.001	O	CPI-SC0BF16A11C_OPC.ExN	3	2.5649
CPI-SC0BF16A11C	COL20A1_a10b1 complex	ENSG00000101203		TRUE	FALSE	FALSE	OPC.ImN	0.153	0.001	O	CPI-SC0BF16A11C_OPC.ImN	3	2.7084
CPI-SC0BF16A11C	COL20A1_a10b1 complex	ENSG00000101203		TRUE	FALSE	FALSE	OPC.InN	0.117	0.001	O	CPI-SC0BF16A11C_OPC.InN	3	3.09542
CPI-SC0BF16A11C	COL20A1_a10b1 complex	ENSG00000101203		TRUE	FALSE	FALSE	OPC.TAPC	0.1	0.001	O	CPI-SC0BF16A11C_OPC.TAPC	3	3.32193
CPI-SC0BF16A11C	COL20A1_a10b1 complex	ENSG00000101203		TRUE	FALSE	FALSE	OPC.Pericyte	0.294	0.001	O	CPI-SC0BF16A11C_OPC.Pericyte	3	1.76611
CPI-SC0BF16A11C	COL20A1_a10b1 complex	ENSG00000101203		TRUE	FALSE	FALSE	OPC.VLMC	0.26	0.001	O	CPI-SC0BF16A11C_OPC.VLMC	3	1.94342
CPI-SC051B1E9C4	COL20A1_a11b1 complex	ENSG00000101203		TRUE	FALSE	FALSE	OPC.VLMC	0.145	0.001	O	CPI-SC051B1E9C4_OPC.VLMC	3	2.78588
CPI-SC00BE2EEE3	COL20A1_a1b1 complex	ENSG00000101203		TRUE	FALSE	FALSE	OPC.EC	0.458	0.001	O	CPI-SC00BE2EEE3_OPC.EC	3	1.12658
CPI-SC00BE2EEE3	COL20A1_a1b1 complex	ENSG00000101203		TRUE	FALSE	FALSE	OPC.Pericyte	0.829	0.001	O	CPI-SC00BE2EEE3_OPC.Pericyte	3	0.270556
CPI-SS06207F70E	CD226_NECTIN2	ENSG00000150637	ENSG00000130202	FALSE	TRUE	TRUE	ImN.InN	0.12	0.001	O	CPI-SS06207F70E_ImN.InN	3	3.05889
CPI-SC00BE2EEE3	COL20A1_a1b1 complex	ENSG00000101203		TRUE	FALSE	FALSE	OPC.T	0.33	0.001	O	CPI-SC00BE2EEE3_OPC.T	3	1.59946
CPI-SC00BE2EEE3	COL20A1_a1b1 complex	ENSG00000101203		TRUE	FALSE	FALSE	OPC.VLMC	0.58	0.001	O	CPI-SC00BE2EEE3_OPC.VLMC	3	0.785875
CPI-SC00064A9CE	COL20A1_a2b1 complex	ENSG00000101203		TRUE	FALSE	FALSE	OPC.EC	0.284	0.001	O	CPI-SC00064A9CE_OPC.EC	3	1.81604
CPI-SS077D7365D	CD28_CD86	ENSG00000178562	ENSG00000114013	FALSE	FALSE	TRUE	ImN.Microglia	0.447	0.001	O	CPI-SS077D7365D_ImN.Microglia	3	1.16165
CPI-SC00064A9CE	COL20A1_a2b1 complex	ENSG00000101203		TRUE	FALSE	FALSE	OPC.ExN	0.132	0.001	O	CPI-SC00064A9CE_OPC.ExN	3	2.92139
CPI-SC00064A9CE	COL20A1_a2b1 complex	ENSG00000101203		TRUE	FALSE	FALSE	OPC.ImN	0.141	0.001	O	CPI-SC00064A9CE_OPC.ImN	3	2.82623
CPI-SC00064A9CE	COL20A1_a2b1 complex	ENSG00000101203		TRUE	FALSE	FALSE	OPC.InN	0.15	0.001	O	CPI-SC00064A9CE_OPC.InN	3	2.73697
CPI-SC00064A9CE	COL20A1_a2b1 complex	ENSG00000101203		TRUE	FALSE	FALSE	OPC.Microglia	0.152	0.001	O	CPI-SC00064A9CE_OPC.Microglia	3	2.71786
CPI-SC00064A9CE	COL20A1_a2b1 complex	ENSG00000101203		TRUE	FALSE	FALSE	OPC.TAPC	0.132	0.001	O	CPI-SC00064A9CE_OPC.TAPC	3	2.92139
CPI-SC00064A9CE	COL20A1_a2b1 complex	ENSG00000101203		TRUE	FALSE	FALSE	OPC.NSC	0.143	0.001	O	CPI-SC00064A9CE_OPC.NSC	3	2.80591
CPI-SC00064A9CE	COL20A1_a2b1 complex	ENSG00000101203		TRUE	FALSE	FALSE	OPC.OL	0.107	0.001	O	CPI-SC00064A9CE_OPC.OL	3	3.22432
CPI-SC00064A9CE	COL20A1_a2b1 complex	ENSG00000101203		TRUE	FALSE	FALSE	OPC.OPC	0.131	0.001	O	CPI-SC00064A9CE_OPC.OPC	3	2.93236
CPI-SC00064A9CE	COL20A1_a2b1 complex	ENSG00000101203		TRUE	FALSE	FALSE	OPC.Pericyte	0.266	0.001	O	CPI-SC00064A9CE_OPC.Pericyte	3	1.9105
CPI-SC00064A9CE	COL20A1_a2b1 complex	ENSG00000101203		TRUE	FALSE	FALSE	OPC.T	0.151	0.001	O	CPI-SC00064A9CE_OPC.T	3	2.72738
CPI-SC00064A9CE	COL20A1_a2b1 complex	ENSG00000101203		TRUE	FALSE	FALSE	OPC.VLMC	0.183	0.001	O	CPI-SC00064A9CE_OPC.VLMC	3	2.45008
CPI-SS09C06644C	CADM3_CADM1	ENSG00000162706	ENSG00000182985	FALSE	FALSE	FALSE	ImN.TAPC	1.078	0.001	O	CPI-SS09C06644C_ImN.TAPC	3	-0.108357
CPI-SC08938BB1C	COL21A1_a10b1 complex	ENSG00000124749		TRUE	FALSE	FALSE	ExN.EC	0.258	0.001	O	CPI-SC08938BB1C_ExN.EC	3	1.95456
CPI-SS06207F70E	CD226_NECTIN2	ENSG00000150637	ENSG00000130202	FALSE	TRUE	TRUE	ImN.TAPC	0.096	0.005	O	CPI-SS06207F70E_ImN.TAPC	2.30103	3.38082
CPI-SC08938BB1C	COL21A1_a10b1 complex	ENSG00000124749		TRUE	FALSE	FALSE	ExN.ExN	0.16	0.001	O	CPI-SC08938BB1C_ExN.ExN	3	2.64386
CPI-SS02D18D12B	CADM3_CADM4	ENSG00000162706	ENSG00000105767	FALSE	FALSE	FALSE	ImN.TAPC	0.18	0.001	O	CPI-SS02D18D12B_ImN.TAPC	3	2.47393
CPI-SC08938BB1C	COL21A1_a10b1 complex	ENSG00000124749		TRUE	FALSE	FALSE	ExN.ImN	0.145	0.001	O	CPI-SC08938BB1C_ExN.ImN	3	2.78588
CPI-SC08938BB1C	COL21A1_a10b1 complex	ENSG00000124749		TRUE	FALSE	FALSE	ExN.InN	0.109	0.001	O	CPI-SC08938BB1C_ExN.InN	3	3.1976
CPI-SS07327E587	CD28_CD80	ENSG00000178562	ENSG00000121594	FALSE	FALSE	TRUE	ImN.NSC	0.119	0.045	O	CPI-SS07327E587_ImN.NSC	1.34679	3.07097
CPI-SC08938BB1C	COL21A1_a10b1 complex	ENSG00000124749		TRUE	FALSE	FALSE	ExN.TAPC	0.091	0.001	O	CPI-SC08938BB1C_ExN.TAPC	3	3.45799
CPI-SC08938BB1C	COL21A1_a10b1 complex	ENSG00000124749		TRUE	FALSE	FALSE	ExN.Pericyte	0.286	0.001	O	CPI-SC08938BB1C_ExN.Pericyte	3	1.80591
CPI-SC08938BB1C	COL21A1_a10b1 complex	ENSG00000124749		TRUE	FALSE	FALSE	ExN.VLMC	0.251	0.001	O	CPI-SC08938BB1C_ExN.VLMC	3	1.99424
CPI-SS06207F70E	CD226_NECTIN2	ENSG00000150637	ENSG00000130202	FALSE	TRUE	TRUE	ImN.NSC	0.098	0.001	O	CPI-SS06207F70E_ImN.NSC	3	3.35107
CPI-SC037C3901A	COL21A1_a11b1 complex	ENSG00000124749		TRUE	FALSE	FALSE	ExN.VLMC	0.136	0.001	O	CPI-SC037C3901A_ExN.VLMC	3	2.87832
CPI-SC09C06C70F	COL21A1_a1b1 complex	ENSG00000124749		TRUE	FALSE	FALSE	ExN.EC	0.45	0.001	O	CPI-SC09C06C70F_ExN.EC	3	1.152
CPI-SC09C06C70F	COL21A1_a1b1 complex	ENSG00000124749		TRUE	FALSE	FALSE	ExN.Pericyte	0.82	0.001	O	CPI-SC09C06C70F_ExN.Pericyte	3	0.286304
CPI-SC09C06C70F	COL21A1_a1b1 complex	ENSG00000124749		TRUE	FALSE	FALSE	ExN.T	0.322	0.001	O	CPI-SC09C06C70F_ExN.T	3	1.63487
CPI-SC09C06C70F	COL21A1_a1b1 complex	ENSG00000124749		TRUE	FALSE	FALSE	ExN.VLMC	0.571	0.001	O	CPI-SC09C06C70F_ExN.VLMC	3	0.808437
CPI-SC040C26CBD	COL21A1_a2b1 complex	ENSG00000124749		TRUE	FALSE	FALSE	ExN.EC	0.275	0.001	O	CPI-SC040C26CBD_ExN.EC	3	1.8625
CPI-SS09E3F5044	EFNA5_EPHA5	ENSG00000184349	ENSG00000145242	FALSE	FALSE	TRUE	ImN.OL	0.427	0.001	O	CPI-SS09E3F5044_ImN.OL	3	1.22769
CPI-SC040C26CBD	COL21A1_a2b1 complex	ENSG00000124749		TRUE	FALSE	FALSE	ExN.ExN	0.123	0.001	O	CPI-SC040C26CBD_ExN.ExN	3	3.02327
CPI-SC040C26CBD	COL21A1_a2b1 complex	ENSG00000124749		TRUE	FALSE	FALSE	ExN.ImN	0.133	0.001	O	CPI-SC040C26CBD_ExN.ImN	3	2.9105
CPI-SS06207F70E	CD226_NECTIN2	ENSG00000150637	ENSG00000130202	FALSE	TRUE	TRUE	ImN.OPC	0.1	0.001	O	CPI-SS06207F70E_ImN.OPC	3	3.32193
CPI-SC040C26CBD	COL21A1_a2b1 complex	ENSG00000124749		TRUE	FALSE	FALSE	ExN.InN	0.141	0.001	O	CPI-SC040C26CBD_ExN.InN	3	2.82623
CPI-SC040C26CBD	COL21A1_a2b1 complex	ENSG00000124749		TRUE	FALSE	FALSE	ExN.Microglia	0.144	0.001	O	CPI-SC040C26CBD_ExN.Microglia	3	2.79586
CPI-SC040C26CBD	COL21A1_a2b1 complex	ENSG00000124749		TRUE	FALSE	FALSE	ExN.TAPC	0.123	0.001	O	CPI-SC040C26CBD_ExN.TAPC	3	3.02327
CPI-SC040C26CBD	COL21A1_a2b1 complex	ENSG00000124749		TRUE	FALSE	FALSE	ExN.NSC	0.134	0.001	O	CPI-SC040C26CBD_ExN.NSC	3	2.8997
CPI-SS06207F70E	CD226_NECTIN2	ENSG00000150637	ENSG00000130202	FALSE	TRUE	TRUE	ImN.Pericyte	0.169	0.001	O	CPI-SS06207F70E_ImN.Pericyte	3	2.5649
CPI-SC040C26CBD	COL21A1_a2b1 complex	ENSG00000124749		TRUE	FALSE	FALSE	ExN.OL	0.098	0.015	O	CPI-SC040C26CBD_ExN.OL	1.82391	3.35107
CPI-SC040C26CBD	COL21A1_a2b1 complex	ENSG00000124749		TRUE	FALSE	FALSE	ExN.OPC	0.122	0.001	O	CPI-SC040C26CBD_ExN.OPC	3	3.03505
CPI-SC040C26CBD	COL21A1_a2b1 complex	ENSG00000124749		TRUE	FALSE	FALSE	ExN.Pericyte	0.257	0.001	O	CPI-SC040C26CBD_ExN.Pericyte	3	1.96016
CPI-SC040C26CBD	COL21A1_a2b1 complex	ENSG00000124749		TRUE	FALSE	FALSE	ExN.T	0.142	0.001	O	CPI-SC040C26CBD_ExN.T	3	2.81604
CPI-SC040C26CBD	COL21A1_a2b1 complex	ENSG00000124749		TRUE	FALSE	FALSE	ExN.VLMC	0.175	0.001	O	CPI-SC040C26CBD_ExN.VLMC	3	2.51457
CPI-SC0EB600CAC	COL24A1_a2b1 complex	ENSG00000171502		TRUE	FALSE	FALSE	ImN.OL	0.152	0.001	O	CPI-SC0EB600CAC_ImN.OL	3	2.71786
CPI-SC0B6F1A278	COL4A1_a10b1 complex	ENSG00000187498		TRUE	FALSE	FALSE	TAPC.EC	0.315	0.001	O	CPI-SC0B6F1A278_TAPC.EC	3	1.66658
CPI-SS09E3F5044	EFNA5_EPHA5	ENSG00000184349	ENSG00000145242	FALSE	FALSE	TRUE	ImN.Pericyte	0.461	0.001	O	CPI-SS09E3F5044_ImN.Pericyte	3	1.11716
CPI-SC0B6F1A278	COL4A1_a10b1 complex	ENSG00000187498		TRUE	FALSE	FALSE	TAPC.ExN	0.217	0.001	O	CPI-SC0B6F1A278_TAPC.ExN	3	2.20423
CPI-SC0B6F1A278	COL4A1_a10b1 complex	ENSG00000187498		TRUE	FALSE	FALSE	TAPC.ImN	0.201	0.001	O	CPI-SC0B6F1A278_TAPC.ImN	3	2.31473
CPI-SC0B6F1A278	COL4A1_a10b1 complex	ENSG00000187498		TRUE	FALSE	FALSE	TAPC.InN	0.165	0.001	O	CPI-SC0B6F1A278_TAPC.InN	3	2.59946
CPI-SC0B6F1A278	COL4A1_a10b1 complex	ENSG00000187498		TRUE	FALSE	FALSE	TAPC.TAPC	0.148	0.001	O	CPI-SC0B6F1A278_TAPC.TAPC	3	2.75633
CPI-SC0B6F1A278	COL4A1_a10b1 complex	ENSG00000187498		TRUE	FALSE	FALSE	TAPC.Pericyte	0.342	0.001	O	CPI-SC0B6F1A278_TAPC.Pericyte	3	1.54793
CPI-SC0B6F1A278	COL4A1_a10b1 complex	ENSG00000187498		TRUE	FALSE	FALSE	TAPC.VLMC	0.308	0.001	O	CPI-SC0B6F1A278_TAPC.VLMC	3	1.699
CPI-SC0A0532ADC	COL4A1_a11b1 complex	ENSG00000187498		TRUE	FALSE	FALSE	TAPC.VLMC	0.193	0.001	O	CPI-SC0A0532ADC_TAPC.VLMC	3	2.37333
CPI-SC0672FBD31	COL4A1_a1b1 complex	ENSG00000187498		TRUE	FALSE	FALSE	TAPC.EC	0.506	0.001	O	CPI-SC0672FBD31_TAPC.EC	3	0.982791
CPI-SC0672FBD31	COL4A1_a1b1 complex	ENSG00000187498		TRUE	FALSE	FALSE	TAPC.Pericyte	0.877	0.001	O	CPI-SC0672FBD31_TAPC.Pericyte	3	0.189351
CPI-SC0672FBD31	COL4A1_a1b1 complex	ENSG00000187498		TRUE	FALSE	FALSE	TAPC.T	0.378	0.001	O	CPI-SC0672FBD31_TAPC.T	3	1.40354
CPI-SC0672FBD31	COL4A1_a1b1 complex	ENSG00000187498		TRUE	FALSE	FALSE	TAPC.VLMC	0.628	0.001	O	CPI-SC0672FBD31_TAPC.VLMC	3	0.671164
CPI-SC02392F4AF	COL4A1_a2b1 complex	ENSG00000187498		TRUE	FALSE	FALSE	TAPC.EC	0.332	0.001	O	CPI-SC02392F4AF_TAPC.EC	3	1.59074
CPI-SC02392F4AF	COL4A1_a2b1 complex	ENSG00000187498		TRUE	FALSE	FALSE	TAPC.ExN	0.18	0.001	O	CPI-SC02392F4AF_TAPC.ExN	3	2.47393
CPI-SS06207F70E	CD226_NECTIN2	ENSG00000150637	ENSG00000130202	FALSE	TRUE	TRUE	ImN.VLMC	0.149	0.001	O	CPI-SS06207F70E_ImN.VLMC	3	2.74662
CPI-SS0B3829651	CADM3_EPB41L1	ENSG00000162706	ENSG00000088367	FALSE	FALSE	FALSE	ImN.VLMC	0.262	0.001	O	CPI-SS0B3829651_ImN.VLMC	3	1.93236
CPI-SC02392F4AF	COL4A1_a2b1 complex	ENSG00000187498		TRUE	FALSE	FALSE	TAPC.ImN	0.189	0.001	O	CPI-SC02392F4AF_TAPC.ImN	3	2.40354
CPI-SS02D18D12B	CADM3_CADM4	ENSG00000162706	ENSG00000105767	FALSE	FALSE	FALSE	ImN.VLMC	0.184	0.001	O	CPI-SS02D18D12B_ImN.VLMC	3	2.44222
CPI-SC02392F4AF	COL4A1_a2b1 complex	ENSG00000187498		TRUE	FALSE	FALSE	TAPC.InN	0.197	0.001	O	CPI-SC02392F4AF_TAPC.InN	3	2.34373
CPI-SC02392F4AF	COL4A1_a2b1 complex	ENSG00000187498		TRUE	FALSE	FALSE	TAPC.Microglia	0.2	0.001	O	CPI-SC02392F4AF_TAPC.Microglia	3	2.32193
CPI-SC02392F4AF	COL4A1_a2b1 complex	ENSG00000187498		TRUE	FALSE	FALSE	TAPC.TAPC	0.18	0.001	O	CPI-SC02392F4AF_TAPC.TAPC	3	2.47393
CPI-SC02392F4AF	COL4A1_a2b1 complex	ENSG00000187498		TRUE	FALSE	FALSE	TAPC.NSC	0.191	0.001	O	CPI-SC02392F4AF_TAPC.NSC	3	2.38836
CPI-SC02392F4AF	COL4A1_a2b1 complex	ENSG00000187498		TRUE	FALSE	FALSE	TAPC.OL	0.154	0.001	O	CPI-SC02392F4AF_TAPC.OL	3	2.699
CPI-SC02392F4AF	COL4A1_a2b1 complex	ENSG00000187498		TRUE	FALSE	FALSE	TAPC.OPC	0.179	0.001	O	CPI-SC02392F4AF_TAPC.OPC	3	2.48197
CPI-SC02392F4AF	COL4A1_a2b1 complex	ENSG00000187498		TRUE	FALSE	FALSE	TAPC.Pericyte	0.314	0.001	O	CPI-SC02392F4AF_TAPC.Pericyte	3	1.67116
CPI-SC02392F4AF	COL4A1_a2b1 complex	ENSG00000187498		TRUE	FALSE	FALSE	TAPC.T	0.199	0.001	O	CPI-SC02392F4AF_TAPC.T	3	2.32916
CPI-SC02392F4AF	COL4A1_a2b1 complex	ENSG00000187498		TRUE	FALSE	FALSE	TAPC.VLMC	0.231	0.001	O	CPI-SC02392F4AF_TAPC.VLMC	3	2.11404
CPI-SS0B3829651	CADM3_EPB41L1	ENSG00000162706	ENSG00000088367	FALSE	FALSE	FALSE	InN.EC	0.219	0.02	O	CPI-SS0B3829651_InN.EC	1.69897	2.191
CPI-SC0FA79E269	COL4A2_a10b1 complex	ENSG00000134871		TRUE	FALSE	FALSE	TAPC.InN	0.582	0.001	O	CPI-SC0FA79E269_TAPC.InN	3	0.780909
CPI-SC0FA79E269	COL4A2_a10b1 complex	ENSG00000134871		TRUE	FALSE	FALSE	OL.EC	0.302	0.001	O	CPI-SC0FA79E269_OL.EC	3	1.72738
CPI-SC0FA79E269	COL4A2_a10b1 complex	ENSG00000134871		TRUE	FALSE	FALSE	OL.ExN	0.204	0.001	O	CPI-SC0FA79E269_OL.ExN	3	2.29336
CPI-SC0FA79E269	COL4A2_a10b1 complex	ENSG00000134871		TRUE	FALSE	FALSE	OL.ImN	0.188	0.001	O	CPI-SC0FA79E269_OL.ImN	3	2.4112
CPI-SC0FA79E269	COL4A2_a10b1 complex	ENSG00000134871		TRUE	FALSE	FALSE	OL.InN	0.152	0.001	O	CPI-SC0FA79E269_OL.InN	3	2.71786
CPI-SC0FA79E269	COL4A2_a10b1 complex	ENSG00000134871		TRUE	FALSE	FALSE	OL.Pericyte	0.329	0.001	O	CPI-SC0FA79E269_OL.Pericyte	3	1.60384
CPI-SC0FA79E269	COL4A2_a10b1 complex	ENSG00000134871		TRUE	FALSE	FALSE	OL.VLMC	0.295	0.001	O	CPI-SC0FA79E269_OL.VLMC	3	1.76121
CPI-SC02017BE74	COL4A2_a11b1 complex	ENSG00000134871		TRUE	FALSE	FALSE	OL.VLMC	0.18	0.001	O	CPI-SC02017BE74_OL.VLMC	3	2.47393
CPI-SC0458F68A5	COL4A2_a1b1 complex	ENSG00000134871		TRUE	FALSE	FALSE	OL.EC	0.493	0.001	O	CPI-SC0458F68A5_OL.EC	3	1.02034
CPI-SC0458F68A5	COL4A2_a1b1 complex	ENSG00000134871		TRUE	FALSE	FALSE	OL.Pericyte	0.864	0.001	O	CPI-SC0458F68A5_OL.Pericyte	3	0.210897
CPI-SS03E7587E4	ADORA1_ENTPD1	ENSG00000163485	ENSG00000138185	FALSE	TRUE	FALSE	InN.Microglia	1.185	0.001	O	CPI-SS03E7587E4_InN.Microglia	3	-0.244887
CPI-SC0458F68A5	COL4A2_a1b1 complex	ENSG00000134871		TRUE	FALSE	FALSE	OL.T	0.365	0.001	O	CPI-SC0458F68A5_OL.T	3	1.45403
CPI-SC0458F68A5	COL4A2_a1b1 complex	ENSG00000134871		TRUE	FALSE	FALSE	OL.VLMC	0.615	0.001	O	CPI-SC0458F68A5_OL.VLMC	3	0.701342
CPI-SC07222A428	COL4A2_a2b1 complex	ENSG00000134871		TRUE	FALSE	FALSE	TAPC.ExN	0.597	0.001	O	CPI-SC07222A428_TAPC.ExN	3	0.744197
CPI-SC07222A428	COL4A2_a2b1 complex	ENSG00000134871		TRUE	FALSE	FALSE	TAPC.ImN	0.606	0.001	O	CPI-SC07222A428_TAPC.ImN	3	0.72261
CPI-SC07222A428	COL4A2_a2b1 complex	ENSG00000134871		TRUE	FALSE	FALSE	TAPC.InN	0.614	0.001	O	CPI-SC07222A428_TAPC.InN	3	0.703689
CPI-SC07222A428	COL4A2_a2b1 complex	ENSG00000134871		TRUE	FALSE	FALSE	TAPC.Microglia	0.617	0.001	O	CPI-SC07222A428_TAPC.Microglia	3	0.696658
CPI-SC07222A428	COL4A2_a2b1 complex	ENSG00000134871		TRUE	FALSE	FALSE	TAPC.TAPC	0.597	0.001	O	CPI-SC07222A428_TAPC.TAPC	3	0.744197
CPI-SS09C06644C	CADM3_CADM1	ENSG00000162706	ENSG00000182985	FALSE	FALSE	FALSE	InN.TAPC	1.106	0.001	O	CPI-SS09C06644C_InN.TAPC	3	-0.145351
CPI-SC07222A428	COL4A2_a2b1 complex	ENSG00000134871		TRUE	FALSE	FALSE	TAPC.NSC	0.608	0.001	O	CPI-SC07222A428_TAPC.NSC	3	0.717857
CPI-SS02D18D12B	CADM3_CADM4	ENSG00000162706	ENSG00000105767	FALSE	FALSE	FALSE	InN.TAPC	0.208	0.001	O	CPI-SS02D18D12B_InN.TAPC	3	2.26534
CPI-SC07222A428	COL4A2_a2b1 complex	ENSG00000134871		TRUE	FALSE	FALSE	TAPC.OL	0.571	0.001	O	CPI-SC07222A428_TAPC.OL	3	0.808437
CPI-SS0889E281D	CADM1_CADM1	ENSG00000182985	ENSG00000182985	FALSE	FALSE	FALSE	InN.TAPC	1.626	0.001	O	CPI-SS0889E281D_InN.TAPC	3	-0.701327
CPI-SC07222A428	COL4A2_a2b1 complex	ENSG00000134871		TRUE	FALSE	FALSE	TAPC.OPC	0.595	0.001	O	CPI-SC07222A428_TAPC.OPC	3	0.749038
CPI-SC07222A428	COL4A2_a2b1 complex	ENSG00000134871		TRUE	FALSE	FALSE	TAPC.T	0.616	0.001	O	CPI-SC07222A428_TAPC.T	3	0.698998
CPI-SC07222A428	COL4A2_a2b1 complex	ENSG00000134871		TRUE	FALSE	FALSE	OL.EC	0.319	0.001	O	CPI-SC07222A428_OL.EC	3	1.64837
CPI-SC07222A428	COL4A2_a2b1 complex	ENSG00000134871		TRUE	FALSE	FALSE	OL.Microglia	0.187	0.001	O	CPI-SC07222A428_OL.Microglia	3	2.41889
CPI-SC07222A428	COL4A2_a2b1 complex	ENSG00000134871		TRUE	FALSE	FALSE	OL.Pericyte	0.301	0.001	O	CPI-SC07222A428_OL.Pericyte	3	1.73216
CPI-SS09E3F5044	EFNA5_EPHA5	ENSG00000184349	ENSG00000145242	FALSE	FALSE	TRUE	InN.OL	0.473	0.001	O	CPI-SS09E3F5044_InN.OL	3	1.08009
CPI-SC07222A428	COL4A2_a2b1 complex	ENSG00000134871		TRUE	FALSE	FALSE	OL.VLMC	0.218	0.001	O	CPI-SC07222A428_OL.VLMC	3	2.1976
CPI-SC0A3F146C2	COL4A3_a10b1 complex	ENSG00000169031		TRUE	FALSE	FALSE	ImN.EC	0.242	0.001	O	CPI-SC0A3F146C2_ImN.EC	3	2.04692
CPI-SC0D9B795CC	CDH1_a2b1 complex	ENSG00000039068		FALSE	FALSE	FALSE	InN.OPC	0.121	0.001	O	CPI-SC0D9B795CC_InN.OPC	3	3.04692
CPI-SC0A3F146C2	COL4A3_a10b1 complex	ENSG00000169031		TRUE	FALSE	FALSE	ImN.ExN	0.144	0.001	O	CPI-SC0A3F146C2_ImN.ExN	3	2.79586
CPI-SC0A3F146C2	COL4A3_a10b1 complex	ENSG00000169031		TRUE	FALSE	FALSE	ImN.ImN	0.129	0.001	O	CPI-SC0A3F146C2_ImN.ImN	3	2.95456
CPI-SC0A3F146C2	COL4A3_a10b1 complex	ENSG00000169031		TRUE	FALSE	FALSE	ImN.InN	0.092	0.001	O	CPI-SC0A3F146C2_ImN.InN	3	3.44222
CPI-SC0A3F146C2	COL4A3_a10b1 complex	ENSG00000169031		TRUE	FALSE	FALSE	ImN.TAPC	0.075	0.045	O	CPI-SC0A3F146C2_ImN.TAPC	1.34679	3.73697
CPI-SS09E3F5044	EFNA5_EPHA5	ENSG00000184349	ENSG00000145242	FALSE	FALSE	TRUE	InN.Pericyte	0.506	0.001	O	CPI-SS09E3F5044_InN.Pericyte	3	0.982791
CPI-SS06A999D25	PLD2_ARF1	ENSG00000129219	ENSG00000143761	FALSE	FALSE	FALSE	InN.T	0.135	0.015	O	CPI-SS06A999D25_InN.T	1.82391	2.88897
CPI-SC0A3F146C2	COL4A3_a10b1 complex	ENSG00000169031		TRUE	FALSE	FALSE	ImN.Pericyte	0.269	0.001	O	CPI-SC0A3F146C2_ImN.Pericyte	3	1.89432
CPI-SC0A3F146C2	COL4A3_a10b1 complex	ENSG00000169031		TRUE	FALSE	FALSE	ImN.VLMC	0.235	0.001	O	CPI-SC0A3F146C2_ImN.VLMC	3	2.08927
CPI-SC0674C647E	COL4A3_a11b1 complex	ENSG00000169031		TRUE	FALSE	FALSE	ImN.VLMC	0.12	0.001	O	CPI-SC0674C647E_ImN.VLMC	3	3.05889
CPI-SC07FB88720	COL4A3_a1b1 complex	ENSG00000169031		TRUE	FALSE	FALSE	ImN.EC	0.433	0.001	O	CPI-SC07FB88720_ImN.EC	3	1.20756
CPI-SC07FB88720	COL4A3_a1b1 complex	ENSG00000169031		TRUE	FALSE	FALSE	ImN.Pericyte	0.804	0.001	O	CPI-SC07FB88720_ImN.Pericyte	3	0.314733
CPI-SC07FB88720	COL4A3_a1b1 complex	ENSG00000169031		TRUE	FALSE	FALSE	ImN.T	0.305	0.001	O	CPI-SC07FB88720_ImN.T	3	1.71312
CPI-SS027CDEA08	NOTCH2_DLL4	ENSG00000134250	ENSG00000128917	FALSE	TRUE	FALSE	Microglia.EC	0.344	0.001	O	CPI-SS027CDEA08_Microglia.EC	3	1.53952
CPI-SC07FB88720	COL4A3_a1b1 complex	ENSG00000169031		TRUE	FALSE	FALSE	ImN.VLMC	0.555	0.001	O	CPI-SC07FB88720_ImN.VLMC	3	0.84944
CPI-SC052A417CB	COL4A3_a2b1 complex	ENSG00000169031		TRUE	FALSE	FALSE	ImN.EC	0.259	0.001	O	CPI-SC052A417CB_ImN.EC	3	1.94898
CPI-SC052A417CB	COL4A3_a2b1 complex	ENSG00000169031		TRUE	FALSE	FALSE	ImN.Microglia	0.127	0.001	O	CPI-SC052A417CB_ImN.Microglia	3	2.9771
CPI-SS01A07768A	CD46_JAG1	ENSG00000117335	ENSG00000101384	FALSE	TRUE	FALSE	Microglia.ExN	0.547	0.001	O	CPI-SS01A07768A_Microglia.ExN	3	0.870387
CPI-SC052A417CB	COL4A3_a2b1 complex	ENSG00000169031		TRUE	FALSE	FALSE	ImN.Pericyte	0.241	0.001	O	CPI-SC052A417CB_ImN.Pericyte	3	2.05289
CPI-SC052A417CB	COL4A3_a2b1 complex	ENSG00000169031		TRUE	FALSE	FALSE	ImN.VLMC	0.158	0.001	O	CPI-SC052A417CB_ImN.VLMC	3	2.662
CPI-SC087556B01	COL4A5_a10b1 complex	ENSG00000188153		TRUE	FALSE	FALSE	Pericyte.InN	0.538	0.015	O	CPI-SC087556B01_Pericyte.InN	1.82391	0.894322
CPI-SC087556B01	COL4A5_a10b1 complex	ENSG00000188153		TRUE	FALSE	FALSE	Pericyte.TAPC	0.521	0.035	O	CPI-SC087556B01_Pericyte.TAPC	1.45593	0.940645
CPI-SC0EC572716	COL4A5_a1b1 complex	ENSG00000188153		TRUE	FALSE	FALSE	EC.EC	0.504	0.02	O	CPI-SC0EC572716_EC.EC	1.69897	0.988504
CPI-SC0EC572716	COL4A5_a1b1 complex	ENSG00000188153		TRUE	FALSE	FALSE	OPC.EC	0.497	0.001	O	CPI-SC0EC572716_OPC.EC	3	1.00868
CPI-SC09C0B5D08	COL4A5_a2b1 complex	ENSG00000188153		TRUE	FALSE	FALSE	Pericyte.InN	0.571	0.04	O	CPI-SC09C0B5D08_Pericyte.InN	1.39794	0.808437
CPI-SC09C0B5D08	COL4A5_a2b1 complex	ENSG00000188153		TRUE	FALSE	FALSE	Pericyte.Microglia	0.573	0.03	O	CPI-SC09C0B5D08_Pericyte.Microglia	1.52288	0.803393
CPI-SC09C0B5D08	COL4A5_a2b1 complex	ENSG00000188153		TRUE	FALSE	FALSE	Pericyte.T	0.572	0.05	O	CPI-SC09C0B5D08_Pericyte.T	1.30103	0.805913
CPI-SS09808DEAE	CD74_APP	ENSG00000019582	ENSG00000142192	FALSE	TRUE	FALSE	Microglia.Microglia	1.12	0.001	O	CPI-SS09808DEAE_Microglia.Microglia	3	-0.163499
CPI-SC05565E8CE	COL4A6_a10b1 complex	ENSG00000197565		TRUE	FALSE	FALSE	ExN.EC	0.235	0.001	O	CPI-SC05565E8CE_ExN.EC	3	2.08927
CPI-SS02770D68F	NOTCH2_JAG2	ENSG00000134250	ENSG00000184916	FALSE	TRUE	FALSE	Microglia.TAPC	0.336	0.001	O	CPI-SS02770D68F_Microglia.TAPC	3	1.57347
CPI-SC05565E8CE	COL4A6_a10b1 complex	ENSG00000197565		TRUE	FALSE	FALSE	ExN.ExN	0.137	0.001	O	CPI-SC05565E8CE_ExN.ExN	3	2.86775
CPI-SC05565E8CE	COL4A6_a10b1 complex	ENSG00000197565		TRUE	FALSE	FALSE	ExN.ImN	0.122	0.001	O	CPI-SC05565E8CE_ExN.ImN	3	3.03505
CPI-SC05565E8CE	COL4A6_a10b1 complex	ENSG00000197565		TRUE	FALSE	FALSE	ExN.InN	0.086	0.001	O	CPI-SC05565E8CE_ExN.InN	3	3.53952
CPI-SC05565E8CE	COL4A6_a10b1 complex	ENSG00000197565		TRUE	FALSE	FALSE	ExN.Pericyte	0.263	0.001	O	CPI-SC05565E8CE_ExN.Pericyte	3	1.92687
CPI-SC05565E8CE	COL4A6_a10b1 complex	ENSG00000197565		TRUE	FALSE	FALSE	ExN.VLMC	0.228	0.001	O	CPI-SC05565E8CE_ExN.VLMC	3	2.13289
CPI-SC05565E8CE	COL4A6_a10b1 complex	ENSG00000197565		TRUE	FALSE	FALSE	ImN.EC	0.239	0.001	O	CPI-SC05565E8CE_ImN.EC	3	2.06492
CPI-SS09808DEAE	CD74_APP	ENSG00000019582	ENSG00000142192	FALSE	TRUE	FALSE	Microglia.OPC	1.204	0.001	O	CPI-SS09808DEAE_Microglia.OPC	3	-0.267835
CPI-SC05565E8CE	COL4A6_a10b1 complex	ENSG00000197565		TRUE	FALSE	FALSE	ImN.ExN	0.141	0.001	O	CPI-SC05565E8CE_ImN.ExN	3	2.82623
CPI-SC05565E8CE	COL4A6_a10b1 complex	ENSG00000197565		TRUE	FALSE	FALSE	ImN.ImN	0.125	0.001	O	CPI-SC05565E8CE_ImN.ImN	3	3
CPI-SS09808DEAE	CD74_APP	ENSG00000019582	ENSG00000142192	FALSE	TRUE	FALSE	Microglia.Pericyte	1.1	0.015	O	CPI-SS09808DEAE_Microglia.Pericyte	1.82391	-0.137504
CPI-SC05565E8CE	COL4A6_a10b1 complex	ENSG00000197565		TRUE	FALSE	FALSE	ImN.InN	0.089	0.001	O	CPI-SC05565E8CE_ImN.InN	3	3.49005
CPI-SC05565E8CE	COL4A6_a10b1 complex	ENSG00000197565		TRUE	FALSE	FALSE	ImN.Pericyte	0.266	0.001	O	CPI-SC05565E8CE_ImN.Pericyte	3	1.9105
CPI-SC05565E8CE	COL4A6_a10b1 complex	ENSG00000197565		TRUE	FALSE	FALSE	ImN.VLMC	0.232	0.001	O	CPI-SC05565E8CE_ImN.VLMC	3	2.1078
CPI-SS06A999D25	PLD2_ARF1	ENSG00000129219	ENSG00000143761	FALSE	FALSE	FALSE	Microglia.T	0.204	0.001	O	CPI-SS06A999D25_Microglia.T	3	2.29336
CPI-SC05565E8CE	COL4A6_a10b1 complex	ENSG00000197565		TRUE	FALSE	FALSE	NSC.EC	0.268	0.001	O	CPI-SC05565E8CE_NSC.EC	3	1.8997
CPI-SS09808DEAE	CD74_APP	ENSG00000019582	ENSG00000142192	FALSE	TRUE	FALSE	Microglia.VLMC	1.282	0.001	O	CPI-SS09808DEAE_Microglia.VLMC	3	-0.358396
CPI-SC05565E8CE	COL4A6_a10b1 complex	ENSG00000197565		TRUE	FALSE	FALSE	NSC.ExN	0.17	0.001	O	CPI-SC05565E8CE_NSC.ExN	3	2.55639
CPI-SC05565E8CE	COL4A6_a10b1 complex	ENSG00000197565		TRUE	FALSE	FALSE	NSC.ImN	0.155	0.001	O	CPI-SC05565E8CE_NSC.ImN	3	2.68966
CPI-SC05565E8CE	COL4A6_a10b1 complex	ENSG00000197565		TRUE	FALSE	FALSE	NSC.InN	0.118	0.001	O	CPI-SC05565E8CE_NSC.InN	3	3.08314
CPI-SS08D0F9109	EFNB2_EPHB4	ENSG00000125266	ENSG00000196411	FALSE	TRUE	TRUE	TAPC.EC	0.301	0.001	O	CPI-SS08D0F9109_TAPC.EC	3	1.73216
CPI-SC05565E8CE	COL4A6_a10b1 complex	ENSG00000197565		TRUE	FALSE	FALSE	NSC.TAPC	0.101	0.001	O	CPI-SC05565E8CE_NSC.TAPC	3	3.30757
CPI-SC05565E8CE	COL4A6_a10b1 complex	ENSG00000197565		TRUE	FALSE	FALSE	NSC.Pericyte	0.295	0.001	O	CPI-SC05565E8CE_NSC.Pericyte	3	1.76121
CPI-SC05565E8CE	COL4A6_a10b1 complex	ENSG00000197565		TRUE	FALSE	FALSE	NSC.VLMC	0.261	0.001	O	CPI-SC05565E8CE_NSC.VLMC	3	1.93788
CPI-SC0B066E03C	COL4A6_a11b1 complex	ENSG00000197565		TRUE	FALSE	FALSE	ExN.VLMC	0.113	0.001	O	CPI-SC0B066E03C_ExN.VLMC	3	3.14561
CPI-SC0B066E03C	COL4A6_a11b1 complex	ENSG00000197565		TRUE	FALSE	FALSE	ImN.VLMC	0.117	0.001	O	CPI-SC0B066E03C_ImN.VLMC	3	3.09542
CPI-SS087E0E3FB	EFNB2_EPHA4	ENSG00000125266	ENSG00000116106	FALSE	TRUE	TRUE	TAPC.EC	0.919	0.001	O	CPI-SS087E0E3FB_TAPC.EC	3	0.121863
CPI-SC0B066E03C	COL4A6_a11b1 complex	ENSG00000197565		TRUE	FALSE	FALSE	NSC.VLMC	0.146	0.001	O	CPI-SC0B066E03C_NSC.VLMC	3	2.77596
CPI-SC0DA5EFA18	COL4A6_a1b1 complex	ENSG00000197565		TRUE	FALSE	FALSE	ExN.EC	0.427	0.001	O	CPI-SC0DA5EFA18_ExN.EC	3	1.22769
CPI-SC0DA5EFA18	COL4A6_a1b1 complex	ENSG00000197565		TRUE	FALSE	FALSE	ExN.Pericyte	0.797	0.001	O	CPI-SC0DA5EFA18_ExN.Pericyte	3	0.327348
CPI-SC0DA5EFA18	COL4A6_a1b1 complex	ENSG00000197565		TRUE	FALSE	FALSE	ExN.T	0.299	0.001	O	CPI-SC0DA5EFA18_ExN.T	3	1.74178
CPI-SC0DA5EFA18	COL4A6_a1b1 complex	ENSG00000197565		TRUE	FALSE	FALSE	ExN.VLMC	0.548	0.001	O	CPI-SC0DA5EFA18_ExN.VLMC	3	0.867752
CPI-SC0DA5EFA18	COL4A6_a1b1 complex	ENSG00000197565		TRUE	FALSE	FALSE	ImN.EC	0.43	0.001	O	CPI-SC0DA5EFA18_ImN.EC	3	1.21759
CPI-SC0DA5EFA18	COL4A6_a1b1 complex	ENSG00000197565		TRUE	FALSE	FALSE	ImN.Pericyte	0.801	0.001	O	CPI-SC0DA5EFA18_ImN.Pericyte	3	0.320126
CPI-SS09C06644C	CADM3_CADM1	ENSG00000162706	ENSG00000182985	FALSE	FALSE	FALSE	TAPC.ExN	0.818	0.005	O	CPI-SS09C06644C_TAPC.ExN	2.30103	0.289827
CPI-SC0DA5EFA18	COL4A6_a1b1 complex	ENSG00000197565		TRUE	FALSE	FALSE	ImN.T	0.302	0.001	O	CPI-SC0DA5EFA18_ImN.T	3	1.72738
CPI-SC0DA5EFA18	COL4A6_a1b1 complex	ENSG00000197565		TRUE	FALSE	FALSE	ImN.VLMC	0.552	0.001	O	CPI-SC0DA5EFA18_ImN.VLMC	3	0.85726
CPI-SC0DA5EFA18	COL4A6_a1b1 complex	ENSG00000197565		TRUE	FALSE	FALSE	NSC.EC	0.46	0.001	O	CPI-SC0DA5EFA18_NSC.EC	3	1.12029
CPI-SC0DA5EFA18	COL4A6_a1b1 complex	ENSG00000197565		TRUE	FALSE	FALSE	NSC.Pericyte	0.83	0.001	O	CPI-SC0DA5EFA18_NSC.Pericyte	3	0.268817
CPI-SS0B3829651	CADM3_EPB41L1	ENSG00000162706	ENSG00000088367	FALSE	FALSE	FALSE	TAPC.ExN	0.479	0.001	O	CPI-SS0B3829651_TAPC.ExN	3	1.0619
CPI-SS00550260E	CADM3_NECTIN3	ENSG00000162706	ENSG00000177707	FALSE	FALSE	FALSE	TAPC.ExN	0.383	0.001	O	CPI-SS00550260E_TAPC.ExN	3	1.38458
CPI-SS02D18D12B	CADM3_CADM4	ENSG00000162706	ENSG00000105767	FALSE	FALSE	FALSE	TAPC.ExN	0.166	0.001	O	CPI-SS02D18D12B_TAPC.ExN	3	2.59074
CPI-SS0BFD8E056	EFNB2_EPHB1	ENSG00000125266	ENSG00000154928	FALSE	TRUE	TRUE	TAPC.ExN	0.47	0.001	O	CPI-SS0BFD8E056_TAPC.ExN	3	1.08927
CPI-SS087E0E3FB	EFNB2_EPHA4	ENSG00000125266	ENSG00000116106	FALSE	TRUE	TRUE	TAPC.ExN	0.815	0.001	O	CPI-SS087E0E3FB_TAPC.ExN	3	0.295128
CPI-SC0DA5EFA18	COL4A6_a1b1 complex	ENSG00000197565		TRUE	FALSE	FALSE	NSC.T	0.332	0.001	O	CPI-SC0DA5EFA18_NSC.T	3	1.59074
CPI-SS0889E281D	CADM1_CADM1	ENSG00000182985	ENSG00000182985	FALSE	FALSE	FALSE	TAPC.ExN	1.702	0.001	O	CPI-SS0889E281D_TAPC.ExN	3	-0.767231
CPI-SC0DA5EFA18	COL4A6_a1b1 complex	ENSG00000197565		TRUE	FALSE	FALSE	NSC.VLMC	0.581	0.001	O	CPI-SC0DA5EFA18_NSC.VLMC	3	0.78339
CPI-SC061137A41	COL4A6_a2b1 complex	ENSG00000197565		TRUE	FALSE	FALSE	ExN.EC	0.252	0.001	O	CPI-SC061137A41_ExN.EC	3	1.9885
CPI-SC061137A41	COL4A6_a2b1 complex	ENSG00000197565		TRUE	FALSE	FALSE	ExN.Microglia	0.121	0.001	O	CPI-SC061137A41_ExN.Microglia	3	3.04692
CPI-SS02FBD007E	NECTIN2_NECTIN3	ENSG00000130202	ENSG00000177707	FALSE	TRUE	FALSE	TAPC.ExN	0.392	0.001	O	CPI-SS02FBD007E_TAPC.ExN	3	1.35107
CPI-SC061137A41	COL4A6_a2b1 complex	ENSG00000197565		TRUE	FALSE	FALSE	ExN.Pericyte	0.234	0.001	O	CPI-SC061137A41_ExN.Pericyte	3	2.09542
CPI-SC061137A41	COL4A6_a2b1 complex	ENSG00000197565		TRUE	FALSE	FALSE	ExN.VLMC	0.152	0.001	O	CPI-SC061137A41_ExN.VLMC	3	2.71786
CPI-SC061137A41	COL4A6_a2b1 complex	ENSG00000197565		TRUE	FALSE	FALSE	ImN.EC	0.256	0.001	O	CPI-SC061137A41_ImN.EC	3	1.96578
CPI-SC061137A41	COL4A6_a2b1 complex	ENSG00000197565		TRUE	FALSE	FALSE	ImN.Microglia	0.124	0.001	O	CPI-SC061137A41_ImN.Microglia	3	3.01159
CPI-SC061137A41	COL4A6_a2b1 complex	ENSG00000197565		TRUE	FALSE	FALSE	ImN.Pericyte	0.238	0.001	O	CPI-SC061137A41_ImN.Pericyte	3	2.07097
CPI-SC061137A41	COL4A6_a2b1 complex	ENSG00000197565		TRUE	FALSE	FALSE	ImN.VLMC	0.155	0.001	O	CPI-SC061137A41_ImN.VLMC	3	2.68966
CPI-SC061137A41	COL4A6_a2b1 complex	ENSG00000197565		TRUE	FALSE	FALSE	NSC.EC	0.285	0.001	O	CPI-SC061137A41_NSC.EC	3	1.81097
CPI-SS09808DEAE	CD74_APP	ENSG00000019582	ENSG00000142192	FALSE	TRUE	FALSE	TAPC.ImN	1.196	0.001	O	CPI-SS09808DEAE_TAPC.ImN	3	-0.258217
CPI-SC061137A41	COL4A6_a2b1 complex	ENSG00000197565		TRUE	FALSE	FALSE	NSC.ExN	0.133	0.005	O	CPI-SC061137A41_NSC.ExN	2.30103	2.9105
CPI-SC061137A41	COL4A6_a2b1 complex	ENSG00000197565		TRUE	FALSE	FALSE	NSC.ImN	0.143	0.001	O	CPI-SC061137A41_NSC.ImN	3	2.80591
CPI-SS09C06644C	CADM3_CADM1	ENSG00000162706	ENSG00000182985	FALSE	FALSE	FALSE	TAPC.ImN	1.135	0.001	O	CPI-SS09C06644C_TAPC.ImN	3	-0.182692
CPI-SS0B3829651	CADM3_EPB41L1	ENSG00000162706	ENSG00000088367	FALSE	FALSE	FALSE	TAPC.ImN	0.441	0.001	O	CPI-SS0B3829651_TAPC.ImN	3	1.18115
CPI-SS02D18D12B	CADM3_CADM4	ENSG00000162706	ENSG00000105767	FALSE	FALSE	FALSE	TAPC.ImN	0.156	0.001	O	CPI-SS02D18D12B_TAPC.ImN	3	2.68038
CPI-SS0BFD8E056	EFNB2_EPHB1	ENSG00000125266	ENSG00000154928	FALSE	TRUE	TRUE	TAPC.ImN	0.31	0.001	O	CPI-SS0BFD8E056_TAPC.ImN	3	1.68966
CPI-SC061137A41	COL4A6_a2b1 complex	ENSG00000197565		TRUE	FALSE	FALSE	NSC.InN	0.151	0.001	O	CPI-SC061137A41_NSC.InN	3	2.72738
CPI-SS087E0E3FB	EFNB2_EPHA4	ENSG00000125266	ENSG00000116106	FALSE	TRUE	TRUE	TAPC.ImN	0.78	0.001	O	CPI-SS087E0E3FB_TAPC.ImN	3	0.358454
CPI-SC061137A41	COL4A6_a2b1 complex	ENSG00000197565		TRUE	FALSE	FALSE	NSC.Microglia	0.153	0.001	O	CPI-SC061137A41_NSC.Microglia	3	2.7084
CPI-SC061137A41	COL4A6_a2b1 complex	ENSG00000197565		TRUE	FALSE	FALSE	NSC.TAPC	0.133	0.005	O	CPI-SC061137A41_NSC.TAPC	2.30103	2.9105
CPI-SS0B990492C	CADM1_NECTIN3	ENSG00000182985	ENSG00000177707	FALSE	FALSE	FALSE	TAPC.ImN	1.022	0.001	O	CPI-SS0B990492C_TAPC.ImN	3	-0.0313952
CPI-SC061137A41	COL4A6_a2b1 complex	ENSG00000197565		TRUE	FALSE	FALSE	NSC.NSC	0.144	0.001	O	CPI-SC061137A41_NSC.NSC	3	2.79586
CPI-SC061137A41	COL4A6_a2b1 complex	ENSG00000197565		TRUE	FALSE	FALSE	NSC.OPC	0.132	0.001	O	CPI-SC061137A41_NSC.OPC	3	2.92139
CPI-SC061137A41	COL4A6_a2b1 complex	ENSG00000197565		TRUE	FALSE	FALSE	NSC.Pericyte	0.267	0.001	O	CPI-SC061137A41_NSC.Pericyte	3	1.90509
CPI-SC061137A41	COL4A6_a2b1 complex	ENSG00000197565		TRUE	FALSE	FALSE	NSC.T	0.152	0.001	O	CPI-SC061137A41_NSC.T	3	2.71786
CPI-SC061137A41	COL4A6_a2b1 complex	ENSG00000197565		TRUE	FALSE	FALSE	NSC.VLMC	0.184	0.001	O	CPI-SC061137A41_NSC.VLMC	3	2.44222
CPI-SC0F516B854	COL5A2_a10b1 complex	ENSG00000204262		TRUE	FALSE	FALSE	OPC.EC	0.28	0.001	O	CPI-SC0F516B854_OPC.EC	3	1.8365
CPI-SS082ABF1EA	EFNB2_EPHB3	ENSG00000125266	ENSG00000182580	FALSE	TRUE	TRUE	TAPC.InN	0.171	0.001	O	CPI-SS082ABF1EA_TAPC.InN	3	2.54793
CPI-SC0F516B854	COL5A2_a10b1 complex	ENSG00000204262		TRUE	FALSE	FALSE	OPC.ExN	0.182	0.001	O	CPI-SC0F516B854_OPC.ExN	3	2.45799
CPI-SC0F516B854	COL5A2_a10b1 complex	ENSG00000204262		TRUE	FALSE	FALSE	OPC.ImN	0.167	0.001	O	CPI-SC0F516B854_OPC.ImN	3	2.58208
CPI-SC0F516B854	COL5A2_a10b1 complex	ENSG00000204262		TRUE	FALSE	FALSE	OPC.Pericyte	0.307	0.001	O	CPI-SC0F516B854_OPC.Pericyte	3	1.70369
CPI-SC0F516B854	COL5A2_a10b1 complex	ENSG00000204262		TRUE	FALSE	FALSE	OPC.VLMC	0.273	0.001	O	CPI-SC0F516B854_OPC.VLMC	3	1.87303
CPI-SC0DF641DAA	COL5A2_a11b1 complex	ENSG00000204262		TRUE	FALSE	FALSE	OPC.VLMC	0.158	0.001	O	CPI-SC0DF641DAA_OPC.VLMC	3	2.662
CPI-SC0545E2502	COL5A2_a1b1 complex	ENSG00000204262		TRUE	FALSE	FALSE	OPC.EC	0.471	0.001	O	CPI-SC0545E2502_OPC.EC	3	1.0862
CPI-SS0B3829651	CADM3_EPB41L1	ENSG00000162706	ENSG00000088367	FALSE	FALSE	FALSE	TAPC.InN	0.528	0.001	O	CPI-SS0B3829651_TAPC.InN	3	0.92139
CPI-SS00550260E	CADM3_NECTIN3	ENSG00000162706	ENSG00000177707	FALSE	FALSE	FALSE	TAPC.InN	0.254	0.001	O	CPI-SS00550260E_TAPC.InN	3	1.9771
CPI-SS02D18D12B	CADM3_CADM4	ENSG00000162706	ENSG00000105767	FALSE	FALSE	FALSE	TAPC.InN	0.186	0.001	O	CPI-SS02D18D12B_TAPC.InN	3	2.42663
CPI-SS0BFD8E056	EFNB2_EPHB1	ENSG00000125266	ENSG00000154928	FALSE	TRUE	TRUE	TAPC.InN	0.284	0.001	O	CPI-SS0BFD8E056_TAPC.InN	3	1.81604
CPI-SS087E0E3FB	EFNB2_EPHA4	ENSG00000125266	ENSG00000116106	FALSE	TRUE	TRUE	TAPC.InN	0.348	0.001	O	CPI-SS087E0E3FB_TAPC.InN	3	1.52284
CPI-SC0545E2502	COL5A2_a1b1 complex	ENSG00000204262		TRUE	FALSE	FALSE	OPC.Pericyte	0.842	0.001	O	CPI-SC0545E2502_OPC.Pericyte	3	0.248108
CPI-SS0889E281D	CADM1_CADM1	ENSG00000182985	ENSG00000182985	FALSE	FALSE	FALSE	TAPC.InN	1.626	0.001	O	CPI-SS0889E281D_TAPC.InN	3	-0.701327
CPI-SS0B990492C	CADM1_NECTIN3	ENSG00000182985	ENSG00000177707	FALSE	FALSE	FALSE	TAPC.InN	1.138	0.001	O	CPI-SS0B990492C_TAPC.InN	3	-0.186501
CPI-SC0545E2502	COL5A2_a1b1 complex	ENSG00000204262		TRUE	FALSE	FALSE	OPC.T	0.343	0.001	O	CPI-SC0545E2502_OPC.T	3	1.54372
CPI-SC0545E2502	COL5A2_a1b1 complex	ENSG00000204262		TRUE	FALSE	FALSE	OPC.VLMC	0.593	0.001	O	CPI-SC0545E2502_OPC.VLMC	3	0.753896
CPI-SC0CA7B34A5	COL5A2_a2b1 complex	ENSG00000204262		TRUE	FALSE	FALSE	InN.ImN	0.197	0.005	O	CPI-SC0CA7B34A5_InN.ImN	2.30103	2.34373
CPI-SC0CA7B34A5	COL5A2_a2b1 complex	ENSG00000204262		TRUE	FALSE	FALSE	InN.InN	0.205	0.005	O	CPI-SC0CA7B34A5_InN.InN	2.30103	2.2863
CPI-SC0CA7B34A5	COL5A2_a2b1 complex	ENSG00000204262		TRUE	FALSE	FALSE	InN.Microglia	0.208	0.001	O	CPI-SC0CA7B34A5_InN.Microglia	3	2.26534
CPI-SS02FBD007E	NECTIN2_NECTIN3	ENSG00000130202	ENSG00000177707	FALSE	TRUE	FALSE	TAPC.InN	0.263	0.001	O	CPI-SS02FBD007E_TAPC.InN	3	1.92687
CPI-SC0CA7B34A5	COL5A2_a2b1 complex	ENSG00000204262		TRUE	FALSE	FALSE	InN.NSC	0.199	0.001	O	CPI-SC0CA7B34A5_InN.NSC	3	2.32916
CPI-SC0CA7B34A5	COL5A2_a2b1 complex	ENSG00000204262		TRUE	FALSE	FALSE	InN.OPC	0.186	0.045	O	CPI-SC0CA7B34A5_InN.OPC	1.34679	2.42663
CPI-SS0822AEF5F	PTPRC_MRC1	ENSG00000262418	ENSG00000260314	FALSE	FALSE	TRUE	TAPC.Microglia	0.693	0.001	O	CPI-SS0822AEF5F_TAPC.Microglia	3	0.529073
CPI-SS03E7587E4	ADORA1_ENTPD1	ENSG00000163485	ENSG00000138185	FALSE	TRUE	FALSE	TAPC.Microglia	1.204	0.001	O	CPI-SS03E7587E4_TAPC.Microglia	3	-0.267835
CPI-SC0CA7B34A5	COL5A2_a2b1 complex	ENSG00000204262		TRUE	FALSE	FALSE	InN.T	0.206	0.01	O	CPI-SC0CA7B34A5_InN.T	2	2.27928
CPI-SC0CA7B34A5	COL5A2_a2b1 complex	ENSG00000204262		TRUE	FALSE	FALSE	OPC.EC	0.297	0.001	O	CPI-SC0CA7B34A5_OPC.EC	3	1.75147
CPI-SC0CA7B34A5	COL5A2_a2b1 complex	ENSG00000204262		TRUE	FALSE	FALSE	OPC.Pericyte	0.279	0.001	O	CPI-SC0CA7B34A5_OPC.Pericyte	3	1.84166
CPI-SC0CA7B34A5	COL5A2_a2b1 complex	ENSG00000204262		TRUE	FALSE	FALSE	OPC.VLMC	0.196	0.01	O	CPI-SC0CA7B34A5_OPC.VLMC	2	2.35107
CPI-SC0F74C069F	COL9A1_a10b1 complex	ENSG00000112280		TRUE	FALSE	FALSE	NSC.EC	0.293	0.001	O	CPI-SC0F74C069F_NSC.EC	3	1.77103
CPI-SC0F74C069F	COL9A1_a10b1 complex	ENSG00000112280		TRUE	FALSE	FALSE	NSC.Pericyte	0.32	0.001	O	CPI-SC0F74C069F_NSC.Pericyte	3	1.64386
CPI-SC05B6D413B	COL9A1_a1b1 complex	ENSG00000112280		TRUE	FALSE	FALSE	NSC.T	0.356	0.001	O	CPI-SC05B6D413B_NSC.T	3	1.49005
CPI-SS086615F9B	CSF1_CELSR3	ENSG00000184371	ENSG00000008300	TRUE	FALSE	TRUE	EC.TAPC	0.211	0.001	O	CPI-SS086615F9B_EC.TAPC	3	2.24469
CPI-SS09C06644C	CADM3_CADM1	ENSG00000162706	ENSG00000182985	FALSE	FALSE	FALSE	TAPC.TAPC	1.024	0.001	O	CPI-SS09C06644C_TAPC.TAPC	3	-0.0342157
CPI-SS0B3829651	CADM3_EPB41L1	ENSG00000162706	ENSG00000088367	FALSE	FALSE	FALSE	TAPC.TAPC	0.46	0.001	O	CPI-SS0B3829651_TAPC.TAPC	3	1.12029
CPI-SS086615F9B	CSF1_CELSR3	ENSG00000184371	ENSG00000008300	TRUE	FALSE	TRUE	NSC.TAPC	0.13	0.001	O	CPI-SS086615F9B_NSC.TAPC	3	2.94342
CPI-SS00550260E	CADM3_NECTIN3	ENSG00000162706	ENSG00000177707	FALSE	FALSE	FALSE	TAPC.TAPC	0.16	0.001	O	CPI-SS00550260E_TAPC.TAPC	3	2.64386
CPI-SS02D18D12B	CADM3_CADM4	ENSG00000162706	ENSG00000105767	FALSE	FALSE	FALSE	TAPC.TAPC	0.126	0.025	O	CPI-SS02D18D12B_TAPC.TAPC	1.60206	2.9885
CPI-SS0BFD8E056	EFNB2_EPHB1	ENSG00000125266	ENSG00000154928	FALSE	TRUE	TRUE	TAPC.TAPC	0.707	0.001	O	CPI-SS0BFD8E056_TAPC.TAPC	3	0.500218
CPI-SS087E0E3FB	EFNB2_EPHA4	ENSG00000125266	ENSG00000116106	FALSE	TRUE	TRUE	TAPC.TAPC	0.291	0.001	O	CPI-SS087E0E3FB_TAPC.TAPC	3	1.78091
CPI-SS086615F9B	CSF1_CELSR3	ENSG00000184371	ENSG00000008300	TRUE	FALSE	TRUE	OL.ExN	0.138	0.001	O	CPI-SS086615F9B_OL.ExN	3	2.85726
CPI-SS0889E281D	CADM1_CADM1	ENSG00000182985	ENSG00000182985	FALSE	FALSE	FALSE	TAPC.TAPC	1.908	0.001	O	CPI-SS0889E281D_TAPC.TAPC	3	-0.932061
CPI-SS0B990492C	CADM1_NECTIN3	ENSG00000182985	ENSG00000177707	FALSE	FALSE	FALSE	TAPC.TAPC	1.043	0.001	O	CPI-SS0B990492C_TAPC.TAPC	3	-0.0607392
CPI-SS086615F9B	CSF1_CELSR3	ENSG00000184371	ENSG00000008300	TRUE	FALSE	TRUE	OL.ImN	0.112	0.001	O	CPI-SS086615F9B_OL.ImN	3	3.15843
CPI-SS086615F9B	CSF1_CELSR3	ENSG00000184371	ENSG00000008300	TRUE	FALSE	TRUE	OL.InN	0.147	0.001	O	CPI-SS086615F9B_OL.InN	3	2.76611
CPI-SS086615F9B	CSF1_CELSR3	ENSG00000184371	ENSG00000008300	TRUE	FALSE	TRUE	OL.TAPC	0.136	0.001	O	CPI-SS086615F9B_OL.TAPC	3	2.87832
CPI-SS02FBD007E	NECTIN2_NECTIN3	ENSG00000130202	ENSG00000177707	FALSE	TRUE	FALSE	TAPC.TAPC	0.168	0.01	O	CPI-SS02FBD007E_TAPC.TAPC	2	2.57347
CPI-SS086615F9B	CSF1_CELSR3	ENSG00000184371	ENSG00000008300	TRUE	FALSE	TRUE	VLMC.TAPC	0.191	0.001	O	CPI-SS086615F9B_VLMC.TAPC	3	2.38836
CPI-SS068C129D6	CSF1_SIRPA	ENSG00000184371	ENSG00000198053	TRUE	FALSE	TRUE	OL.ExN	0.398	0.001	O	CPI-SS068C129D6_OL.ExN	3	1.32916
CPI-SS068C129D6	CSF1_SIRPA	ENSG00000184371	ENSG00000198053	TRUE	FALSE	TRUE	OL.Microglia	0.508	0.001	O	CPI-SS068C129D6_OL.Microglia	3	0.9771
CPI-SS068C129D6	CSF1_SIRPA	ENSG00000184371	ENSG00000198053	TRUE	FALSE	TRUE	OL.NSC	0.602	0.001	O	CPI-SS068C129D6_OL.NSC	3	0.732165
CPI-SS03105D292	CSF1_SLC7A1	ENSG00000184371	ENSG00000139514	TRUE	FALSE	TRUE	EC.OPC	0.182	0.001	O	CPI-SS03105D292_EC.OPC	3	2.45799
CPI-SS09C06644C	CADM3_CADM1	ENSG00000162706	ENSG00000182985	FALSE	FALSE	FALSE	TAPC.NSC	1.353	0.001	O	CPI-SS09C06644C_TAPC.NSC	3	-0.436162
CPI-SS03105D292	CSF1_SLC7A1	ENSG00000184371	ENSG00000139514	TRUE	FALSE	TRUE	NSC.OPC	0.101	0.005	O	CPI-SS03105D292_NSC.OPC	2.30103	3.30757
CPI-SS03105D292	CSF1_SLC7A1	ENSG00000184371	ENSG00000139514	TRUE	FALSE	TRUE	OL.EC	1.565	0.001	O	CPI-SS03105D292_OL.EC	3	-0.646163
CPI-SS00550260E	CADM3_NECTIN3	ENSG00000162706	ENSG00000177707	FALSE	FALSE	FALSE	TAPC.NSC	0.339	0.001	O	CPI-SS00550260E_TAPC.NSC	3	1.56064
CPI-SS02D18D12B	CADM3_CADM4	ENSG00000162706	ENSG00000105767	FALSE	FALSE	FALSE	TAPC.NSC	0.224	0.001	O	CPI-SS02D18D12B_TAPC.NSC	3	2.15843
CPI-SS0BFD8E056	EFNB2_EPHB1	ENSG00000125266	ENSG00000154928	FALSE	TRUE	TRUE	TAPC.NSC	0.963	0.001	O	CPI-SS0BFD8E056_TAPC.NSC	3	0.0543923
CPI-SS03105D292	CSF1_SLC7A1	ENSG00000184371	ENSG00000139514	TRUE	FALSE	TRUE	OL.ExN	0.186	0.001	O	CPI-SS03105D292_OL.ExN	3	2.42663
CPI-SS087E0E3FB	EFNB2_EPHA4	ENSG00000125266	ENSG00000116106	FALSE	TRUE	TRUE	TAPC.NSC	0.242	0.001	O	CPI-SS087E0E3FB_TAPC.NSC	3	2.04692
CPI-SS03105D292	CSF1_SLC7A1	ENSG00000184371	ENSG00000139514	TRUE	FALSE	TRUE	OL.ImN	0.144	0.001	O	CPI-SS03105D292_OL.ImN	3	2.79586
CPI-SS0B990492C	CADM1_NECTIN3	ENSG00000182985	ENSG00000177707	FALSE	FALSE	FALSE	TAPC.NSC	1.223	0.001	O	CPI-SS0B990492C_TAPC.NSC	3	-0.290424
CPI-SS03105D292	CSF1_SLC7A1	ENSG00000184371	ENSG00000139514	TRUE	FALSE	TRUE	OL.InN	0.161	0.001	O	CPI-SS03105D292_OL.InN	3	2.63487
CPI-SS03105D292	CSF1_SLC7A1	ENSG00000184371	ENSG00000139514	TRUE	FALSE	TRUE	OL.TAPC	0.136	0.001	O	CPI-SS03105D292_OL.TAPC	3	2.87832
CPI-SS02FBD007E	NECTIN2_NECTIN3	ENSG00000130202	ENSG00000177707	FALSE	TRUE	FALSE	TAPC.NSC	0.348	0.001	O	CPI-SS02FBD007E_TAPC.NSC	3	1.52284
CPI-SS03105D292	CSF1_SLC7A1	ENSG00000184371	ENSG00000139514	TRUE	FALSE	TRUE	OL.OPC	0.107	0.001	O	CPI-SS03105D292_OL.OPC	3	3.22432
CPI-SS03105D292	CSF1_SLC7A1	ENSG00000184371	ENSG00000139514	TRUE	FALSE	TRUE	VLMC.OPC	0.162	0.001	O	CPI-SS03105D292_VLMC.OPC	3	2.62593
CPI-SS0B01CF3AB	CSF1R_CSF1	ENSG00000182578	ENSG00000184371	TRUE	TRUE	FALSE	Microglia.OL	1.025	0.001	O	CPI-SS0B01CF3AB_Microglia.OL	3	-0.0356239
CPI-SS09808DEAE	CD74_APP	ENSG00000019582	ENSG00000142192	FALSE	TRUE	FALSE	TAPC.OL	1.12	0.001	O	CPI-SS09808DEAE_TAPC.OL	3	-0.163499
CPI-SS09C06644C	CADM3_CADM1	ENSG00000162706	ENSG00000182985	FALSE	FALSE	FALSE	TAPC.OL	1.172	0.001	O	CPI-SS09C06644C_TAPC.OL	3	-0.228973
CPI-SS0B3829651	CADM3_EPB41L1	ENSG00000162706	ENSG00000088367	FALSE	FALSE	FALSE	TAPC.OL	0.36	0.001	O	CPI-SS0B3829651_TAPC.OL	3	1.47393
CPI-SS05A8552D7	EDA_EDAR	ENSG00000158813	ENSG00000135960	TRUE	FALSE	TRUE	Microglia.ImN	0.303	0.001	O	CPI-SS05A8552D7_Microglia.ImN	3	1.72261
CPI-SS00550260E	CADM3_NECTIN3	ENSG00000162706	ENSG00000177707	FALSE	FALSE	FALSE	TAPC.OL	0.208	0.001	O	CPI-SS00550260E_TAPC.OL	3	2.26534
CPI-SS02D18D12B	CADM3_CADM4	ENSG00000162706	ENSG00000105767	FALSE	FALSE	FALSE	TAPC.OL	0.207	0.001	O	CPI-SS02D18D12B_TAPC.OL	3	2.2723
CPI-SS0B990492C	CADM1_NECTIN3	ENSG00000182985	ENSG00000177707	FALSE	FALSE	FALSE	TAPC.OL	1.092	0.001	O	CPI-SS0B990492C_TAPC.OL	3	-0.126973
CPI-SS05A8552D7	EDA_EDAR	ENSG00000158813	ENSG00000135960	TRUE	FALSE	TRUE	OPC.ImN	0.273	0.001	O	CPI-SS05A8552D7_OPC.ImN	3	1.87303
CPI-SS09E3F5044	EFNA5_EPHA5	ENSG00000184349	ENSG00000145242	FALSE	FALSE	TRUE	TAPC.OL	0.608	0.001	O	CPI-SS09E3F5044_TAPC.OL	3	0.717857
CPI-SS05A8552D7	EDA_EDAR	ENSG00000158813	ENSG00000135960	TRUE	FALSE	TRUE	VLMC.ImN	0.375	0.001	O	CPI-SS05A8552D7_VLMC.ImN	3	1.41504
CPI-SS088A0A760	EGFR_COPA	ENSG00000146648	ENSG00000122218	TRUE	TRUE	FALSE	Pericyte.ExN	0.431	0.001	O	CPI-SS088A0A760_Pericyte.ExN	3	1.21424
CPI-SS02FBD007E	NECTIN2_NECTIN3	ENSG00000130202	ENSG00000177707	FALSE	TRUE	FALSE	TAPC.OL	0.217	0.001	O	CPI-SS02FBD007E_TAPC.OL	3	2.20423
CPI-SS088A0A760	EGFR_COPA	ENSG00000146648	ENSG00000122218	TRUE	TRUE	FALSE	Pericyte.ImN	0.409	0.005	O	CPI-SS088A0A760_Pericyte.ImN	2.30103	1.28983
CPI-SS088A0A760	EGFR_COPA	ENSG00000146648	ENSG00000122218	TRUE	TRUE	FALSE	Pericyte.InN	0.429	0.001	O	CPI-SS088A0A760_Pericyte.InN	3	1.22095
CPI-SS08CA619FE	EGFR_GRN	ENSG00000146648	ENSG00000030582	TRUE	TRUE	FALSE	Pericyte.InN	0.161	0.035	O	CPI-SS08CA619FE_Pericyte.InN	1.45593	2.63487
CPI-SS08CA619FE	EGFR_GRN	ENSG00000146648	ENSG00000030582	TRUE	TRUE	FALSE	Pericyte.NSC	0.165	0.025	O	CPI-SS08CA619FE_Pericyte.NSC	1.60206	2.59946
CPI-SS00EDDD458	EGFR_MIF	ENSG00000146648	ENSG00000276701	TRUE	TRUE	FALSE	Pericyte.ImN	0.139	0.001	O	CPI-SS00EDDD458_Pericyte.ImN	3	2.84684
CPI-SS09C06644C	CADM3_CADM1	ENSG00000162706	ENSG00000182985	FALSE	FALSE	FALSE	TAPC.OPC	0.966	0.001	O	CPI-SS09C06644C_TAPC.OPC	3	0.0499049
CPI-SS0B3829651	CADM3_EPB41L1	ENSG00000162706	ENSG00000088367	FALSE	FALSE	FALSE	TAPC.OPC	0.28	0.001	O	CPI-SS0B3829651_TAPC.OPC	3	1.8365
CPI-SS00550260E	CADM3_NECTIN3	ENSG00000162706	ENSG00000177707	FALSE	FALSE	FALSE	TAPC.OPC	0.471	0.001	O	CPI-SS00550260E_TAPC.OPC	3	1.0862
CPI-SS02D18D12B	CADM3_CADM4	ENSG00000162706	ENSG00000105767	FALSE	FALSE	FALSE	TAPC.OPC	0.231	0.001	O	CPI-SS02D18D12B_TAPC.OPC	3	2.11404
CPI-SS0BFD8E056	EFNB2_EPHB1	ENSG00000125266	ENSG00000154928	FALSE	TRUE	TRUE	TAPC.OPC	0.435	0.001	O	CPI-SS0BFD8E056_TAPC.OPC	3	1.20091
CPI-SS0B02DE712	EGFR_NRG1	ENSG00000146648	ENSG00000157168	TRUE	TRUE	TRUE	EC.EC	0.657	0.001	O	CPI-SS0B02DE712_EC.EC	3	0.606035
CPI-SS0B02DE712	EGFR_NRG1	ENSG00000146648	ENSG00000157168	TRUE	TRUE	TRUE	InN.EC	0.54	0.001	O	CPI-SS0B02DE712_InN.EC	3	0.888969
CPI-SS0B02DE712	EGFR_NRG1	ENSG00000146648	ENSG00000157168	TRUE	TRUE	TRUE	NSC.EC	0.546	0.001	O	CPI-SS0B02DE712_NSC.EC	3	0.873027
CPI-SS0B02DE712	EGFR_NRG1	ENSG00000146648	ENSG00000157168	TRUE	TRUE	TRUE	OPC.EC	0.648	0.001	O	CPI-SS0B02DE712_OPC.EC	3	0.625934
CPI-SS02FBD007E	NECTIN2_NECTIN3	ENSG00000130202	ENSG00000177707	FALSE	TRUE	FALSE	TAPC.OPC	0.48	0.001	O	CPI-SS02FBD007E_TAPC.OPC	3	1.05889
CPI-SS0B02DE712	EGFR_NRG1	ENSG00000146648	ENSG00000157168	TRUE	TRUE	TRUE	VLMC.EC	0.506	0.001	O	CPI-SS0B02DE712_VLMC.EC	3	0.982791
CPI-SS0055264F3	EGFR_TGFB1	ENSG00000146648	ENSG00000105329	TRUE	TRUE	FALSE	VLMC.ExN	0.489	0.001	O	CPI-SS0055264F3_VLMC.ExN	3	1.03209
CPI-SS0055264F3	EGFR_TGFB1	ENSG00000146648	ENSG00000105329	TRUE	TRUE	FALSE	VLMC.ImN	0.475	0.001	O	CPI-SS0055264F3_VLMC.ImN	3	1.074
CPI-SS0055264F3	EGFR_TGFB1	ENSG00000146648	ENSG00000105329	TRUE	TRUE	FALSE	VLMC.OL	0.511	0.001	O	CPI-SS0055264F3_VLMC.OL	3	0.968605
CPI-SS0055264F3	EGFR_TGFB1	ENSG00000146648	ENSG00000105329	TRUE	TRUE	FALSE	VLMC.OPC	0.47	0.001	O	CPI-SS0055264F3_VLMC.OPC	3	1.08927
CPI-SS0DC4D593E	EPHB6_EFNB1	ENSG00000275482	ENSG00000090776	TRUE	TRUE	FALSE	ImN.ExN	0.057	0.015	O	CPI-SS0DC4D593E_ImN.ExN	1.82391	4.13289
CPI-SS0DC4D593E	EPHB6_EFNB1	ENSG00000275482	ENSG00000090776	TRUE	TRUE	FALSE	ImN.ImN	0.067	0.001	O	CPI-SS0DC4D593E_ImN.ImN	3	3.8997
CPI-SS0B3829651	CADM3_EPB41L1	ENSG00000162706	ENSG00000088367	FALSE	FALSE	FALSE	TAPC.Pericyte	0.325	0.001	O	CPI-SS0B3829651_TAPC.Pericyte	3	1.62149
CPI-SS00550260E	CADM3_NECTIN3	ENSG00000162706	ENSG00000177707	FALSE	FALSE	FALSE	TAPC.Pericyte	0.332	0.001	O	CPI-SS00550260E_TAPC.Pericyte	3	1.59074
CPI-SS02D18D12B	CADM3_CADM4	ENSG00000162706	ENSG00000105767	FALSE	FALSE	FALSE	TAPC.Pericyte	0.208	0.001	O	CPI-SS02D18D12B_TAPC.Pericyte	3	2.26534
CPI-SS0DC4D593E	EPHB6_EFNB1	ENSG00000275482	ENSG00000090776	TRUE	TRUE	FALSE	ImN.InN	0.069	0.001	O	CPI-SS0DC4D593E_ImN.InN	3	3.85726
CPI-SS090FC28E1	EPHB6_EFNB2	ENSG00000275482	ENSG00000125266	TRUE	TRUE	TRUE	ExN.TAPC	0.346	0.001	O	CPI-SS090FC28E1_ExN.TAPC	3	1.53116
CPI-SS090FC28E1	EPHB6_EFNB2	ENSG00000275482	ENSG00000125266	TRUE	TRUE	TRUE	ImN.EC	0.153	0.001	O	CPI-SS090FC28E1_ImN.EC	3	2.7084
CPI-SS0B990492C	CADM1_NECTIN3	ENSG00000182985	ENSG00000177707	FALSE	FALSE	FALSE	TAPC.Pericyte	1.216	0.001	O	CPI-SS0B990492C_TAPC.Pericyte	3	-0.282143
CPI-SS090FC28E1	EPHB6_EFNB2	ENSG00000275482	ENSG00000125266	TRUE	TRUE	TRUE	ImN.ExN	0.139	0.001	O	CPI-SS090FC28E1_ImN.ExN	3	2.84684
CPI-SS090FC28E1	EPHB6_EFNB2	ENSG00000275482	ENSG00000125266	TRUE	TRUE	TRUE	ImN.ImN	0.093	0.001	O	CPI-SS090FC28E1_ImN.ImN	3	3.42663
CPI-SS09E3F5044	EFNA5_EPHA5	ENSG00000184349	ENSG00000145242	FALSE	FALSE	TRUE	TAPC.Pericyte	0.641	0.001	O	CPI-SS09E3F5044_TAPC.Pericyte	3	0.641604
CPI-SS02FBD007E	NECTIN2_NECTIN3	ENSG00000130202	ENSG00000177707	FALSE	TRUE	FALSE	TAPC.Pericyte	0.341	0.001	O	CPI-SS02FBD007E_TAPC.Pericyte	3	1.55216
CPI-SS090FC28E1	EPHB6_EFNB2	ENSG00000275482	ENSG00000125266	TRUE	TRUE	TRUE	ImN.InN	0.146	0.001	O	CPI-SS090FC28E1_ImN.InN	3	2.77596
CPI-SS090FC28E1	EPHB6_EFNB2	ENSG00000275482	ENSG00000125266	TRUE	TRUE	TRUE	ImN.TAPC	0.166	0.001	O	CPI-SS090FC28E1_ImN.TAPC	3	2.59074
CPI-SS090FC28E1	EPHB6_EFNB2	ENSG00000275482	ENSG00000125266	TRUE	TRUE	TRUE	ImN.NSC	0.071	0.001	O	CPI-SS090FC28E1_ImN.NSC	3	3.81604
CPI-SS090FC28E1	EPHB6_EFNB2	ENSG00000275482	ENSG00000125266	TRUE	TRUE	TRUE	InN.TAPC	0.348	0.001	O	CPI-SS090FC28E1_InN.TAPC	3	1.52284
CPI-SS090FC28E1	EPHB6_EFNB2	ENSG00000275482	ENSG00000125266	TRUE	TRUE	TRUE	TAPC.TAPC	0.209	0.001	O	CPI-SS090FC28E1_TAPC.TAPC	3	2.25843
CPI-SS08718E4FB	EPHB6_EFNB3	ENSG00000275482	ENSG00000108947	TRUE	TRUE	TRUE	ImN.ExN	0.068	0.001	O	CPI-SS08718E4FB_ImN.ExN	3	3.87832
CPI-SS08718E4FB	EPHB6_EFNB3	ENSG00000275482	ENSG00000108947	TRUE	TRUE	TRUE	ImN.ImN	0.1	0.001	O	CPI-SS08718E4FB_ImN.ImN	3	3.32193
CPI-SS08718E4FB	EPHB6_EFNB3	ENSG00000275482	ENSG00000108947	TRUE	TRUE	TRUE	ImN.InN	0.061	0.001	O	CPI-SS08718E4FB_ImN.InN	3	4.03505
CPI-SS0BF9FA3F2	ERBB3_NRG1	ENSG00000065361	ENSG00000157168	TRUE	TRUE	TRUE	NSC.ExN	1.514	0.001	O	CPI-SS0BF9FA3F2_NSC.ExN	3	-0.598365
CPI-SS0BF9FA3F2	ERBB3_NRG1	ENSG00000065361	ENSG00000157168	TRUE	TRUE	TRUE	NSC.ImN	1.379	0.001	O	CPI-SS0BF9FA3F2_NSC.ImN	3	-0.463622
CPI-SS0BF9FA3F2	ERBB3_NRG1	ENSG00000065361	ENSG00000157168	TRUE	TRUE	TRUE	NSC.TAPC	2.296	0.001	O	CPI-SS0BF9FA3F2_NSC.TAPC	3	-1.19912
CPI-SS0BF9FA3F2	ERBB3_NRG1	ENSG00000065361	ENSG00000157168	TRUE	TRUE	TRUE	NSC.OPC	1.296	0.001	O	CPI-SS0BF9FA3F2_NSC.OPC	3	-0.374066
CPI-SS0BF9FA3F2	ERBB3_NRG1	ENSG00000065361	ENSG00000157168	TRUE	TRUE	TRUE	OL.EC	0.571	0.01	O	CPI-SS0BF9FA3F2_OL.EC	2	0.808437
CPI-SS074CF011C	ERBB4_NRG4	ENSG00000178568	ENSG00000169752	TRUE	TRUE	FALSE	ImN.ExN	0.982	0.001	O	CPI-SS074CF011C_ImN.ExN	3	0.0262051
CPI-SS074CF011C	ERBB4_NRG4	ENSG00000178568	ENSG00000169752	TRUE	TRUE	FALSE	ImN.ImN	0.907	0.045	O	CPI-SS074CF011C_ImN.ImN	1.34679	0.140826
CPI-SS074CF011C	ERBB4_NRG4	ENSG00000178568	ENSG00000169752	TRUE	TRUE	FALSE	TAPC.ExN	1.041	0.001	O	CPI-SS074CF011C_TAPC.ExN	3	-0.0579701
CPI-SS08D0F9109	EFNB2_EPHB4	ENSG00000125266	ENSG00000196411	FALSE	TRUE	TRUE	TAPC.VLMC	0.208	0.001	O	CPI-SS08D0F9109_TAPC.VLMC	3	2.26534
CPI-SS074CF011C	ERBB4_NRG4	ENSG00000178568	ENSG00000169752	TRUE	TRUE	FALSE	TAPC.ImN	0.966	0.005	O	CPI-SS074CF011C_TAPC.ImN	2.30103	0.0499049
CPI-SS074CF011C	ERBB4_NRG4	ENSG00000178568	ENSG00000169752	TRUE	TRUE	FALSE	TAPC.InN	0.965	0.001	O	CPI-SS074CF011C_TAPC.InN	3	0.0513992
CPI-SC0C3E2D267	F10_aMb2 complex	ENSG00000126218		TRUE	FALSE	FALSE	OL.Microglia	0.282	0.001	O	CPI-SC0C3E2D267_OL.Microglia	3	1.82623
CPI-SC0C3E2D267	F10_aMb2 complex	ENSG00000126218		TRUE	FALSE	FALSE	OL.T	0.31	0.001	O	CPI-SC0C3E2D267_OL.T	3	1.68966
CPI-SS00550260E	CADM3_NECTIN3	ENSG00000162706	ENSG00000177707	FALSE	FALSE	FALSE	TAPC.VLMC	0.288	0.001	O	CPI-SS00550260E_TAPC.VLMC	3	1.79586
CPI-SS02D18D12B	CADM3_CADM4	ENSG00000162706	ENSG00000105767	FALSE	FALSE	FALSE	TAPC.VLMC	0.13	0.05	O	CPI-SS02D18D12B_TAPC.VLMC	1.30103	2.94342
CPI-SS087E0E3FB	EFNB2_EPHA4	ENSG00000125266	ENSG00000116106	FALSE	TRUE	TRUE	TAPC.VLMC	0.236	0.001	O	CPI-SS087E0E3FB_TAPC.VLMC	3	2.08314
CPI-SC0C3E2D267	F10_aMb2 complex	ENSG00000126218		TRUE	FALSE	FALSE	VLMC.Microglia	0.31	0.001	O	CPI-SC0C3E2D267_VLMC.Microglia	3	1.68966
CPI-SC0C3E2D267	F10_aMb2 complex	ENSG00000126218		TRUE	FALSE	FALSE	VLMC.T	0.338	0.001	O	CPI-SC0C3E2D267_VLMC.T	3	1.5649
CPI-SS0755A26DD	FGF1_FGFR1	ENSG00000113578	ENSG00000077782	TRUE	FALSE	TRUE	ExN.VLMC	0.525	0.001	O	CPI-SS0755A26DD_ExN.VLMC	3	0.929611
CPI-SS0B990492C	CADM1_NECTIN3	ENSG00000182985	ENSG00000177707	FALSE	FALSE	FALSE	TAPC.VLMC	1.171	0.001	O	CPI-SS0B990492C_TAPC.VLMC	3	-0.227741
CPI-SS0755A26DD	FGF1_FGFR1	ENSG00000113578	ENSG00000077782	TRUE	FALSE	TRUE	ImN.VLMC	0.506	0.001	O	CPI-SS0755A26DD_ImN.VLMC	3	0.982791
CPI-SS0755A26DD	FGF1_FGFR1	ENSG00000113578	ENSG00000077782	TRUE	FALSE	TRUE	OL.Microglia	0.838	0.001	O	CPI-SS0755A26DD_OL.Microglia	3	0.254978
CPI-SS09E3F5044	EFNA5_EPHA5	ENSG00000184349	ENSG00000145242	FALSE	FALSE	TRUE	TAPC.VLMC	0.61	0.001	O	CPI-SS09E3F5044_TAPC.VLMC	3	0.713119
CPI-SS02FBD007E	NECTIN2_NECTIN3	ENSG00000130202	ENSG00000177707	FALSE	TRUE	FALSE	TAPC.VLMC	0.297	0.001	O	CPI-SS02FBD007E_TAPC.VLMC	3	1.75147
CPI-SS0755A26DD	FGF1_FGFR1	ENSG00000113578	ENSG00000077782	TRUE	FALSE	TRUE	OL.NSC	0.965	0.001	O	CPI-SS0755A26DD_OL.NSC	3	0.0513992
CPI-SS0755A26DD	FGF1_FGFR1	ENSG00000113578	ENSG00000077782	TRUE	FALSE	TRUE	OL.OPC	0.579	0.001	O	CPI-SS0755A26DD_OL.OPC	3	0.788365
CPI-SS0755A26DD	FGF1_FGFR1	ENSG00000113578	ENSG00000077782	TRUE	FALSE	TRUE	OL.VLMC	0.528	0.001	O	CPI-SS0755A26DD_OL.VLMC	3	0.92139
CPI-SS0879B8E95	CD160_TNFRSF14	ENSG00000117281	ENSG00000273936	FALSE	TRUE	TRUE	NSC.EC	0.21	0.001	O	CPI-SS0879B8E95_NSC.EC	3	2.25154
CPI-SS012B7C21D	NOTCH1_DLL4	ENSG00000148400	ENSG00000128917	FALSE	TRUE	FALSE	NSC.EC	0.319	0.001	O	CPI-SS012B7C21D_NSC.EC	3	1.64837
CPI-SS027CDEA08	NOTCH2_DLL4	ENSG00000134250	ENSG00000128917	FALSE	TRUE	FALSE	NSC.EC	0.616	0.001	O	CPI-SS027CDEA08_NSC.EC	3	0.698998
CPI-SS0755A26DD	FGF1_FGFR1	ENSG00000113578	ENSG00000077782	TRUE	FALSE	TRUE	OPC.Microglia	0.814	0.001	O	CPI-SS0755A26DD_OPC.Microglia	3	0.296899
CPI-SS0755A26DD	FGF1_FGFR1	ENSG00000113578	ENSG00000077782	TRUE	FALSE	TRUE	OPC.NSC	0.942	0.001	O	CPI-SS0755A26DD_OPC.NSC	3	0.086201
CPI-SS0755A26DD	FGF1_FGFR1	ENSG00000113578	ENSG00000077782	TRUE	FALSE	TRUE	OPC.OPC	0.556	0.001	O	CPI-SS0755A26DD_OPC.OPC	3	0.846843
CPI-SS0755A26DD	FGF1_FGFR1	ENSG00000113578	ENSG00000077782	TRUE	FALSE	TRUE	OPC.VLMC	0.505	0.001	O	CPI-SS0755A26DD_OPC.VLMC	3	0.985645
CPI-SS0755A26DD	FGF1_FGFR1	ENSG00000113578	ENSG00000077782	TRUE	FALSE	TRUE	VLMC.Microglia	0.861	0.001	O	CPI-SS0755A26DD_VLMC.Microglia	3	0.215915
CPI-SS0755A26DD	FGF1_FGFR1	ENSG00000113578	ENSG00000077782	TRUE	FALSE	TRUE	VLMC.NSC	0.988	0.001	O	CPI-SS0755A26DD_VLMC.NSC	3	0.0174171
CPI-SS0755A26DD	FGF1_FGFR1	ENSG00000113578	ENSG00000077782	TRUE	FALSE	TRUE	VLMC.OPC	0.602	0.001	O	CPI-SS0755A26DD_VLMC.OPC	3	0.732165
CPI-SS0755A26DD	FGF1_FGFR1	ENSG00000113578	ENSG00000077782	TRUE	FALSE	TRUE	VLMC.VLMC	0.551	0.001	O	CPI-SS0755A26DD_VLMC.VLMC	3	0.859876
CPI-SS04A97448D	FGF1_FGFR2	ENSG00000113578	ENSG00000066468	TRUE	FALSE	TRUE	NSC.VLMC	0.647	0.001	O	CPI-SS04A97448D_NSC.VLMC	3	0.628162
CPI-SS04A97448D	FGF1_FGFR2	ENSG00000113578	ENSG00000066468	TRUE	FALSE	TRUE	OL.NSC	0.793	0.001	O	CPI-SS04A97448D_OL.NSC	3	0.334607
CPI-SS01A07768A	CD46_JAG1	ENSG00000117335	ENSG00000101384	FALSE	TRUE	FALSE	NSC.EC	0.612	0.001	O	CPI-SS01A07768A_NSC.EC	3	0.708396
CPI-SS04A97448D	FGF1_FGFR2	ENSG00000113578	ENSG00000066468	TRUE	FALSE	TRUE	OL.OL	1.019	0.001	O	CPI-SS04A97448D_OL.OL	3	-0.0271541
CPI-SS04A97448D	FGF1_FGFR2	ENSG00000113578	ENSG00000066468	TRUE	FALSE	TRUE	OPC.NSC	0.77	0.001	O	CPI-SS04A97448D_OPC.NSC	3	0.37707
CPI-SS04A97448D	FGF1_FGFR2	ENSG00000113578	ENSG00000066468	TRUE	FALSE	TRUE	OPC.OL	0.995	0.001	O	CPI-SS04A97448D_OPC.OL	3	0.00723157
CPI-SS04A97448D	FGF1_FGFR2	ENSG00000113578	ENSG00000066468	TRUE	FALSE	TRUE	Pericyte.VLMC	0.573	0.03	O	CPI-SS04A97448D_Pericyte.VLMC	1.52288	0.803393
CPI-SS04A97448D	FGF1_FGFR2	ENSG00000113578	ENSG00000066468	TRUE	FALSE	TRUE	VLMC.NSC	0.816	0.001	O	CPI-SS04A97448D_VLMC.NSC	3	0.293359
CPI-SS04A97448D	FGF1_FGFR2	ENSG00000113578	ENSG00000066468	TRUE	FALSE	TRUE	VLMC.OL	1.042	0.001	O	CPI-SS04A97448D_VLMC.OL	3	-0.0593553
CPI-SS015819E65	FGF1_FGFR3	ENSG00000113578	ENSG00000068078	TRUE	FALSE	TRUE	ExN.EC	0.134	0.001	O	CPI-SS015819E65_ExN.EC	3	2.8997
CPI-SS015819E65	FGF1_FGFR3	ENSG00000113578	ENSG00000068078	TRUE	FALSE	TRUE	ImN.EC	0.115	0.001	O	CPI-SS015819E65_ImN.EC	3	3.12029
CPI-SS015819E65	FGF1_FGFR3	ENSG00000113578	ENSG00000068078	TRUE	FALSE	TRUE	InN.EC	0.173	0.001	O	CPI-SS015819E65_InN.EC	3	2.53116
CPI-SS015819E65	FGF1_FGFR3	ENSG00000113578	ENSG00000068078	TRUE	FALSE	TRUE	NSC.EC	0.261	0.001	O	CPI-SS015819E65_NSC.EC	3	1.93788
CPI-SS015819E65	FGF1_FGFR3	ENSG00000113578	ENSG00000068078	TRUE	FALSE	TRUE	OL.EC	0.137	0.001	O	CPI-SS015819E65_OL.EC	3	2.86775
CPI-SS015819E65	FGF1_FGFR3	ENSG00000113578	ENSG00000068078	TRUE	FALSE	TRUE	OL.NSC	0.59	0.001	O	CPI-SS015819E65_OL.NSC	3	0.761213
CPI-SS0B87FE6E0	NOTCH1_JAG1	ENSG00000148400	ENSG00000101384	FALSE	TRUE	FALSE	NSC.ExN	0.259	0.001	O	CPI-SS0B87FE6E0_NSC.ExN	3	1.94898
CPI-SS015819E65	FGF1_FGFR3	ENSG00000113578	ENSG00000068078	TRUE	FALSE	TRUE	OPC.EC	0.114	0.001	O	CPI-SS015819E65_OPC.EC	3	3.13289
CPI-SS015819E65	FGF1_FGFR3	ENSG00000113578	ENSG00000068078	TRUE	FALSE	TRUE	OPC.NSC	0.567	0.001	O	CPI-SS015819E65_OPC.NSC	3	0.818579
CPI-SS015819E65	FGF1_FGFR3	ENSG00000113578	ENSG00000068078	TRUE	FALSE	TRUE	Pericyte.EC	0.187	0.001	O	CPI-SS015819E65_Pericyte.EC	3	2.41889
CPI-SS015819E65	FGF1_FGFR3	ENSG00000113578	ENSG00000068078	TRUE	FALSE	TRUE	VLMC.EC	0.16	0.001	O	CPI-SS015819E65_VLMC.EC	3	2.64386
CPI-SS015819E65	FGF1_FGFR3	ENSG00000113578	ENSG00000068078	TRUE	FALSE	TRUE	VLMC.NSC	0.613	0.001	O	CPI-SS015819E65_VLMC.NSC	3	0.706041
CPI-SS068C742A1	FGF1_TGFBR3	ENSG00000113578	ENSG00000069702	TRUE	FALSE	TRUE	OL.EC	0.512	0.001	O	CPI-SS068C742A1_OL.EC	3	0.965784
CPI-SS068C742A1	FGF1_TGFBR3	ENSG00000113578	ENSG00000069702	TRUE	FALSE	TRUE	OL.ImN	0.107	0.001	O	CPI-SS068C742A1_OL.ImN	3	3.22432
CPI-SS068C742A1	FGF1_TGFBR3	ENSG00000113578	ENSG00000069702	TRUE	FALSE	TRUE	OL.InN	0.174	0.001	O	CPI-SS068C742A1_OL.InN	3	2.52284
CPI-SS068C742A1	FGF1_TGFBR3	ENSG00000113578	ENSG00000069702	TRUE	FALSE	TRUE	OL.NSC	0.239	0.001	O	CPI-SS068C742A1_OL.NSC	3	2.06492
CPI-SS068C742A1	FGF1_TGFBR3	ENSG00000113578	ENSG00000069702	TRUE	FALSE	TRUE	OL.OPC	0.127	0.001	O	CPI-SS068C742A1_OL.OPC	3	2.9771
CPI-SS068C742A1	FGF1_TGFBR3	ENSG00000113578	ENSG00000069702	TRUE	FALSE	TRUE	OL.Pericyte	0.376	0.001	O	CPI-SS068C742A1_OL.Pericyte	3	1.4112
CPI-SS068C742A1	FGF1_TGFBR3	ENSG00000113578	ENSG00000069702	TRUE	FALSE	TRUE	OL.T	0.364	0.001	O	CPI-SS068C742A1_OL.T	3	1.45799
CPI-SS068C742A1	FGF1_TGFBR3	ENSG00000113578	ENSG00000069702	TRUE	FALSE	TRUE	OL.VLMC	0.835	0.001	O	CPI-SS068C742A1_OL.VLMC	3	0.260152
CPI-SS068C742A1	FGF1_TGFBR3	ENSG00000113578	ENSG00000069702	TRUE	FALSE	TRUE	OPC.EC	0.488	0.001	O	CPI-SS068C742A1_OPC.EC	3	1.03505
CPI-SS068C742A1	FGF1_TGFBR3	ENSG00000113578	ENSG00000069702	TRUE	FALSE	TRUE	OPC.InN	0.15	0.001	O	CPI-SS068C742A1_OPC.InN	3	2.73697
CPI-SS068C742A1	FGF1_TGFBR3	ENSG00000113578	ENSG00000069702	TRUE	FALSE	TRUE	OPC.NSC	0.216	0.001	O	CPI-SS068C742A1_OPC.NSC	3	2.2109
CPI-SS068C742A1	FGF1_TGFBR3	ENSG00000113578	ENSG00000069702	TRUE	FALSE	TRUE	OPC.OPC	0.104	0.001	O	CPI-SS068C742A1_OPC.OPC	3	3.26534
CPI-SS068C742A1	FGF1_TGFBR3	ENSG00000113578	ENSG00000069702	TRUE	FALSE	TRUE	OPC.Pericyte	0.352	0.001	O	CPI-SS068C742A1_OPC.Pericyte	3	1.50635
CPI-SS068C742A1	FGF1_TGFBR3	ENSG00000113578	ENSG00000069702	TRUE	FALSE	TRUE	OPC.T	0.34	0.001	O	CPI-SS068C742A1_OPC.T	3	1.55639
CPI-SS068C742A1	FGF1_TGFBR3	ENSG00000113578	ENSG00000069702	TRUE	FALSE	TRUE	OPC.VLMC	0.812	0.001	O	CPI-SS068C742A1_OPC.VLMC	3	0.300448
CPI-SS068C742A1	FGF1_TGFBR3	ENSG00000113578	ENSG00000069702	TRUE	FALSE	TRUE	VLMC.EC	0.535	0.001	O	CPI-SS068C742A1_VLMC.EC	3	0.902389
CPI-SS068C742A1	FGF1_TGFBR3	ENSG00000113578	ENSG00000069702	TRUE	FALSE	TRUE	VLMC.ImN	0.13	0.001	O	CPI-SS068C742A1_VLMC.ImN	3	2.94342
CPI-SS068C742A1	FGF1_TGFBR3	ENSG00000113578	ENSG00000069702	TRUE	FALSE	TRUE	VLMC.InN	0.197	0.001	O	CPI-SS068C742A1_VLMC.InN	3	2.34373
CPI-SS068C742A1	FGF1_TGFBR3	ENSG00000113578	ENSG00000069702	TRUE	FALSE	TRUE	VLMC.NSC	0.262	0.001	O	CPI-SS068C742A1_VLMC.NSC	3	1.93236
CPI-SS068C742A1	FGF1_TGFBR3	ENSG00000113578	ENSG00000069702	TRUE	FALSE	TRUE	VLMC.OPC	0.15	0.001	O	CPI-SS068C742A1_VLMC.OPC	3	2.73697
CPI-SS068C742A1	FGF1_TGFBR3	ENSG00000113578	ENSG00000069702	TRUE	FALSE	TRUE	VLMC.Pericyte	0.399	0.001	O	CPI-SS068C742A1_VLMC.Pericyte	3	1.32554
CPI-SS068C742A1	FGF1_TGFBR3	ENSG00000113578	ENSG00000069702	TRUE	FALSE	TRUE	VLMC.T	0.387	0.001	O	CPI-SS068C742A1_VLMC.T	3	1.36959
CPI-SS068C742A1	FGF1_TGFBR3	ENSG00000113578	ENSG00000069702	TRUE	FALSE	TRUE	VLMC.VLMC	0.858	0.001	O	CPI-SS068C742A1_VLMC.VLMC	3	0.22095
CPI-SS03189F5F6	FGF10_FGFR1	ENSG00000070193	ENSG00000077782	TRUE	FALSE	TRUE	ImN.VLMC	0.544	0.001	O	CPI-SS03189F5F6_ImN.VLMC	3	0.878321
CPI-SS0AECC113F	FGF10_FGFR2	ENSG00000070193	ENSG00000066468	TRUE	FALSE	TRUE	ExN.VLMC	0.529	0.04	O	CPI-SS0AECC113F_ExN.VLMC	1.39794	0.91866
CPI-SS0AECC113F	FGF10_FGFR2	ENSG00000070193	ENSG00000066468	TRUE	FALSE	TRUE	ImN.VLMC	0.539	0.01	O	CPI-SS0AECC113F_ImN.VLMC	2	0.891643
CPI-SS0AECC113F	FGF10_FGFR2	ENSG00000070193	ENSG00000066468	TRUE	FALSE	TRUE	OPC.VLMC	0.562	0.001	O	CPI-SS0AECC113F_OPC.VLMC	3	0.831358
CPI-SS01F67987A	FGF2_FGFR1	ENSG00000138685	ENSG00000077782	TRUE	FALSE	TRUE	ExN.VLMC	0.493	0.001	O	CPI-SS01F67987A_ExN.VLMC	3	1.02034
CPI-SS0C4D54E39	NOTCH3_JAG2	ENSG00000074181	ENSG00000184916	FALSE	TRUE	FALSE	NSC.TAPC	0.112	0.001	O	CPI-SS0C4D54E39_NSC.TAPC	3	3.15843
CPI-SS01F67987A	FGF2_FGFR1	ENSG00000138685	ENSG00000077782	TRUE	FALSE	TRUE	ImN.VLMC	0.488	0.001	O	CPI-SS01F67987A_ImN.VLMC	3	1.03505
CPI-SS05A94DE17	FGF2_FGFR2	ENSG00000138685	ENSG00000066468	TRUE	FALSE	TRUE	InN.VLMC	0.541	0.025	O	CPI-SS05A94DE17_InN.VLMC	1.60206	0.8863
CPI-SS05A94DE17	FGF2_FGFR2	ENSG00000138685	ENSG00000066468	TRUE	FALSE	TRUE	NSC.TAPC	0.546	0.005	O	CPI-SS05A94DE17_NSC.TAPC	2.30103	0.873027
CPI-SS05A94DE17	FGF2_FGFR2	ENSG00000138685	ENSG00000066468	TRUE	FALSE	TRUE	OPC.VLMC	0.562	0.001	O	CPI-SS05A94DE17_OPC.VLMC	3	0.831358
CPI-SS08C3D27F7	NOTCH1_JAG2	ENSG00000148400	ENSG00000184916	FALSE	TRUE	FALSE	NSC.TAPC	0.311	0.001	O	CPI-SS08C3D27F7_NSC.TAPC	3	1.68501
CPI-SS05A94DE17	FGF2_FGFR2	ENSG00000138685	ENSG00000066468	TRUE	FALSE	TRUE	Pericyte.VLMC	0.58	0.001	O	CPI-SS05A94DE17_Pericyte.VLMC	3	0.785875
CPI-SS0D636A374	FGF2_FGFR3	ENSG00000138685	ENSG00000068078	TRUE	FALSE	TRUE	ExN.EC	0.103	0.001	O	CPI-SS0D636A374_ExN.EC	3	3.27928
CPI-SS02770D68F	NOTCH2_JAG2	ENSG00000134250	ENSG00000184916	FALSE	TRUE	FALSE	NSC.TAPC	0.609	0.001	O	CPI-SS02770D68F_NSC.TAPC	3	0.715486
CPI-SS0D636A374	FGF2_FGFR3	ENSG00000138685	ENSG00000068078	TRUE	FALSE	TRUE	ImN.EC	0.097	0.001	O	CPI-SS0D636A374_ImN.EC	3	3.36587
CPI-SS0D636A374	FGF2_FGFR3	ENSG00000138685	ENSG00000068078	TRUE	FALSE	TRUE	InN.EC	0.156	0.001	O	CPI-SS0D636A374_InN.EC	3	2.68038
CPI-SS0D636A374	FGF2_FGFR3	ENSG00000138685	ENSG00000068078	TRUE	FALSE	TRUE	NSC.EC	0.394	0.001	O	CPI-SS0D636A374_NSC.EC	3	1.34373
CPI-SS0D636A374	FGF2_FGFR3	ENSG00000138685	ENSG00000068078	TRUE	FALSE	TRUE	OPC.EC	0.176	0.001	O	CPI-SS0D636A374_OPC.EC	3	2.50635
CPI-SS0D636A374	FGF2_FGFR3	ENSG00000138685	ENSG00000068078	TRUE	FALSE	TRUE	Pericyte.EC	0.194	0.001	O	CPI-SS0D636A374_Pericyte.EC	3	2.36587
CPI-SS0D636A374	FGF2_FGFR3	ENSG00000138685	ENSG00000068078	TRUE	FALSE	TRUE	VLMC.EC	0.223	0.001	O	CPI-SS0D636A374_VLMC.EC	3	2.16488
CPI-SS0E928B8C8	FGF7_FGFR2	ENSG00000140285	ENSG00000066468	TRUE	FALSE	TRUE	VLMC.NSC	0.808	0.001	O	CPI-SS0E928B8C8_VLMC.NSC	3	0.307573
CPI-SS0E928B8C8	FGF7_FGFR2	ENSG00000140285	ENSG00000066468	TRUE	FALSE	TRUE	VLMC.OL	1.034	0.001	O	CPI-SS0E928B8C8_VLMC.OL	3	-0.0482362
CPI-SS00E68BB92	FGF7_FGFR3	ENSG00000140285	ENSG00000068078	TRUE	FALSE	TRUE	ExN.EC	0.101	0.001	O	CPI-SS00E68BB92_ExN.EC	3	3.30757
CPI-SS09E3F5044	EFNA5_EPHA5	ENSG00000184349	ENSG00000145242	FALSE	FALSE	TRUE	NSC.OL	0.636	0.001	O	CPI-SS09E3F5044_NSC.OL	3	0.652901
CPI-SS00E68BB92	FGF7_FGFR3	ENSG00000140285	ENSG00000068078	TRUE	FALSE	TRUE	ImN.EC	0.094	0.001	O	CPI-SS00E68BB92_ImN.EC	3	3.4112
CPI-SS00E68BB92	FGF7_FGFR3	ENSG00000140285	ENSG00000068078	TRUE	FALSE	TRUE	InN.EC	0.105	0.001	O	CPI-SS00E68BB92_InN.EC	3	3.25154
CPI-SS00E68BB92	FGF7_FGFR3	ENSG00000140285	ENSG00000068078	TRUE	FALSE	TRUE	NSC.EC	0.115	0.001	O	CPI-SS00E68BB92_NSC.EC	3	3.12029
CPI-SS00E68BB92	FGF7_FGFR3	ENSG00000140285	ENSG00000068078	TRUE	FALSE	TRUE	OL.EC	0.154	0.001	O	CPI-SS00E68BB92_OL.EC	3	2.699
CPI-SS00E68BB92	FGF7_FGFR3	ENSG00000140285	ENSG00000068078	TRUE	FALSE	TRUE	VLMC.EC	0.152	0.001	O	CPI-SS00E68BB92_VLMC.EC	3	2.71786
CPI-SS00E68BB92	FGF7_FGFR3	ENSG00000140285	ENSG00000068078	TRUE	FALSE	TRUE	VLMC.NSC	0.605	0.001	O	CPI-SS00E68BB92_VLMC.NSC	3	0.724993
CPI-SS07833475A	FGFR1_FGF7	ENSG00000077782	ENSG00000140285	TRUE	TRUE	FALSE	Microglia.VLMC	0.853	0.001	O	CPI-SS07833475A_Microglia.VLMC	3	0.229382
CPI-SS07833475A	FGFR1_FGF7	ENSG00000077782	ENSG00000140285	TRUE	TRUE	FALSE	NSC.VLMC	0.98	0.001	O	CPI-SS07833475A_NSC.VLMC	3	0.0291463
CPI-SS07833475A	FGFR1_FGF7	ENSG00000077782	ENSG00000140285	TRUE	TRUE	FALSE	OPC.VLMC	0.594	0.001	O	CPI-SS07833475A_OPC.VLMC	3	0.751465
CPI-SS07833475A	FGFR1_FGF7	ENSG00000077782	ENSG00000140285	TRUE	TRUE	FALSE	VLMC.ExN	0.492	0.001	O	CPI-SS07833475A_VLMC.ExN	3	1.02327
CPI-SS07833475A	FGFR1_FGF7	ENSG00000077782	ENSG00000140285	TRUE	TRUE	FALSE	VLMC.ImN	0.485	0.01	O	CPI-SS07833475A_VLMC.ImN	2	1.04394
CPI-SS07833475A	FGFR1_FGF7	ENSG00000077782	ENSG00000140285	TRUE	TRUE	FALSE	VLMC.InN	0.496	0.001	O	CPI-SS07833475A_VLMC.InN	3	1.01159
CPI-SS07833475A	FGFR1_FGF7	ENSG00000077782	ENSG00000140285	TRUE	TRUE	FALSE	VLMC.NSC	0.506	0.001	O	CPI-SS07833475A_VLMC.NSC	3	0.982791
CPI-SS07833475A	FGFR1_FGF7	ENSG00000077782	ENSG00000140285	TRUE	TRUE	FALSE	VLMC.OL	0.545	0.001	O	CPI-SS07833475A_VLMC.OL	3	0.875672
CPI-SS07833475A	FGFR1_FGF7	ENSG00000077782	ENSG00000140285	TRUE	TRUE	FALSE	VLMC.VLMC	0.543	0.001	O	CPI-SS07833475A_VLMC.VLMC	3	0.880976
CPI-SS038E93B77	FGFR1_FGF9	ENSG00000077782	ENSG00000102678	TRUE	TRUE	FALSE	Microglia.OPC	0.824	0.001	O	CPI-SS038E93B77_Microglia.OPC	3	0.279284
CPI-SS038E93B77	FGFR1_FGF9	ENSG00000077782	ENSG00000102678	TRUE	TRUE	FALSE	NSC.OPC	0.952	0.001	O	CPI-SS038E93B77_NSC.OPC	3	0.0709665
CPI-SS038E93B77	FGFR1_FGF9	ENSG00000077782	ENSG00000102678	TRUE	TRUE	FALSE	OPC.OPC	0.566	0.001	O	CPI-SS038E93B77_OPC.OPC	3	0.821126
CPI-SS038E93B77	FGFR1_FGF9	ENSG00000077782	ENSG00000102678	TRUE	TRUE	FALSE	VLMC.OPC	0.515	0.001	O	CPI-SS038E93B77_VLMC.OPC	3	0.957356
CPI-SS09E3F5044	EFNA5_EPHA5	ENSG00000184349	ENSG00000145242	FALSE	FALSE	TRUE	NSC.Pericyte	0.67	0.001	O	CPI-SS09E3F5044_NSC.Pericyte	3	0.577767
CPI-SS0348DB5E3	FGFR1_FGFR2	ENSG00000077782	ENSG00000066468	TRUE	TRUE	TRUE	Microglia.InN	0.923	0.001	O	CPI-SS0348DB5E3_Microglia.InN	3	0.115597
CPI-SS0348DB5E3	FGFR1_FGFR2	ENSG00000077782	ENSG00000066468	TRUE	TRUE	TRUE	Microglia.TAPC	0.985	0.001	O	CPI-SS0348DB5E3_Microglia.TAPC	3	0.0218044
CPI-SS0348DB5E3	FGFR1_FGFR2	ENSG00000077782	ENSG00000066468	TRUE	TRUE	TRUE	Microglia.OPC	0.885	0.001	O	CPI-SS0348DB5E3_Microglia.OPC	3	0.176251
CPI-SS0348DB5E3	FGFR1_FGFR2	ENSG00000077782	ENSG00000066468	TRUE	TRUE	TRUE	NSC.ImN	0.937	0.001	O	CPI-SS0348DB5E3_NSC.ImN	3	0.093879
CPI-SS0348DB5E3	FGFR1_FGFR2	ENSG00000077782	ENSG00000066468	TRUE	TRUE	TRUE	VLMC.VLMC	0.91	0.005	O	CPI-SS0348DB5E3_VLMC.VLMC	2.30103	0.136062
CPI-SS039799099	FGFR1_NCAM1	ENSG00000077782	ENSG00000149294	TRUE	TRUE	TRUE	NSC.T	1.324	0.035	O	CPI-SS039799099_NSC.T	1.45593	-0.404903
CPI-SS06A999D25	PLD2_ARF1	ENSG00000129219	ENSG00000143761	FALSE	FALSE	FALSE	NSC.T	0.231	0.001	O	CPI-SS06A999D25_NSC.T	3	2.11404
CPI-SS039799099	FGFR1_NCAM1	ENSG00000077782	ENSG00000149294	TRUE	TRUE	TRUE	Pericyte.NSC	1.331	0.04	O	CPI-SS039799099_Pericyte.NSC	1.39794	-0.412511
CPI-SS00D9A0644	FGFR2_CD83	ENSG00000066468	ENSG00000112149	TRUE	TRUE	TRUE	NSC.TAPC	0.793	0.001	O	CPI-SS00D9A0644_NSC.TAPC	3	0.334607
CPI-SS00D9A0644	FGFR2_CD83	ENSG00000066468	ENSG00000112149	TRUE	TRUE	TRUE	OL.TAPC	1.018	0.001	O	CPI-SS00D9A0644_OL.TAPC	3	-0.0257376
CPI-SS00D9A0644	FGFR2_CD83	ENSG00000066468	ENSG00000112149	TRUE	TRUE	TRUE	VLMC.Microglia	0.722	0.001	O	CPI-SS00D9A0644_VLMC.Microglia	3	0.469929
CPI-SS06A0B20BD	FGFR2_EPHA4	ENSG00000066468	ENSG00000116106	TRUE	TRUE	TRUE	ImN.EC	0.82	0.001	O	CPI-SS06A0B20BD_ImN.EC	3	0.286304
CPI-SS06A0B20BD	FGFR2_EPHA4	ENSG00000066468	ENSG00000116106	TRUE	TRUE	TRUE	ImN.ExN	0.716	0.001	O	CPI-SS06A0B20BD_ImN.ExN	3	0.481969
CPI-SS06A0B20BD	FGFR2_EPHA4	ENSG00000066468	ENSG00000116106	TRUE	TRUE	TRUE	ImN.ImN	0.681	0.001	O	CPI-SS06A0B20BD_ImN.ImN	3	0.554273
CPI-SS0907A7598	FGFR2_FGF9	ENSG00000066468	ENSG00000102678	TRUE	TRUE	FALSE	NSC.OPC	0.78	0.001	O	CPI-SS0907A7598_NSC.OPC	3	0.358454
CPI-SS0907A7598	FGFR2_FGF9	ENSG00000066468	ENSG00000102678	TRUE	TRUE	FALSE	OL.OPC	1.005	0.001	O	CPI-SS0907A7598_OL.OPC	3	-0.0071955
CPI-SS0BF3ED143	FGFR2_FGFR3	ENSG00000066468	ENSG00000068078	TRUE	TRUE	TRUE	ImN.NSC	0.562	0.001	O	CPI-SS0BF3ED143_ImN.NSC	3	0.831358
CPI-SS0BF3ED143	FGFR2_FGFR3	ENSG00000066468	ENSG00000068078	TRUE	TRUE	TRUE	NSC.EC	0.789	0.001	O	CPI-SS0BF3ED143_NSC.EC	3	0.341903
CPI-SS0BF3ED143	FGFR2_FGFR3	ENSG00000066468	ENSG00000068078	TRUE	TRUE	TRUE	OL.EC	1.015	0.001	O	CPI-SS0BF3ED143_OL.EC	3	-0.0214797
CPI-SS02E314589	FGFR2_NECTIN1	ENSG00000066468	ENSG00000110400	TRUE	TRUE	TRUE	VLMC.ExN	0.529	0.03	O	CPI-SS02E314589_VLMC.ExN	1.52288	0.91866
CPI-SS02E314589	FGFR2_NECTIN1	ENSG00000066468	ENSG00000110400	TRUE	TRUE	TRUE	VLMC.InN	0.593	0.001	O	CPI-SS02E314589_VLMC.InN	3	0.753896
CPI-SS02E314589	FGFR2_NECTIN1	ENSG00000066468	ENSG00000110400	TRUE	TRUE	TRUE	VLMC.TAPC	0.567	0.001	O	CPI-SS02E314589_VLMC.TAPC	3	0.818579
CPI-SS02E314589	FGFR2_NECTIN1	ENSG00000066468	ENSG00000110400	TRUE	TRUE	TRUE	VLMC.OPC	0.539	0.015	O	CPI-SS02E314589_VLMC.OPC	1.82391	0.891643
CPI-SS0CC898553	FGFR2_PTPRR	ENSG00000066468	ENSG00000153233	TRUE	TRUE	TRUE	ImN.ExN	0.897	0.001	O	CPI-SS0CC898553_ImN.ExN	3	0.15682
CPI-SS0CC898553	FGFR2_PTPRR	ENSG00000066468	ENSG00000153233	TRUE	TRUE	TRUE	ImN.ImN	0.591	0.001	O	CPI-SS0CC898553_ImN.ImN	3	0.75877
CPI-SS0CC898553	FGFR2_PTPRR	ENSG00000066468	ENSG00000153233	TRUE	TRUE	TRUE	ImN.InN	0.562	0.015	O	CPI-SS0CC898553_ImN.InN	1.82391	0.831358
CPI-SS0CC898553	FGFR2_PTPRR	ENSG00000066468	ENSG00000153233	TRUE	TRUE	TRUE	VLMC.TAPC	0.702	0.001	O	CPI-SS0CC898553_VLMC.TAPC	3	0.510457
CPI-SS098F416C1	FGFR2_XPR1	ENSG00000066468	ENSG00000143324	TRUE	TRUE	TRUE	TAPC.NSC	0.676	0.015	O	CPI-SS098F416C1_TAPC.NSC	1.82391	0.564905
CPI-SS098F416C1	FGFR2_XPR1	ENSG00000066468	ENSG00000143324	TRUE	TRUE	TRUE	VLMC.OPC	0.705	0.001	O	CPI-SS098F416C1_VLMC.OPC	3	0.504305
CPI-SS0D1AE5C79	FGFR3_EPHA4	ENSG00000068078	ENSG00000116106	TRUE	TRUE	TRUE	EC.EC	0.845	0.001	O	CPI-SS0D1AE5C79_EC.EC	3	0.242977
CPI-SS0D1AE5C79	FGFR3_EPHA4	ENSG00000068078	ENSG00000116106	TRUE	TRUE	TRUE	EC.ExN	0.74	0.001	O	CPI-SS0D1AE5C79_EC.ExN	3	0.434403
CPI-SS0D1AE5C79	FGFR3_EPHA4	ENSG00000068078	ENSG00000116106	TRUE	TRUE	TRUE	EC.ImN	0.706	0.001	O	CPI-SS0D1AE5C79_EC.ImN	3	0.50226
CPI-SS0D1AE5C79	FGFR3_EPHA4	ENSG00000068078	ENSG00000116106	TRUE	TRUE	TRUE	EC.InN	0.274	0.001	O	CPI-SS0D1AE5C79_EC.InN	3	1.86775
CPI-SS0D1AE5C79	FGFR3_EPHA4	ENSG00000068078	ENSG00000116106	TRUE	TRUE	TRUE	EC.TAPC	0.216	0.001	O	CPI-SS0D1AE5C79_EC.TAPC	3	2.2109
CPI-SS0D1AE5C79	FGFR3_EPHA4	ENSG00000068078	ENSG00000116106	TRUE	TRUE	TRUE	EC.NSC	0.168	0.001	O	CPI-SS0D1AE5C79_EC.NSC	3	2.57347
CPI-SS0D1AE5C79	FGFR3_EPHA4	ENSG00000068078	ENSG00000116106	TRUE	TRUE	TRUE	EC.VLMC	0.162	0.001	O	CPI-SS0D1AE5C79_EC.VLMC	3	2.62593
CPI-SS07A9A501C	FGFR3_FGF9	ENSG00000068078	ENSG00000102678	TRUE	TRUE	FALSE	EC.ExN	0.127	0.001	O	CPI-SS07A9A501C_EC.ExN	3	2.9771
CPI-SS07A9A501C	FGFR3_FGF9	ENSG00000068078	ENSG00000102678	TRUE	TRUE	FALSE	EC.ImN	0.123	0.001	O	CPI-SS07A9A501C_EC.ImN	3	3.02327
CPI-SS07A9A501C	FGFR3_FGF9	ENSG00000068078	ENSG00000102678	TRUE	TRUE	FALSE	EC.InN	0.166	0.001	O	CPI-SS07A9A501C_EC.InN	3	2.59074
CPI-SS07A9A501C	FGFR3_FGF9	ENSG00000068078	ENSG00000102678	TRUE	TRUE	FALSE	EC.OPC	0.124	0.001	O	CPI-SS07A9A501C_EC.OPC	3	3.01159
CPI-SS07A9A501C	FGFR3_FGF9	ENSG00000068078	ENSG00000102678	TRUE	TRUE	FALSE	NSC.OPC	0.577	0.001	O	CPI-SS07A9A501C_NSC.OPC	3	0.793357
CPI-SS02C29C238	FGFR3_NECTIN1	ENSG00000068078	ENSG00000110400	TRUE	TRUE	TRUE	EC.ExN	0.143	0.001	O	CPI-SS02C29C238_EC.ExN	3	2.80591
CPI-SS02C29C238	FGFR3_NECTIN1	ENSG00000068078	ENSG00000110400	TRUE	TRUE	TRUE	EC.ImN	0.126	0.001	O	CPI-SS02C29C238_EC.ImN	3	2.9885
CPI-SS02C29C238	FGFR3_NECTIN1	ENSG00000068078	ENSG00000110400	TRUE	TRUE	TRUE	EC.InN	0.208	0.001	O	CPI-SS02C29C238_EC.InN	3	2.26534
CPI-SS02C29C238	FGFR3_NECTIN1	ENSG00000068078	ENSG00000110400	TRUE	TRUE	TRUE	EC.TAPC	0.181	0.001	O	CPI-SS02C29C238_EC.TAPC	3	2.46594
CPI-SS02C29C238	FGFR3_NECTIN1	ENSG00000068078	ENSG00000110400	TRUE	TRUE	TRUE	EC.OPC	0.153	0.001	O	CPI-SS02C29C238_EC.OPC	3	2.7084
CPI-CS067298D94	FLT1 complex_VEGFA		ENSG00000112715	TRUE	TRUE	FALSE	EC.VLMC	0.238	0.001	O	CPI-CS067298D94_EC.VLMC	3	2.07097
CPI-SS01A07768A	CD46_JAG1	ENSG00000117335	ENSG00000101384	FALSE	TRUE	FALSE	OL.ImN	0.497	0.001	O	CPI-SS01A07768A_OL.ImN	3	1.00868
CPI-CS067298D94	FLT1 complex_VEGFA		ENSG00000112715	TRUE	TRUE	FALSE	VLMC.VLMC	0.195	0.001	O	CPI-CS067298D94_VLMC.VLMC	3	2.35845
CPI-CS077F1340A	FLT1 complex_VEGFB		ENSG00000173511	TRUE	TRUE	FALSE	EC.OL	0.226	0.001	O	CPI-CS077F1340A_EC.OL	3	2.14561
CPI-CS077F1340A	FLT1 complex_VEGFB		ENSG00000173511	TRUE	TRUE	FALSE	VLMC.OL	0.184	0.001	O	CPI-CS077F1340A_VLMC.OL	3	2.44222
CPI-SS0947A8549	FLT1_VEGFB	ENSG00000102755	ENSG00000173511	TRUE	TRUE	FALSE	EC.OL	1.552	0.001	O	CPI-SS0947A8549_EC.OL	3	-0.634129
CPI-SS076FEB261	FLT3_FLT3LG	ENSG00000122025	ENSG00000090554	TRUE	TRUE	FALSE	NSC.Pericyte	0.157	0.001	O	CPI-SS076FEB261_NSC.Pericyte	3	2.67116
CPI-SS076FEB261	FLT3_FLT3LG	ENSG00000122025	ENSG00000090554	TRUE	TRUE	FALSE	NSC.T	0.276	0.001	O	CPI-SS076FEB261_NSC.T	3	1.85726
CPI-SS076FEB261	FLT3_FLT3LG	ENSG00000122025	ENSG00000090554	TRUE	TRUE	FALSE	NSC.VLMC	0.13	0.001	O	CPI-SS076FEB261_NSC.VLMC	3	2.94342
CPI-SS03A3EE72E	FLT4_PDGFC	ENSG00000037280	ENSG00000145431	TRUE	TRUE	FALSE	EC.TAPC	0.251	0.001	O	CPI-SS03A3EE72E_EC.TAPC	3	1.99424
CPI-SS0F972435E	FLT4_VEGFC	ENSG00000037280	ENSG00000150630	TRUE	TRUE	FALSE	EC.VLMC	0.211	0.001	O	CPI-SS0F972435E_EC.VLMC	3	2.24469
CPI-SC0D19BAF15	FN1_a10b1 complex	ENSG00000115414		TRUE	FALSE	FALSE	OPC.EC	0.273	0.001	O	CPI-SC0D19BAF15_OPC.EC	3	1.87303
CPI-SC0D19BAF15	FN1_a10b1 complex	ENSG00000115414		TRUE	FALSE	FALSE	OPC.ExN	0.176	0.001	O	CPI-SC0D19BAF15_OPC.ExN	3	2.50635
CPI-SC0D19BAF15	FN1_a10b1 complex	ENSG00000115414		TRUE	FALSE	FALSE	OPC.ImN	0.16	0.001	O	CPI-SC0D19BAF15_OPC.ImN	3	2.64386
CPI-SC0D19BAF15	FN1_a10b1 complex	ENSG00000115414		TRUE	FALSE	FALSE	OPC.InN	0.124	0.001	O	CPI-SC0D19BAF15_OPC.InN	3	3.01159
CPI-SC0D19BAF15	FN1_a10b1 complex	ENSG00000115414		TRUE	FALSE	FALSE	OPC.TAPC	0.106	0.001	O	CPI-SC0D19BAF15_OPC.TAPC	3	3.23786
CPI-SC0D19BAF15	FN1_a10b1 complex	ENSG00000115414		TRUE	FALSE	FALSE	OPC.Pericyte	0.301	0.001	O	CPI-SC0D19BAF15_OPC.Pericyte	3	1.73216
CPI-SC0D19BAF15	FN1_a10b1 complex	ENSG00000115414		TRUE	FALSE	FALSE	OPC.VLMC	0.266	0.001	O	CPI-SC0D19BAF15_OPC.VLMC	3	1.9105
CPI-SC0CFF5E19D	FN1_a11b1 complex	ENSG00000115414		TRUE	FALSE	FALSE	OPC.VLMC	0.151	0.001	O	CPI-SC0CFF5E19D_OPC.VLMC	3	2.72738
CPI-SS06207F70E	CD226_NECTIN2	ENSG00000150637	ENSG00000130202	FALSE	TRUE	TRUE	OL.TAPC	0.171	0.001	O	CPI-SS06207F70E_OL.TAPC	3	2.54793
CPI-SC01FFC9392	FN1_a2b1 complex	ENSG00000115414		TRUE	FALSE	FALSE	OPC.EC	0.29	0.001	O	CPI-SC01FFC9392_OPC.EC	3	1.78588
CPI-SC01FFC9392	FN1_a2b1 complex	ENSG00000115414		TRUE	FALSE	FALSE	OPC.ExN	0.138	0.001	O	CPI-SC01FFC9392_OPC.ExN	3	2.85726
CPI-SC01FFC9392	FN1_a2b1 complex	ENSG00000115414		TRUE	FALSE	FALSE	OPC.ImN	0.148	0.001	O	CPI-SC01FFC9392_OPC.ImN	3	2.75633
CPI-SC01FFC9392	FN1_a2b1 complex	ENSG00000115414		TRUE	FALSE	FALSE	OPC.InN	0.156	0.001	O	CPI-SC01FFC9392_OPC.InN	3	2.68038
CPI-SC01FFC9392	FN1_a2b1 complex	ENSG00000115414		TRUE	FALSE	FALSE	OPC.Microglia	0.159	0.001	O	CPI-SC01FFC9392_OPC.Microglia	3	2.6529
CPI-SC01FFC9392	FN1_a2b1 complex	ENSG00000115414		TRUE	FALSE	FALSE	OPC.TAPC	0.138	0.005	O	CPI-SC01FFC9392_OPC.TAPC	2.30103	2.85726
CPI-SC01FFC9392	FN1_a2b1 complex	ENSG00000115414		TRUE	FALSE	FALSE	OPC.NSC	0.15	0.001	O	CPI-SC01FFC9392_OPC.NSC	3	2.73697
CPI-SC01FFC9392	FN1_a2b1 complex	ENSG00000115414		TRUE	FALSE	FALSE	OPC.OPC	0.137	0.001	O	CPI-SC01FFC9392_OPC.OPC	3	2.86775
CPI-SC01FFC9392	FN1_a2b1 complex	ENSG00000115414		TRUE	FALSE	FALSE	OPC.Pericyte	0.272	0.001	O	CPI-SC01FFC9392_OPC.Pericyte	3	1.87832
CPI-SC01FFC9392	FN1_a2b1 complex	ENSG00000115414		TRUE	FALSE	FALSE	OPC.T	0.157	0.001	O	CPI-SC01FFC9392_OPC.T	3	2.67116
CPI-SC01FFC9392	FN1_a2b1 complex	ENSG00000115414		TRUE	FALSE	FALSE	OPC.VLMC	0.19	0.001	O	CPI-SC01FFC9392_OPC.VLMC	3	2.39593
CPI-SC04F2478E9	FN1_a3b1 complex	ENSG00000115414		TRUE	FALSE	FALSE	OPC.ExN	0.137	0.001	O	CPI-SC04F2478E9_OPC.ExN	3	2.86775
CPI-SC04F2478E9	FN1_a3b1 complex	ENSG00000115414		TRUE	FALSE	FALSE	OPC.ImN	0.161	0.001	O	CPI-SC04F2478E9_OPC.ImN	3	2.63487
CPI-SS01A07768A	CD46_JAG1	ENSG00000117335	ENSG00000101384	FALSE	TRUE	FALSE	OL.OPC	0.492	0.005	O	CPI-SS01A07768A_OL.OPC	2.30103	1.02327
CPI-SC04F2478E9	FN1_a3b1 complex	ENSG00000115414		TRUE	FALSE	FALSE	OPC.InN	0.139	0.001	O	CPI-SC04F2478E9_OPC.InN	3	2.84684
CPI-SC04F2478E9	FN1_a3b1 complex	ENSG00000115414		TRUE	FALSE	FALSE	OPC.Pericyte	0.151	0.001	O	CPI-SC04F2478E9_OPC.Pericyte	3	2.72738
CPI-SC06364D669	FN1_a4b1 complex	ENSG00000115414		TRUE	FALSE	FALSE	OPC.ExN	0.082	0.001	O	CPI-SC06364D669_OPC.ExN	3	3.60823
CPI-SC06364D669	FN1_a4b1 complex	ENSG00000115414		TRUE	FALSE	FALSE	OPC.ImN	0.103	0.001	O	CPI-SC06364D669_OPC.ImN	3	3.27928
CPI-SC06364D669	FN1_a4b1 complex	ENSG00000115414		TRUE	FALSE	FALSE	OPC.T	0.749	0.001	O	CPI-SC06364D669_OPC.T	3	0.416962
CPI-SC08B2AD7C6	FN1_a5b1 complex	ENSG00000115414		TRUE	FALSE	FALSE	OPC.EC	0.179	0.001	O	CPI-SC08B2AD7C6_OPC.EC	3	2.48197
CPI-SC08B2AD7C6	FN1_a5b1 complex	ENSG00000115414		TRUE	FALSE	FALSE	OPC.Microglia	0.172	0.001	O	CPI-SC08B2AD7C6_OPC.Microglia	3	2.53952
CPI-SC092C3E4DF	FN1_a8b1 complex	ENSG00000115414		TRUE	FALSE	FALSE	OPC.ExN	0.088	0.001	O	CPI-SC092C3E4DF_OPC.ExN	3	3.50635
CPI-SC092C3E4DF	FN1_a8b1 complex	ENSG00000115414		TRUE	FALSE	FALSE	OPC.OPC	0.312	0.001	O	CPI-SC092C3E4DF_OPC.OPC	3	1.68038
CPI-SC092C3E4DF	FN1_a8b1 complex	ENSG00000115414		TRUE	FALSE	FALSE	OPC.VLMC	0.613	0.001	O	CPI-SC092C3E4DF_OPC.VLMC	3	0.706041
CPI-SC096929DB0	FN1_aVb1 complex	ENSG00000115414		TRUE	FALSE	FALSE	OPC.EC	0.29	0.001	O	CPI-SC096929DB0_OPC.EC	3	1.78588
CPI-SC096929DB0	FN1_aVb1 complex	ENSG00000115414		TRUE	FALSE	FALSE	OPC.ExN	0.138	0.001	O	CPI-SC096929DB0_OPC.ExN	3	2.85726
CPI-SC096929DB0	FN1_aVb1 complex	ENSG00000115414		TRUE	FALSE	FALSE	OPC.ImN	0.148	0.001	O	CPI-SC096929DB0_OPC.ImN	3	2.75633
CPI-SC096929DB0	FN1_aVb1 complex	ENSG00000115414		TRUE	FALSE	FALSE	OPC.InN	0.156	0.001	O	CPI-SC096929DB0_OPC.InN	3	2.68038
CPI-SC096929DB0	FN1_aVb1 complex	ENSG00000115414		TRUE	FALSE	FALSE	OPC.Microglia	0.159	0.001	O	CPI-SC096929DB0_OPC.Microglia	3	2.6529
CPI-SC096929DB0	FN1_aVb1 complex	ENSG00000115414		TRUE	FALSE	FALSE	OPC.TAPC	0.138	0.005	O	CPI-SC096929DB0_OPC.TAPC	2.30103	2.85726
CPI-SC096929DB0	FN1_aVb1 complex	ENSG00000115414		TRUE	FALSE	FALSE	OPC.NSC	0.15	0.001	O	CPI-SC096929DB0_OPC.NSC	3	2.73697
CPI-SC096929DB0	FN1_aVb1 complex	ENSG00000115414		TRUE	FALSE	FALSE	OPC.OPC	0.137	0.001	O	CPI-SC096929DB0_OPC.OPC	3	2.86775
CPI-SC096929DB0	FN1_aVb1 complex	ENSG00000115414		TRUE	FALSE	FALSE	OPC.Pericyte	0.272	0.001	O	CPI-SC096929DB0_OPC.Pericyte	3	1.87832
CPI-SC096929DB0	FN1_aVb1 complex	ENSG00000115414		TRUE	FALSE	FALSE	OPC.T	0.157	0.001	O	CPI-SC096929DB0_OPC.T	3	2.67116
CPI-SS0FB5FE587	DLL1_NOTCH4	ENSG00000275555	ENSG00000238196	FALSE	FALSE	TRUE	OPC.EC	0.325	0.001	O	CPI-SS0FB5FE587_OPC.EC	3	1.62149
CPI-SC096929DB0	FN1_aVb1 complex	ENSG00000115414		TRUE	FALSE	FALSE	OPC.VLMC	0.19	0.001	O	CPI-SC096929DB0_OPC.VLMC	3	2.39593
CPI-SS012B7C21D	NOTCH1_DLL4	ENSG00000148400	ENSG00000128917	FALSE	TRUE	FALSE	OPC.EC	0.274	0.001	O	CPI-SS012B7C21D_OPC.EC	3	1.86775
CPI-SS04A5D6B6F	DLL1_NOTCH1	ENSG00000275555	ENSG00000148400	FALSE	FALSE	TRUE	OPC.EC	0.334	0.001	O	CPI-SS04A5D6B6F_OPC.EC	3	1.58208
CPI-SS027CDEA08	NOTCH2_DLL4	ENSG00000134250	ENSG00000128917	FALSE	TRUE	FALSE	OPC.EC	0.284	0.001	O	CPI-SS027CDEA08_OPC.EC	3	1.81604
CPI-SC0847A64D2	FN1_aVb5 complex	ENSG00000115414		TRUE	FALSE	FALSE	EC.EC	0.426	0.001	O	CPI-SC0847A64D2_EC.EC	3	1.23107
CPI-SC0847A64D2	FN1_aVb5 complex	ENSG00000115414		TRUE	FALSE	FALSE	EC.InN	0.417	0.001	O	CPI-SC0847A64D2_EC.InN	3	1.26188
CPI-SC0847A64D2	FN1_aVb5 complex	ENSG00000115414		TRUE	FALSE	FALSE	EC.TAPC	0.447	0.001	O	CPI-SC0847A64D2_EC.TAPC	3	1.16165
CPI-SC0847A64D2	FN1_aVb5 complex	ENSG00000115414		TRUE	FALSE	FALSE	EC.OL	0.429	0.001	O	CPI-SC0847A64D2_EC.OL	3	1.22095
CPI-SC0847A64D2	FN1_aVb5 complex	ENSG00000115414		TRUE	FALSE	FALSE	EC.T	0.45	0.001	O	CPI-SC0847A64D2_EC.T	3	1.152
CPI-SC0847A64D2	FN1_aVb5 complex	ENSG00000115414		TRUE	FALSE	FALSE	ExN.Pericyte	0.434	0.005	O	CPI-SC0847A64D2_ExN.Pericyte	2.30103	1.20423
CPI-SC0847A64D2	FN1_aVb5 complex	ENSG00000115414		TRUE	FALSE	FALSE	ImN.Pericyte	0.435	0.005	O	CPI-SC0847A64D2_ImN.Pericyte	2.30103	1.20091
CPI-SC0847A64D2	FN1_aVb5 complex	ENSG00000115414		TRUE	FALSE	FALSE	InN.Pericyte	0.431	0.005	O	CPI-SC0847A64D2_InN.Pericyte	2.30103	1.21424
CPI-SC0847A64D2	FN1_aVb5 complex	ENSG00000115414		TRUE	FALSE	FALSE	NSC.Pericyte	0.474	0.001	O	CPI-SC0847A64D2_NSC.Pericyte	3	1.07704
CPI-SC0847A64D2	FN1_aVb5 complex	ENSG00000115414		TRUE	FALSE	FALSE	OPC.Microglia	0.739	0.001	O	CPI-SC0847A64D2_OPC.Microglia	3	0.436354
CPI-SC0847A64D2	FN1_aVb5 complex	ENSG00000115414		TRUE	FALSE	FALSE	OPC.Pericyte	0.438	0.005	O	CPI-SC0847A64D2_OPC.Pericyte	2.30103	1.191
CPI-SC0847A64D2	FN1_aVb5 complex	ENSG00000115414		TRUE	FALSE	FALSE	Pericyte.ExN	0.885	0.001	O	CPI-SC0847A64D2_Pericyte.ExN	3	0.176251
CPI-SC0847A64D2	FN1_aVb5 complex	ENSG00000115414		TRUE	FALSE	FALSE	VLMC.EC	0.41	0.001	O	CPI-SC0847A64D2_VLMC.EC	3	1.2863
CPI-SC0847A64D2	FN1_aVb5 complex	ENSG00000115414		TRUE	FALSE	FALSE	VLMC.ImN	0.469	0.001	O	CPI-SC0847A64D2_VLMC.ImN	3	1.09234
CPI-SC0847A64D2	FN1_aVb5 complex	ENSG00000115414		TRUE	FALSE	FALSE	VLMC.InN	0.401	0.001	O	CPI-SC0847A64D2_VLMC.InN	3	1.31833
CPI-SC0847A64D2	FN1_aVb5 complex	ENSG00000115414		TRUE	FALSE	FALSE	VLMC.TAPC	0.43	0.001	O	CPI-SC0847A64D2_VLMC.TAPC	3	1.21759
CPI-SC0847A64D2	FN1_aVb5 complex	ENSG00000115414		TRUE	FALSE	FALSE	VLMC.OL	0.413	0.001	O	CPI-SC0847A64D2_VLMC.OL	3	1.27579
CPI-SC0847A64D2	FN1_aVb5 complex	ENSG00000115414		TRUE	FALSE	FALSE	VLMC.OPC	0.416	0.001	O	CPI-SC0847A64D2_VLMC.OPC	3	1.26534
CPI-SC0847A64D2	FN1_aVb5 complex	ENSG00000115414		TRUE	FALSE	FALSE	VLMC.T	0.434	0.001	O	CPI-SC0847A64D2_VLMC.T	3	1.20423
CPI-SS0BA87E94E	GFRAL_GDF15	ENSG00000187871	ENSG00000130513	TRUE	TRUE	FALSE	ExN.InN	0.077	0.001	O	CPI-SS0BA87E94E_ExN.InN	3	3.699
CPI-SS0BA87E94E	GFRAL_GDF15	ENSG00000187871	ENSG00000130513	TRUE	TRUE	FALSE	ImN.InN	0.105	0.001	O	CPI-SS0BA87E94E_ImN.InN	3	3.25154
CPI-SS0BA87E94E	GFRAL_GDF15	ENSG00000187871	ENSG00000130513	TRUE	TRUE	FALSE	InN.InN	0.085	0.001	O	CPI-SS0BA87E94E_InN.InN	3	3.55639
CPI-SS0BA87E94E	GFRAL_GDF15	ENSG00000187871	ENSG00000130513	TRUE	TRUE	FALSE	TAPC.InN	0.134	0.001	O	CPI-SS0BA87E94E_TAPC.InN	3	2.8997
CPI-SS0BA87E94E	GFRAL_GDF15	ENSG00000187871	ENSG00000130513	TRUE	TRUE	FALSE	OPC.InN	0.095	0.001	O	CPI-SS0BA87E94E_OPC.InN	3	3.39593
CPI-SS0BA87E94E	GFRAL_GDF15	ENSG00000187871	ENSG00000130513	TRUE	TRUE	FALSE	VLMC.InN	0.143	0.001	O	CPI-SS0BA87E94E_VLMC.InN	3	2.80591
CPI-SS02904BE32	GLRA2_FAM3C	ENSG00000101958	ENSG00000196937	TRUE	TRUE	FALSE	EC.ExN	0.222	0.001	O	CPI-SS02904BE32_EC.ExN	3	2.17137
CPI-SS02904BE32	GLRA2_FAM3C	ENSG00000101958	ENSG00000196937	TRUE	TRUE	FALSE	EC.ImN	0.203	0.001	O	CPI-SS02904BE32_EC.ImN	3	2.30045
CPI-SS02904BE32	GLRA2_FAM3C	ENSG00000101958	ENSG00000196937	TRUE	TRUE	FALSE	OPC.VLMC	0.168	0.01	O	CPI-SS02904BE32_OPC.VLMC	2	2.57347
CPI-SS082900482	GPR37L1_PSAP	ENSG00000170075	ENSG00000197746	TRUE	TRUE	FALSE	NSC.EC	0.413	0.001	O	CPI-SS082900482_NSC.EC	3	1.27579
CPI-SS082900482	GPR37L1_PSAP	ENSG00000170075	ENSG00000197746	TRUE	TRUE	FALSE	NSC.Pericyte	0.468	0.001	O	CPI-SS082900482_NSC.Pericyte	3	1.09542
CPI-SS0B87FE6E0	NOTCH1_JAG1	ENSG00000148400	ENSG00000101384	FALSE	TRUE	FALSE	OPC.ExN	0.214	0.001	O	CPI-SS0B87FE6E0_OPC.ExN	3	2.22432
CPI-SS082900482	GPR37L1_PSAP	ENSG00000170075	ENSG00000197746	TRUE	TRUE	FALSE	NSC.T	0.424	0.001	O	CPI-SS082900482_NSC.T	3	1.23786
CPI-SS082900482	GPR37L1_PSAP	ENSG00000170075	ENSG00000197746	TRUE	TRUE	FALSE	OPC.ExN	0.382	0.001	O	CPI-SS082900482_OPC.ExN	3	1.38836
CPI-SS082900482	GPR37L1_PSAP	ENSG00000170075	ENSG00000197746	TRUE	TRUE	FALSE	OPC.ImN	0.437	0.001	O	CPI-SS082900482_OPC.ImN	3	1.19429
CPI-SS082900482	GPR37L1_PSAP	ENSG00000170075	ENSG00000197746	TRUE	TRUE	FALSE	OPC.InN	0.438	0.001	O	CPI-SS082900482_OPC.InN	3	1.191
CPI-SS082900482	GPR37L1_PSAP	ENSG00000170075	ENSG00000197746	TRUE	TRUE	FALSE	OPC.TAPC	0.386	0.001	O	CPI-SS082900482_OPC.TAPC	3	1.37333
CPI-SS082900482	GPR37L1_PSAP	ENSG00000170075	ENSG00000197746	TRUE	TRUE	FALSE	OPC.OPC	0.394	0.001	O	CPI-SS082900482_OPC.OPC	3	1.34373
CPI-SS070B0E458	GRIN2A_IL16	ENSG00000183454	ENSG00000172349	TRUE	TRUE	FALSE	EC.Microglia	0.194	0.001	O	CPI-SS070B0E458_EC.Microglia	3	2.36587
CPI-SC0A68C5F13	IGF1_a6b4 complex	ENSG00000017427		TRUE	FALSE	FALSE	ImN.ExN	0.157	0.001	O	CPI-SC0A68C5F13_ImN.ExN	3	2.67116
CPI-SC0A68C5F13	IGF1_a6b4 complex	ENSG00000017427		TRUE	FALSE	FALSE	InN.ExN	0.376	0.001	O	CPI-SC0A68C5F13_InN.ExN	3	1.4112
CPI-SC0A68C5F13	IGF1_a6b4 complex	ENSG00000017427		TRUE	FALSE	FALSE	Microglia.ExN	0.188	0.001	O	CPI-SC0A68C5F13_Microglia.ExN	3	2.4112
CPI-SS0FB37E079	INHA_TGFBR3	ENSG00000123999	ENSG00000069702	TRUE	FALSE	TRUE	ExN.EC	0.46	0.001	O	CPI-SS0FB37E079_ExN.EC	3	1.12029
CPI-SS0FB37E079	INHA_TGFBR3	ENSG00000123999	ENSG00000069702	TRUE	FALSE	TRUE	ExN.ImN	0.055	0.005	O	CPI-SS0FB37E079_ExN.ImN	2.30103	4.18442
CPI-SS0FB37E079	INHA_TGFBR3	ENSG00000123999	ENSG00000069702	TRUE	FALSE	TRUE	ExN.InN	0.121	0.001	O	CPI-SS0FB37E079_ExN.InN	3	3.04692
CPI-SS0FB37E079	INHA_TGFBR3	ENSG00000123999	ENSG00000069702	TRUE	FALSE	TRUE	ExN.NSC	0.187	0.001	O	CPI-SS0FB37E079_ExN.NSC	3	2.41889
CPI-SS0FB37E079	INHA_TGFBR3	ENSG00000123999	ENSG00000069702	TRUE	FALSE	TRUE	ExN.OPC	0.075	0.001	O	CPI-SS0FB37E079_ExN.OPC	3	3.73697
CPI-SS0FB37E079	INHA_TGFBR3	ENSG00000123999	ENSG00000069702	TRUE	FALSE	TRUE	ExN.Pericyte	0.323	0.001	O	CPI-SS0FB37E079_ExN.Pericyte	3	1.63039
CPI-SS0FB37E079	INHA_TGFBR3	ENSG00000123999	ENSG00000069702	TRUE	FALSE	TRUE	ExN.T	0.311	0.001	O	CPI-SS0FB37E079_ExN.T	3	1.68501
CPI-SS0FB37E079	INHA_TGFBR3	ENSG00000123999	ENSG00000069702	TRUE	FALSE	TRUE	ExN.VLMC	0.783	0.001	O	CPI-SS0FB37E079_ExN.VLMC	3	0.352916
CPI-SS087B53ABF	JAM2_JAM3	ENSG00000154721	ENSG00000166086	TRUE	FALSE	FALSE	NSC.Pericyte	0.495	0.01	O	CPI-SS087B53ABF_NSC.Pericyte	2	1.0145
CPI-SS087B53ABF	JAM2_JAM3	ENSG00000154721	ENSG00000166086	TRUE	FALSE	FALSE	VLMC.InN	0.46	0.02	O	CPI-SS087B53ABF_VLMC.InN	1.69897	1.12029
CPI-SS087B53ABF	JAM2_JAM3	ENSG00000154721	ENSG00000166086	TRUE	FALSE	FALSE	VLMC.Microglia	0.463	0.001	O	CPI-SS087B53ABF_VLMC.Microglia	3	1.11092
CPI-SS087B53ABF	JAM2_JAM3	ENSG00000154721	ENSG00000166086	TRUE	FALSE	FALSE	VLMC.TAPC	0.49	0.001	O	CPI-SS087B53ABF_VLMC.TAPC	3	1.02915
CPI-SC0F9DD28F3	JAM3_aMb2 complex	ENSG00000166086		TRUE	FALSE	FALSE	ExN.Microglia	0.517	0.001	O	CPI-SC0F9DD28F3_ExN.Microglia	3	0.951764
CPI-SC0F9DD28F3	JAM3_aMb2 complex	ENSG00000166086		TRUE	FALSE	FALSE	ExN.T	0.545	0.001	O	CPI-SC0F9DD28F3_ExN.T	3	0.875672
CPI-SC0F9DD28F3	JAM3_aMb2 complex	ENSG00000166086		TRUE	FALSE	FALSE	OPC.Microglia	0.51	0.001	O	CPI-SC0F9DD28F3_OPC.Microglia	3	0.971431
CPI-SC0F9DD28F3	JAM3_aMb2 complex	ENSG00000166086		TRUE	FALSE	FALSE	OPC.T	0.538	0.001	O	CPI-SC0F9DD28F3_OPC.T	3	0.894322
CPI-SC0F9DD28F3	JAM3_aMb2 complex	ENSG00000166086		TRUE	FALSE	FALSE	Pericyte.T	0.547	0.005	O	CPI-SC0F9DD28F3_Pericyte.T	2.30103	0.870387
CPI-SS0F9D53834	JAM3_JAM3	ENSG00000166086	ENSG00000166086	TRUE	FALSE	FALSE	TAPC.OL	0.86	0.001	O	CPI-SS0F9D53834_TAPC.OL	3	0.217591
CPI-SS0F9D53834	JAM3_JAM3	ENSG00000166086	ENSG00000166086	TRUE	FALSE	FALSE	OL.TAPC	0.86	0.001	O	CPI-SS0F9D53834_OL.TAPC	3	0.217591
CPI-SS0273C9AED	KDR_VEGFC	ENSG00000128052	ENSG00000150630	TRUE	TRUE	FALSE	EC.VLMC	0.264	0.001	O	CPI-SS0273C9AED_EC.VLMC	3	1.92139
CPI-SS0273C9AED	KDR_VEGFC	ENSG00000128052	ENSG00000150630	TRUE	TRUE	FALSE	VLMC.VLMC	0.221	0.001	O	CPI-SS0273C9AED_VLMC.VLMC	3	2.17788
CPI-SS02D7A1DDE	KIT_KITLG	ENSG00000157404	ENSG00000049130	TRUE	TRUE	FALSE	ImN.VLMC	0.141	0.001	O	CPI-SS02D7A1DDE_ImN.VLMC	3	2.82623
CPI-SS02D7A1DDE	KIT_KITLG	ENSG00000157404	ENSG00000049130	TRUE	TRUE	FALSE	InN.VLMC	0.291	0.001	O	CPI-SS02D7A1DDE_InN.VLMC	3	1.78091
CPI-SS02D7A1DDE	KIT_KITLG	ENSG00000157404	ENSG00000049130	TRUE	TRUE	FALSE	OPC.VLMC	0.161	0.001	O	CPI-SS02D7A1DDE_OPC.VLMC	3	2.63487
CPI-SS055E061C9	LAMP1_FAM3C	ENSG00000185896	ENSG00000196937	TRUE	TRUE	FALSE	ExN.NSC	0.116	0.001	O	CPI-SS055E061C9_ExN.NSC	3	3.1078
CPI-SS055E061C9	LAMP1_FAM3C	ENSG00000185896	ENSG00000196937	TRUE	TRUE	FALSE	ImN.VLMC	0.122	0.01	O	CPI-SS055E061C9_ImN.VLMC	2	3.03505
CPI-SS0A874F65F	LGR4_RSPO3	ENSG00000205213	ENSG00000146374	TRUE	TRUE	FALSE	ExN.TAPC	0.301	0.001	O	CPI-SS0A874F65F_ExN.TAPC	3	1.73216
CPI-SS0A874F65F	LGR4_RSPO3	ENSG00000205213	ENSG00000146374	TRUE	TRUE	FALSE	ImN.TAPC	0.314	0.001	O	CPI-SS0A874F65F_ImN.TAPC	3	1.67116
CPI-SS0A874F65F	LGR4_RSPO3	ENSG00000205213	ENSG00000146374	TRUE	TRUE	FALSE	InN.TAPC	0.318	0.001	O	CPI-SS0A874F65F_InN.TAPC	3	1.6529
CPI-SS0A874F65F	LGR4_RSPO3	ENSG00000205213	ENSG00000146374	TRUE	TRUE	FALSE	NSC.TAPC	0.573	0.001	O	CPI-SS0A874F65F_NSC.TAPC	3	0.803393
CPI-SS0A874F65F	LGR4_RSPO3	ENSG00000205213	ENSG00000146374	TRUE	TRUE	FALSE	OPC.ExN	0.13	0.001	O	CPI-SS0A874F65F_OPC.ExN	3	2.94342
CPI-SS0A874F65F	LGR4_RSPO3	ENSG00000205213	ENSG00000146374	TRUE	TRUE	FALSE	OPC.ImN	0.123	0.001	O	CPI-SS0A874F65F_OPC.ImN	3	3.02327
CPI-SS0423580E5	DLL1_NOTCH2	ENSG00000275555	ENSG00000134250	FALSE	FALSE	TRUE	OPC.Microglia	0.322	0.001	O	CPI-SS0423580E5_OPC.Microglia	3	1.63487
CPI-SS0A874F65F	LGR4_RSPO3	ENSG00000205213	ENSG00000146374	TRUE	TRUE	FALSE	OPC.TAPC	0.298	0.001	O	CPI-SS0A874F65F_OPC.TAPC	3	1.74662
CPI-SS0A874F65F	LGR4_RSPO3	ENSG00000205213	ENSG00000146374	TRUE	TRUE	FALSE	VLMC.TAPC	0.359	0.001	O	CPI-SS0A874F65F_VLMC.TAPC	3	1.47794
CPI-SS0FC0CA5ED	LGR5_RSPO2	ENSG00000139292	ENSG00000147655	TRUE	TRUE	FALSE	ImN.VLMC	0.185	0.001	O	CPI-SS0FC0CA5ED_ImN.VLMC	3	2.4344
CPI-SS0FC0CA5ED	LGR5_RSPO2	ENSG00000139292	ENSG00000147655	TRUE	TRUE	FALSE	OPC.VLMC	0.41	0.001	O	CPI-SS0FC0CA5ED_OPC.VLMC	3	1.2863
CPI-SS0DCA749B0	LGR5_RSPO3	ENSG00000139292	ENSG00000146374	TRUE	TRUE	FALSE	ImN.TAPC	0.349	0.001	O	CPI-SS0DCA749B0_ImN.TAPC	3	1.5187
CPI-SS0DCA749B0	LGR5_RSPO3	ENSG00000139292	ENSG00000146374	TRUE	TRUE	FALSE	OPC.TAPC	0.574	0.001	O	CPI-SS0DCA749B0_OPC.TAPC	3	0.800877
CPI-SS05B1FA8A8	LRP6_CKLF	ENSG00000281324	ENSG00000217555	TRUE	TRUE	FALSE	NSC.VLMC	0.576	0.001	O	CPI-SS05B1FA8A8_NSC.VLMC	3	0.795859
CPI-SS05B1FA8A8	LRP6_CKLF	ENSG00000281324	ENSG00000217555	TRUE	TRUE	FALSE	OL.VLMC	0.676	0.001	O	CPI-SS05B1FA8A8_OL.VLMC	3	0.564905
CPI-SS0415CC75D	MERTK_GAS6	ENSG00000153208	ENSG00000183087	TRUE	TRUE	FALSE	EC.ImN	0.57	0.001	O	CPI-SS0415CC75D_EC.ImN	3	0.810966
CPI-SS0415CC75D	MERTK_GAS6	ENSG00000153208	ENSG00000183087	TRUE	TRUE	FALSE	EC.Microglia	0.624	0.001	O	CPI-SS0415CC75D_EC.Microglia	3	0.680382
CPI-SS0415CC75D	MERTK_GAS6	ENSG00000153208	ENSG00000183087	TRUE	TRUE	FALSE	Microglia.ImN	0.993	0.001	O	CPI-SS0415CC75D_Microglia.ImN	3	0.0101344
CPI-SS0415CC75D	MERTK_GAS6	ENSG00000153208	ENSG00000183087	TRUE	TRUE	FALSE	Microglia.Microglia	1.046	0.001	O	CPI-SS0415CC75D_Microglia.Microglia	3	-0.0648829
CPI-SS0415CC75D	MERTK_GAS6	ENSG00000153208	ENSG00000183087	TRUE	TRUE	FALSE	NSC.ExN	0.618	0.001	O	CPI-SS0415CC75D_NSC.ExN	3	0.694321
CPI-SS0415CC75D	MERTK_GAS6	ENSG00000153208	ENSG00000183087	TRUE	TRUE	FALSE	NSC.ImN	0.575	0.001	O	CPI-SS0415CC75D_NSC.ImN	3	0.798366
CPI-SS0415CC75D	MERTK_GAS6	ENSG00000153208	ENSG00000183087	TRUE	TRUE	FALSE	NSC.InN	0.605	0.001	O	CPI-SS0415CC75D_NSC.InN	3	0.724993
CPI-SS0415CC75D	MERTK_GAS6	ENSG00000153208	ENSG00000183087	TRUE	TRUE	FALSE	NSC.Microglia	0.629	0.001	O	CPI-SS0415CC75D_NSC.Microglia	3	0.668868
CPI-SS059EEFDC6	MIF_TNFRSF10D	ENSG00000276701	ENSG00000173530	TRUE	FALSE	TRUE	ImN.Microglia	0.105	0.001	O	CPI-SS059EEFDC6_ImN.Microglia	3	3.25154
CPI-SS01BCB9360	NCAM1_BDNF	ENSG00000149294	ENSG00000176697	TRUE	TRUE	FALSE	ExN.NSC	1.061	0.001	O	CPI-SS01BCB9360_ExN.NSC	3	-0.0854247
CPI-SS08C3D27F7	NOTCH1_JAG2	ENSG00000148400	ENSG00000184916	FALSE	TRUE	FALSE	OPC.TAPC	0.267	0.001	O	CPI-SS08C3D27F7_OPC.TAPC	3	1.90509
CPI-SS02770D68F	NOTCH2_JAG2	ENSG00000134250	ENSG00000184916	FALSE	TRUE	FALSE	OPC.TAPC	0.276	0.001	O	CPI-SS02770D68F_OPC.TAPC	3	1.85726
CPI-SS01BCB9360	NCAM1_BDNF	ENSG00000149294	ENSG00000176697	TRUE	TRUE	FALSE	ImN.NSC	1.101	0.001	O	CPI-SS01BCB9360_ImN.NSC	3	-0.138814
CPI-SS01BCB9360	NCAM1_BDNF	ENSG00000149294	ENSG00000176697	TRUE	TRUE	FALSE	InN.NSC	1.103	0.001	O	CPI-SS01BCB9360_InN.NSC	3	-0.141433
CPI-SS01BCB9360	NCAM1_BDNF	ENSG00000149294	ENSG00000176697	TRUE	TRUE	FALSE	TAPC.NSC	1.18	0.001	O	CPI-SS01BCB9360_TAPC.NSC	3	-0.238787
CPI-SS01BCB9360	NCAM1_BDNF	ENSG00000149294	ENSG00000176697	TRUE	TRUE	FALSE	NSC.NSC	1.245	0.001	O	CPI-SS01BCB9360_NSC.NSC	3	-0.316146
CPI-SS01BCB9360	NCAM1_BDNF	ENSG00000149294	ENSG00000176697	TRUE	TRUE	FALSE	OL.NSC	1.432	0.001	O	CPI-SS01BCB9360_OL.NSC	3	-0.518031
CPI-SS01BCB9360	NCAM1_BDNF	ENSG00000149294	ENSG00000176697	TRUE	TRUE	FALSE	OPC.NSC	1.378	0.001	O	CPI-SS01BCB9360_OPC.NSC	3	-0.462576
CPI-SS00661A3A4	NECTIN1_CADM3	ENSG00000110400	ENSG00000162706	TRUE	TRUE	FALSE	ExN.TAPC	0.147	0.001	O	CPI-SS00661A3A4_ExN.TAPC	3	2.76611
CPI-SS00661A3A4	NECTIN1_CADM3	ENSG00000110400	ENSG00000162706	TRUE	TRUE	FALSE	ImN.TAPC	0.129	0.001	O	CPI-SS00661A3A4_ImN.TAPC	3	2.95456
CPI-SS047232C64	DLL1_NOTCH3	ENSG00000275555	ENSG00000074181	FALSE	FALSE	TRUE	OPC.NSC	0.098	0.001	O	CPI-SS047232C64_OPC.NSC	3	3.35107
CPI-SS04A5D6B6F	DLL1_NOTCH1	ENSG00000275555	ENSG00000148400	FALSE	FALSE	TRUE	OPC.NSC	0.297	0.001	O	CPI-SS04A5D6B6F_OPC.NSC	3	1.75147
CPI-SS0423580E5	DLL1_NOTCH2	ENSG00000275555	ENSG00000134250	FALSE	FALSE	TRUE	OPC.NSC	0.595	0.001	O	CPI-SS0423580E5_OPC.NSC	3	0.749038
CPI-SS00661A3A4	NECTIN1_CADM3	ENSG00000110400	ENSG00000162706	TRUE	TRUE	FALSE	InN.TAPC	0.211	0.001	O	CPI-SS00661A3A4_InN.TAPC	3	2.24469
CPI-SS00661A3A4	NECTIN1_CADM3	ENSG00000110400	ENSG00000162706	TRUE	TRUE	FALSE	TAPC.TAPC	0.185	0.001	O	CPI-SS00661A3A4_TAPC.TAPC	3	2.4344
CPI-SS00661A3A4	NECTIN1_CADM3	ENSG00000110400	ENSG00000162706	TRUE	TRUE	FALSE	OPC.TAPC	0.156	0.001	O	CPI-SS00661A3A4_OPC.TAPC	3	2.68038
CPI-SC0E5218AA4	NRG1_a6b4 complex	ENSG00000157168		TRUE	TRUE	FALSE	EC.NSC	0.75	0.001	O	CPI-SC0E5218AA4_EC.NSC	3	0.415037
CPI-SC0E5218AA4	NRG1_a6b4 complex	ENSG00000157168		TRUE	TRUE	FALSE	ExN.ExN	1.497	0.001	O	CPI-SC0E5218AA4_ExN.ExN	3	-0.582074
CPI-SC0E5218AA4	NRG1_a6b4 complex	ENSG00000157168		TRUE	TRUE	FALSE	ImN.ExN	1.361	0.001	O	CPI-SC0E5218AA4_ImN.ExN	3	-0.444667
CPI-SC0E5218AA4	NRG1_a6b4 complex	ENSG00000157168		TRUE	TRUE	FALSE	InN.ExN	0.436	0.001	O	CPI-SC0E5218AA4_InN.ExN	3	1.1976
CPI-SC0E5218AA4	NRG1_a6b4 complex	ENSG00000157168		TRUE	TRUE	FALSE	TAPC.ExN	2.278	0.001	O	CPI-SC0E5218AA4_TAPC.ExN	3	-1.18777
CPI-SC0E5218AA4	NRG1_a6b4 complex	ENSG00000157168		TRUE	TRUE	FALSE	OPC.ExN	1.278	0.001	O	CPI-SC0E5218AA4_OPC.ExN	3	-0.353888
CPI-SS0BD5C2A23	NRG1_ERBB4	ENSG00000157168	ENSG00000178568	TRUE	TRUE	TRUE	EC.InN	1.98	0.001	O	CPI-SS0BD5C2A23_EC.InN	3	-0.9855
CPI-SS0BD5C2A23	NRG1_ERBB4	ENSG00000157168	ENSG00000178568	TRUE	TRUE	TRUE	EC.NSC	1.752	0.001	O	CPI-SS0BD5C2A23_EC.NSC	3	-0.809003
CPI-SS0BD5C2A23	NRG1_ERBB4	ENSG00000157168	ENSG00000178568	TRUE	TRUE	TRUE	EC.OL	1.391	0.001	O	CPI-SS0BD5C2A23_EC.OL	3	-0.476122
CPI-SS0BD5C2A23	NRG1_ERBB4	ENSG00000157168	ENSG00000178568	TRUE	TRUE	TRUE	EC.OPC	1.692	0.001	O	CPI-SS0BD5C2A23_EC.OPC	3	-0.75873
CPI-SS0BD5C2A23	NRG1_ERBB4	ENSG00000157168	ENSG00000178568	TRUE	TRUE	TRUE	ExN.Microglia	1.718	0.001	O	CPI-SS0BD5C2A23_ExN.Microglia	3	-0.78073
CPI-SS0BD5C2A23	NRG1_ERBB4	ENSG00000157168	ENSG00000178568	TRUE	TRUE	TRUE	ImN.Microglia	1.583	0.001	O	CPI-SS0BD5C2A23_ImN.Microglia	3	-0.662661
CPI-SS0BD5C2A23	NRG1_ERBB4	ENSG00000157168	ENSG00000178568	TRUE	TRUE	TRUE	InN.ImN	1.225	0.001	O	CPI-SS0BD5C2A23_InN.ImN	3	-0.292782
CPI-SS0BD5C2A23	NRG1_ERBB4	ENSG00000157168	ENSG00000178568	TRUE	TRUE	TRUE	InN.TAPC	1.284	0.001	O	CPI-SS0BD5C2A23_InN.TAPC	3	-0.360645
CPI-SS0BD5C2A23	NRG1_ERBB4	ENSG00000157168	ENSG00000178568	TRUE	TRUE	TRUE	TAPC.Microglia	2.5	0.001	O	CPI-SS0BD5C2A23_TAPC.Microglia	3	-1.32193
CPI-SS04A5D6B6F	DLL1_NOTCH1	ENSG00000275555	ENSG00000148400	FALSE	FALSE	TRUE	OPC.OPC	0.253	0.001	O	CPI-SS04A5D6B6F_OPC.OPC	3	1.98279
CPI-SS0423580E5	DLL1_NOTCH2	ENSG00000275555	ENSG00000134250	FALSE	FALSE	TRUE	OPC.OPC	0.262	0.001	O	CPI-SS0423580E5_OPC.OPC	3	1.93236
CPI-SS0BD5C2A23	NRG1_ERBB4	ENSG00000157168	ENSG00000178568	TRUE	TRUE	TRUE	OPC.Microglia	1.5	0.001	O	CPI-SS0BD5C2A23_OPC.Microglia	3	-0.584963
CPI-SS02572E1EF	NRG1_LGR4	ENSG00000157168	ENSG00000205213	TRUE	TRUE	TRUE	EC.NSC	0.409	0.001	O	CPI-SS02572E1EF_EC.NSC	3	1.28983
CPI-SS02572E1EF	NRG1_LGR4	ENSG00000157168	ENSG00000205213	TRUE	TRUE	TRUE	ExN.OPC	1.53	0.001	O	CPI-SS02572E1EF_ExN.OPC	3	-0.613532
CPI-SS02572E1EF	NRG1_LGR4	ENSG00000157168	ENSG00000205213	TRUE	TRUE	TRUE	ImN.OPC	1.394	0.001	O	CPI-SS02572E1EF_ImN.OPC	3	-0.479231
CPI-SS02572E1EF	NRG1_LGR4	ENSG00000157168	ENSG00000205213	TRUE	TRUE	TRUE	InN.OPC	0.469	0.001	O	CPI-SS02572E1EF_InN.OPC	3	1.09234
CPI-SS02572E1EF	NRG1_LGR4	ENSG00000157168	ENSG00000205213	TRUE	TRUE	TRUE	TAPC.OPC	2.311	0.001	O	CPI-SS02572E1EF_TAPC.OPC	3	-1.20852
CPI-SS02572E1EF	NRG1_LGR4	ENSG00000157168	ENSG00000205213	TRUE	TRUE	TRUE	OPC.OPC	1.312	0.001	O	CPI-SS02572E1EF_OPC.OPC	3	-0.391768
CPI-SS0708FE6FF	NRG1_LSR	ENSG00000157168	ENSG00000105699	TRUE	TRUE	TRUE	ExN.OL	1.548	0.001	O	CPI-SS0708FE6FF_ExN.OL	3	-0.630405
CPI-SS0708FE6FF	NRG1_LSR	ENSG00000157168	ENSG00000105699	TRUE	TRUE	TRUE	ImN.OL	1.412	0.001	O	CPI-SS0708FE6FF_ImN.OL	3	-0.49774
CPI-SS0708FE6FF	NRG1_LSR	ENSG00000157168	ENSG00000105699	TRUE	TRUE	TRUE	InN.OL	0.487	0.001	O	CPI-SS0708FE6FF_InN.OL	3	1.03801
CPI-SS0708FE6FF	NRG1_LSR	ENSG00000157168	ENSG00000105699	TRUE	TRUE	TRUE	TAPC.OL	2.329	0.001	O	CPI-SS0708FE6FF_TAPC.OL	3	-1.21971
CPI-SS0708FE6FF	NRG1_LSR	ENSG00000157168	ENSG00000105699	TRUE	TRUE	TRUE	OPC.OL	1.329	0.001	O	CPI-SS0708FE6FF_OPC.OL	3	-0.410341
CPI-SS0E075E5AF	NRG1_NETO2	ENSG00000157168	ENSG00000171208	TRUE	TRUE	TRUE	EC.ExN	0.457	0.005	O	CPI-SS0E075E5AF_EC.ExN	2.30103	1.12973
CPI-SS047232C64	DLL1_NOTCH3	ENSG00000275555	ENSG00000074181	FALSE	FALSE	TRUE	OPC.Pericyte	1.064	0.001	O	CPI-SS047232C64_OPC.Pericyte	3	-0.0894982
CPI-SS0E075E5AF	NRG1_NETO2	ENSG00000157168	ENSG00000171208	TRUE	TRUE	TRUE	EC.InN	0.936	0.001	O	CPI-SS0E075E5AF_EC.InN	3	0.0954196
CPI-SS04A5D6B6F	DLL1_NOTCH1	ENSG00000275555	ENSG00000148400	FALSE	FALSE	TRUE	OPC.Pericyte	0.273	0.001	O	CPI-SS04A5D6B6F_OPC.Pericyte	3	1.87303
CPI-SS0423580E5	DLL1_NOTCH2	ENSG00000275555	ENSG00000134250	FALSE	FALSE	TRUE	OPC.Pericyte	0.465	0.001	O	CPI-SS0423580E5_OPC.Pericyte	3	1.1047
CPI-SS0E075E5AF	NRG1_NETO2	ENSG00000157168	ENSG00000171208	TRUE	TRUE	TRUE	EC.TAPC	0.453	0.005	O	CPI-SS0E075E5AF_EC.TAPC	2.30103	1.14242
CPI-SS0E075E5AF	NRG1_NETO2	ENSG00000157168	ENSG00000171208	TRUE	TRUE	TRUE	EC.OPC	0.641	0.001	O	CPI-SS0E075E5AF_EC.OPC	3	0.641604
CPI-SS0E075E5AF	NRG1_NETO2	ENSG00000157168	ENSG00000171208	TRUE	TRUE	TRUE	T.NSC	0.482	0.005	O	CPI-SS0E075E5AF_T.NSC	2.30103	1.05289
CPI-SS0E063192D	NRG2_ERBB4	ENSG00000158458	ENSG00000178568	TRUE	FALSE	TRUE	ExN.TAPC	0.956	0.01	O	CPI-SS0E063192D_ExN.TAPC	2	0.0649175
CPI-SS0E063192D	NRG2_ERBB4	ENSG00000158458	ENSG00000178568	TRUE	FALSE	TRUE	ImN.TAPC	0.978	0.005	O	CPI-SS0E063192D_ImN.TAPC	2.30103	0.0320936
CPI-SS0E063192D	NRG2_ERBB4	ENSG00000158458	ENSG00000178568	TRUE	FALSE	TRUE	InN.ImN	0.926	0.04	O	CPI-SS0E063192D_InN.ImN	1.39794	0.110916
CPI-SS0E063192D	NRG2_ERBB4	ENSG00000158458	ENSG00000178568	TRUE	FALSE	TRUE	InN.TAPC	0.985	0.001	O	CPI-SS0E063192D_InN.TAPC	3	0.0218044
CPI-SS0E063192D	NRG2_ERBB4	ENSG00000158458	ENSG00000178568	TRUE	FALSE	TRUE	TAPC.TAPC	0.952	0.01	O	CPI-SS0E063192D_TAPC.TAPC	2	0.0709665
CPI-SS0E063192D	NRG2_ERBB4	ENSG00000158458	ENSG00000178568	TRUE	FALSE	TRUE	NSC.ImN	0.946	0.005	O	CPI-SS0E063192D_NSC.ImN	2.30103	0.0800879
CPI-SS0E063192D	NRG2_ERBB4	ENSG00000158458	ENSG00000178568	TRUE	FALSE	TRUE	NSC.TAPC	1.005	0.001	O	CPI-SS0E063192D_NSC.TAPC	3	-0.0071955
CPI-SS0E063192D	NRG2_ERBB4	ENSG00000158458	ENSG00000178568	TRUE	FALSE	TRUE	OPC.ImN	0.961	0.001	O	CPI-SS0E063192D_OPC.ImN	3	0.0573917
CPI-SS0E063192D	NRG2_ERBB4	ENSG00000158458	ENSG00000178568	TRUE	FALSE	TRUE	OPC.TAPC	1.02	0.001	O	CPI-SS0E063192D_OPC.TAPC	3	-0.0285692
CPI-SS0D5E30C6C	NRG3_ERBB4	ENSG00000185737	ENSG00000178568	TRUE	FALSE	TRUE	ExN.Microglia	2.133	0.001	O	CPI-SS0D5E30C6C_ExN.Microglia	3	-1.09288
CPI-SS0D5E30C6C	NRG3_ERBB4	ENSG00000185737	ENSG00000178568	TRUE	FALSE	TRUE	ImN.Microglia	1.924	0.001	O	CPI-SS0D5E30C6C_ImN.Microglia	3	-0.944109
CPI-SS0D5E30C6C	NRG3_ERBB4	ENSG00000185737	ENSG00000178568	TRUE	FALSE	TRUE	InN.Microglia	1.873	0.001	O	CPI-SS0D5E30C6C_InN.Microglia	3	-0.905351
CPI-SS0D5E30C6C	NRG3_ERBB4	ENSG00000185737	ENSG00000178568	TRUE	FALSE	TRUE	TAPC.EC	1.548	0.001	O	CPI-SS0D5E30C6C_TAPC.EC	3	-0.630405
CPI-SS0D5E30C6C	NRG3_ERBB4	ENSG00000185737	ENSG00000178568	TRUE	FALSE	TRUE	TAPC.ExN	1.463	0.001	O	CPI-SS0D5E30C6C_TAPC.ExN	3	-0.54893
CPI-SS0D5E30C6C	NRG3_ERBB4	ENSG00000185737	ENSG00000178568	TRUE	FALSE	TRUE	TAPC.ImN	2.13	0.001	O	CPI-SS0D5E30C6C_TAPC.ImN	3	-1.09085
CPI-SS0D5E30C6C	NRG3_ERBB4	ENSG00000185737	ENSG00000178568	TRUE	FALSE	TRUE	TAPC.Microglia	1.563	0.001	O	CPI-SS0D5E30C6C_TAPC.Microglia	3	-0.644318
CPI-SS0D5E30C6C	NRG3_ERBB4	ENSG00000185737	ENSG00000178568	TRUE	FALSE	TRUE	TAPC.TAPC	2.189	0.001	O	CPI-SS0D5E30C6C_TAPC.TAPC	3	-1.13027
CPI-SS04A5D6B6F	DLL1_NOTCH1	ENSG00000275555	ENSG00000148400	FALSE	FALSE	TRUE	OPC.T	0.18	0.001	O	CPI-SS04A5D6B6F_OPC.T	3	2.47393
CPI-SS0423580E5	DLL1_NOTCH2	ENSG00000275555	ENSG00000134250	FALSE	FALSE	TRUE	OPC.T	0.204	0.005	O	CPI-SS0423580E5_OPC.T	2.30103	2.29336
CPI-SS0D5E30C6C	NRG3_ERBB4	ENSG00000185737	ENSG00000178568	TRUE	FALSE	TRUE	TAPC.Pericyte	1.55	0.001	O	CPI-SS0D5E30C6C_TAPC.Pericyte	3	-0.632268
CPI-SS0D5E30C6C	NRG3_ERBB4	ENSG00000185737	ENSG00000178568	TRUE	FALSE	TRUE	TAPC.T	1.702	0.001	O	CPI-SS0D5E30C6C_TAPC.T	3	-0.767231
CPI-SS0D5E30C6C	NRG3_ERBB4	ENSG00000185737	ENSG00000178568	TRUE	FALSE	TRUE	TAPC.VLMC	1.679	0.001	O	CPI-SS0D5E30C6C_TAPC.VLMC	3	-0.747602
CPI-SS0D5E30C6C	NRG3_ERBB4	ENSG00000185737	ENSG00000178568	TRUE	FALSE	TRUE	NSC.Microglia	2.041	0.001	O	CPI-SS0D5E30C6C_NSC.Microglia	3	-1.02928
CPI-SS0D5E30C6C	NRG3_ERBB4	ENSG00000185737	ENSG00000178568	TRUE	FALSE	TRUE	OPC.Microglia	1.556	0.001	O	CPI-SS0D5E30C6C_OPC.Microglia	3	-0.637842
CPI-SS08083B141	NRP1_SEMA3A	ENSG00000099250	ENSG00000075213	TRUE	TRUE	FALSE	Pericyte.ImN	0.315	0.001	O	CPI-SS08083B141_Pericyte.ImN	3	1.66658
CPI-SS08083B141	NRP1_SEMA3A	ENSG00000099250	ENSG00000075213	TRUE	TRUE	FALSE	Pericyte.InN	0.284	0.005	O	CPI-SS08083B141_Pericyte.InN	2.30103	1.81604
CPI-SS08083B141	NRP1_SEMA3A	ENSG00000099250	ENSG00000075213	TRUE	TRUE	FALSE	Pericyte.OPC	0.29	0.001	O	CPI-SS08083B141_Pericyte.OPC	3	1.78588
CPI-SS08083B141	NRP1_SEMA3A	ENSG00000099250	ENSG00000075213	TRUE	TRUE	FALSE	Pericyte.VLMC	0.31	0.001	O	CPI-SS08083B141_Pericyte.VLMC	3	1.68966
CPI-SS0DE0A486F	NRP1_VEGFA	ENSG00000099250	ENSG00000112715	TRUE	TRUE	FALSE	EC.VLMC	0.785	0.001	O	CPI-SS0DE0A486F_EC.VLMC	3	0.349235
CPI-SS0DE0A486F	NRP1_VEGFA	ENSG00000099250	ENSG00000112715	TRUE	TRUE	FALSE	ExN.VLMC	0.435	0.001	O	CPI-SS0DE0A486F_ExN.VLMC	3	1.20091
CPI-SS0DE0A486F	NRP1_VEGFA	ENSG00000099250	ENSG00000112715	TRUE	TRUE	FALSE	ImN.VLMC	0.608	0.001	O	CPI-SS0DE0A486F_ImN.VLMC	3	0.717857
CPI-SS0DE0A486F	NRP1_VEGFA	ENSG00000099250	ENSG00000112715	TRUE	TRUE	FALSE	Microglia.VLMC	0.381	0.001	O	CPI-SS0DE0A486F_Microglia.VLMC	3	1.39214
CPI-SS0DE0A486F	NRP1_VEGFA	ENSG00000099250	ENSG00000112715	TRUE	TRUE	FALSE	TAPC.VLMC	0.404	0.001	O	CPI-SS0DE0A486F_TAPC.VLMC	3	1.30757
CPI-SS047232C64	DLL1_NOTCH3	ENSG00000275555	ENSG00000074181	FALSE	FALSE	TRUE	OPC.VLMC	0.305	0.001	O	CPI-SS047232C64_OPC.VLMC	3	1.71312
CPI-SS0DE0A486F	NRP1_VEGFA	ENSG00000099250	ENSG00000112715	TRUE	TRUE	FALSE	NSC.VLMC	0.238	0.001	O	CPI-SS0DE0A486F_NSC.VLMC	3	2.07097
CPI-SS0DE0A486F	NRP1_VEGFA	ENSG00000099250	ENSG00000112715	TRUE	TRUE	FALSE	Pericyte.InN	0.242	0.05	O	CPI-SS0DE0A486F_Pericyte.InN	1.30103	2.04692
CPI-SS0DE0A486F	NRP1_VEGFA	ENSG00000099250	ENSG00000112715	TRUE	TRUE	FALSE	Pericyte.VLMC	0.275	0.001	O	CPI-SS0DE0A486F_Pericyte.VLMC	3	1.8625
CPI-SS04A5D6B6F	DLL1_NOTCH1	ENSG00000275555	ENSG00000148400	FALSE	FALSE	TRUE	OPC.VLMC	0.136	0.001	O	CPI-SS04A5D6B6F_OPC.VLMC	3	2.87832
CPI-SS0423580E5	DLL1_NOTCH2	ENSG00000275555	ENSG00000134250	FALSE	FALSE	TRUE	OPC.VLMC	0.544	0.001	O	CPI-SS0423580E5_OPC.VLMC	3	0.878321
CPI-SS0DE0A486F	NRP1_VEGFA	ENSG00000099250	ENSG00000112715	TRUE	TRUE	FALSE	VLMC.VLMC	0.335	0.001	O	CPI-SS0DE0A486F_VLMC.VLMC	3	1.57777
CPI-SS033E6DE7E	NRP1_VEGFB	ENSG00000099250	ENSG00000173511	TRUE	TRUE	FALSE	EC.OL	0.774	0.001	O	CPI-SS033E6DE7E_EC.OL	3	0.369595
CPI-SS033E6DE7E	NRP1_VEGFB	ENSG00000099250	ENSG00000173511	TRUE	TRUE	FALSE	ExN.OL	0.424	0.001	O	CPI-SS033E6DE7E_ExN.OL	3	1.23786
CPI-SS033E6DE7E	NRP1_VEGFB	ENSG00000099250	ENSG00000173511	TRUE	TRUE	FALSE	ImN.OL	0.597	0.001	O	CPI-SS033E6DE7E_ImN.OL	3	0.744197
CPI-SS033E6DE7E	NRP1_VEGFB	ENSG00000099250	ENSG00000173511	TRUE	TRUE	FALSE	Microglia.OL	0.37	0.001	O	CPI-SS033E6DE7E_Microglia.OL	3	1.4344
CPI-SS033E6DE7E	NRP1_VEGFB	ENSG00000099250	ENSG00000173511	TRUE	TRUE	FALSE	TAPC.OL	0.393	0.001	O	CPI-SS033E6DE7E_TAPC.OL	3	1.3474
CPI-SS033E6DE7E	NRP1_VEGFB	ENSG00000099250	ENSG00000173511	TRUE	TRUE	FALSE	Pericyte.InN	0.295	0.01	O	CPI-SS033E6DE7E_Pericyte.InN	2	1.76121
CPI-SS033E6DE7E	NRP1_VEGFB	ENSG00000099250	ENSG00000173511	TRUE	TRUE	FALSE	Pericyte.Microglia	0.294	0.005	O	CPI-SS033E6DE7E_Pericyte.Microglia	2.30103	1.76611
CPI-SS033E6DE7E	NRP1_VEGFB	ENSG00000099250	ENSG00000173511	TRUE	TRUE	FALSE	Pericyte.NSC	0.383	0.001	O	CPI-SS033E6DE7E_Pericyte.NSC	3	1.38458
CPI-SS033E6DE7E	NRP1_VEGFB	ENSG00000099250	ENSG00000173511	TRUE	TRUE	FALSE	Pericyte.Pericyte	0.324	0.001	O	CPI-SS033E6DE7E_Pericyte.Pericyte	3	1.62593
CPI-SS033E6DE7E	NRP1_VEGFB	ENSG00000099250	ENSG00000173511	TRUE	TRUE	FALSE	Pericyte.VLMC	0.304	0.005	O	CPI-SS033E6DE7E_Pericyte.VLMC	2.30103	1.71786
CPI-SS033E6DE7E	NRP1_VEGFB	ENSG00000099250	ENSG00000173511	TRUE	TRUE	FALSE	VLMC.OL	0.323	0.001	O	CPI-SS033E6DE7E_VLMC.OL	3	1.63039
CPI-SS0241A1F57	NRP2_SEMA3C	ENSG00000118257	ENSG00000075223	TRUE	TRUE	FALSE	Pericyte.ExN	0.27	0.02	O	CPI-SS0241A1F57_Pericyte.ExN	1.69897	1.88897
CPI-SS0241A1F57	NRP2_SEMA3C	ENSG00000118257	ENSG00000075223	TRUE	TRUE	FALSE	Pericyte.TAPC	0.369	0.001	O	CPI-SS0241A1F57_Pericyte.TAPC	3	1.43831
CPI-SS01A07768A	CD46_JAG1	ENSG00000117335	ENSG00000101384	FALSE	TRUE	FALSE	OPC.VLMC	0.515	0.001	O	CPI-SS01A07768A_OPC.VLMC	3	0.957356
CPI-SS0241A1F57	NRP2_SEMA3C	ENSG00000118257	ENSG00000075223	TRUE	TRUE	FALSE	Pericyte.OPC	0.465	0.001	O	CPI-SS0241A1F57_Pericyte.OPC	3	1.1047
CPI-SS0241A1F57	NRP2_SEMA3C	ENSG00000118257	ENSG00000075223	TRUE	TRUE	FALSE	Pericyte.Pericyte	0.525	0.001	O	CPI-SS0241A1F57_Pericyte.Pericyte	3	0.929611
CPI-SS0241A1F57	NRP2_SEMA3C	ENSG00000118257	ENSG00000075223	TRUE	TRUE	FALSE	Pericyte.VLMC	0.366	0.001	O	CPI-SS0241A1F57_Pericyte.VLMC	3	1.45008
CPI-SS0F15C1AB3	NRP2_SEMA3F	ENSG00000118257	ENSG00000001617	TRUE	TRUE	FALSE	EC.ExN	0.387	0.001	O	CPI-SS0F15C1AB3_EC.ExN	3	1.36959
CPI-SS0F15C1AB3	NRP2_SEMA3F	ENSG00000118257	ENSG00000001617	TRUE	TRUE	FALSE	EC.ImN	0.392	0.001	O	CPI-SS0F15C1AB3_EC.ImN	3	1.35107
CPI-SS0F15C1AB3	NRP2_SEMA3F	ENSG00000118257	ENSG00000001617	TRUE	TRUE	FALSE	ImN.ExN	0.412	0.001	O	CPI-SS0F15C1AB3_ImN.ExN	3	1.27928
CPI-SS0F15C1AB3	NRP2_SEMA3F	ENSG00000118257	ENSG00000001617	TRUE	TRUE	FALSE	ImN.ImN	0.417	0.001	O	CPI-SS0F15C1AB3_ImN.ImN	3	1.26188
CPI-SS0F15C1AB3	NRP2_SEMA3F	ENSG00000118257	ENSG00000001617	TRUE	TRUE	FALSE	Microglia.ExN	0.322	0.001	O	CPI-SS0F15C1AB3_Microglia.ExN	3	1.63487
CPI-SS0F15C1AB3	NRP2_SEMA3F	ENSG00000118257	ENSG00000001617	TRUE	TRUE	FALSE	Microglia.ImN	0.327	0.001	O	CPI-SS0F15C1AB3_Microglia.ImN	3	1.61264
CPI-SS0F15C1AB3	NRP2_SEMA3F	ENSG00000118257	ENSG00000001617	TRUE	TRUE	FALSE	TAPC.ExN	0.603	0.001	O	CPI-SS0F15C1AB3_TAPC.ExN	3	0.72977
CPI-SS0F15C1AB3	NRP2_SEMA3F	ENSG00000118257	ENSG00000001617	TRUE	TRUE	FALSE	TAPC.ImN	0.608	0.001	O	CPI-SS0F15C1AB3_TAPC.ImN	3	0.717857
CPI-SS0F15C1AB3	NRP2_SEMA3F	ENSG00000118257	ENSG00000001617	TRUE	TRUE	FALSE	NSC.ExN	0.696	0.001	O	CPI-SS0F15C1AB3_NSC.ExN	3	0.522841
CPI-SS012B7C21D	NOTCH1_DLL4	ENSG00000148400	ENSG00000128917	FALSE	TRUE	FALSE	Pericyte.EC	0.295	0.001	O	CPI-SS012B7C21D_Pericyte.EC	3	1.76121
CPI-SS027CDEA08	NOTCH2_DLL4	ENSG00000134250	ENSG00000128917	FALSE	TRUE	FALSE	Pericyte.EC	0.487	0.001	O	CPI-SS027CDEA08_Pericyte.EC	3	1.03801
CPI-SS0F15C1AB3	NRP2_SEMA3F	ENSG00000118257	ENSG00000001617	TRUE	TRUE	FALSE	NSC.ImN	0.7	0.001	O	CPI-SS0F15C1AB3_NSC.ImN	3	0.514573
CPI-SS0F15C1AB3	NRP2_SEMA3F	ENSG00000118257	ENSG00000001617	TRUE	TRUE	FALSE	OPC.ExN	0.212	0.001	O	CPI-SS0F15C1AB3_OPC.ExN	3	2.23786
CPI-SS0F15C1AB3	NRP2_SEMA3F	ENSG00000118257	ENSG00000001617	TRUE	TRUE	FALSE	OPC.ImN	0.216	0.001	O	CPI-SS0F15C1AB3_OPC.ImN	3	2.2109
CPI-SS0F15C1AB3	NRP2_SEMA3F	ENSG00000118257	ENSG00000001617	TRUE	TRUE	FALSE	VLMC.ExN	0.507	0.001	O	CPI-SS0F15C1AB3_VLMC.ExN	3	0.979942
CPI-SS0F15C1AB3	NRP2_SEMA3F	ENSG00000118257	ENSG00000001617	TRUE	TRUE	FALSE	VLMC.ImN	0.512	0.001	O	CPI-SS0F15C1AB3_VLMC.ImN	3	0.965784
CPI-SS01A07768A	CD46_JAG1	ENSG00000117335	ENSG00000101384	FALSE	TRUE	FALSE	Pericyte.EC	0.708	0.001	O	CPI-SS01A07768A_Pericyte.EC	3	0.498179
CPI-SS0E00478B4	NRP2_VEGFA	ENSG00000118257	ENSG00000112715	TRUE	TRUE	FALSE	EC.VLMC	0.437	0.001	O	CPI-SS0E00478B4_EC.VLMC	3	1.19429
CPI-SS0E00478B4	NRP2_VEGFA	ENSG00000118257	ENSG00000112715	TRUE	TRUE	FALSE	ImN.VLMC	0.462	0.001	O	CPI-SS0E00478B4_ImN.VLMC	3	1.11404
CPI-SS0E00478B4	NRP2_VEGFA	ENSG00000118257	ENSG00000112715	TRUE	TRUE	FALSE	InN.VLMC	0.253	0.005	O	CPI-SS0E00478B4_InN.VLMC	2.30103	1.98279
CPI-SS0E00478B4	NRP2_VEGFA	ENSG00000118257	ENSG00000112715	TRUE	TRUE	FALSE	Microglia.VLMC	0.372	0.001	O	CPI-SS0E00478B4_Microglia.VLMC	3	1.42663
CPI-SS0E00478B4	NRP2_VEGFA	ENSG00000118257	ENSG00000112715	TRUE	TRUE	FALSE	TAPC.VLMC	0.653	0.001	O	CPI-SS0E00478B4_TAPC.VLMC	3	0.614845
CPI-SS0E00478B4	NRP2_VEGFA	ENSG00000118257	ENSG00000112715	TRUE	TRUE	FALSE	NSC.VLMC	0.745	0.001	O	CPI-SS0E00478B4_NSC.VLMC	3	0.424688
CPI-SS0B87FE6E0	NOTCH1_JAG1	ENSG00000148400	ENSG00000101384	FALSE	TRUE	FALSE	Pericyte.ExN	0.235	0.001	O	CPI-SS0B87FE6E0_Pericyte.ExN	3	2.08927
CPI-SS0E00478B4	NRP2_VEGFA	ENSG00000118257	ENSG00000112715	TRUE	TRUE	FALSE	OPC.VLMC	0.262	0.001	O	CPI-SS0E00478B4_OPC.VLMC	3	1.93236
CPI-SS0E00478B4	NRP2_VEGFA	ENSG00000118257	ENSG00000112715	TRUE	TRUE	FALSE	Pericyte.NSC	0.371	0.001	O	CPI-SS0E00478B4_Pericyte.NSC	3	1.43051
CPI-SS0E00478B4	NRP2_VEGFA	ENSG00000118257	ENSG00000112715	TRUE	TRUE	FALSE	Pericyte.OPC	0.324	0.001	O	CPI-SS0E00478B4_Pericyte.OPC	3	1.62593
CPI-SS0E00478B4	NRP2_VEGFA	ENSG00000118257	ENSG00000112715	TRUE	TRUE	FALSE	VLMC.VLMC	0.557	0.001	O	CPI-SS0E00478B4_VLMC.VLMC	3	0.844251
CPI-SS0B70EB09E	PDGFA_PDGFRA	ENSG00000197461	ENSG00000134853	TRUE	FALSE	TRUE	InN.OPC	0.977	0.001	O	CPI-SS0B70EB09E_InN.OPC	3	0.0335695
CPI-SS0B70EB09E	PDGFA_PDGFRA	ENSG00000197461	ENSG00000134853	TRUE	FALSE	TRUE	InN.VLMC	0.394	0.001	O	CPI-SS0B70EB09E_InN.VLMC	3	1.34373
CPI-SS0B70EB09E	PDGFA_PDGFRA	ENSG00000197461	ENSG00000134853	TRUE	FALSE	TRUE	OL.InN	0.114	0.03	O	CPI-SS0B70EB09E_OL.InN	1.52288	3.13289
CPI-SS0B70EB09E	PDGFA_PDGFRA	ENSG00000197461	ENSG00000134853	TRUE	FALSE	TRUE	OL.OPC	1.002	0.001	O	CPI-SS0B70EB09E_OL.OPC	3	-0.00288251
CPI-SS0B70EB09E	PDGFA_PDGFRA	ENSG00000197461	ENSG00000134853	TRUE	FALSE	TRUE	OL.VLMC	0.42	0.001	O	CPI-SS0B70EB09E_OL.VLMC	3	1.25154
CPI-SS0CB4F2FE4	PDGFB_ADGRV1	ENSG00000100311	ENSG00000164199	TRUE	FALSE	TRUE	EC.OL	0.294	0.001	O	CPI-SS0CB4F2FE4_EC.OL	3	1.76611
CPI-SS0CB4F2FE4	PDGFB_ADGRV1	ENSG00000100311	ENSG00000164199	TRUE	FALSE	TRUE	EC.T	0.344	0.001	O	CPI-SS0CB4F2FE4_EC.T	3	1.53952
CPI-SS060B82BBC	JAG1_NOTCH2	ENSG00000101384	ENSG00000134250	FALSE	FALSE	TRUE	Pericyte.ImN	0.426	0.001	O	CPI-SS060B82BBC_Pericyte.ImN	3	1.23107
CPI-SS0FEEB187C	PDGFB_PDGFRA	ENSG00000100311	ENSG00000134853	TRUE	FALSE	TRUE	EC.ImN	0.262	0.001	O	CPI-SS0FEEB187C_EC.ImN	3	1.93236
CPI-SS03CC15FF3	PDGFRA_PDGFC	ENSG00000134853	ENSG00000145431	TRUE	TRUE	FALSE	ImN.EC	0.398	0.001	O	CPI-SS03CC15FF3_ImN.EC	3	1.32916
CPI-SS03CC15FF3	PDGFRA_PDGFC	ENSG00000134853	ENSG00000145431	TRUE	TRUE	FALSE	ImN.ExN	0.173	0.025	O	CPI-SS03CC15FF3_ImN.ExN	1.60206	2.53116
CPI-SS03CC15FF3	PDGFRA_PDGFC	ENSG00000134853	ENSG00000145431	TRUE	TRUE	FALSE	ImN.ImN	0.288	0.001	O	CPI-SS03CC15FF3_ImN.ImN	3	1.79586
CPI-SS03CC15FF3	PDGFRA_PDGFC	ENSG00000134853	ENSG00000145431	TRUE	TRUE	FALSE	ImN.NSC	0.461	0.001	O	CPI-SS03CC15FF3_ImN.NSC	3	1.11716
CPI-SS03CC15FF3	PDGFRA_PDGFC	ENSG00000134853	ENSG00000145431	TRUE	TRUE	FALSE	ImN.OPC	0.317	0.001	O	CPI-SS03CC15FF3_ImN.OPC	3	1.65745
CPI-SS03CC15FF3	PDGFRA_PDGFC	ENSG00000134853	ENSG00000145431	TRUE	TRUE	FALSE	ImN.VLMC	0.243	0.001	O	CPI-SS03CC15FF3_ImN.VLMC	3	2.04097
CPI-SS03CC15FF3	PDGFRA_PDGFC	ENSG00000134853	ENSG00000145431	TRUE	TRUE	FALSE	InN.TAPC	0.195	0.001	O	CPI-SS03CC15FF3_InN.TAPC	3	2.35845
CPI-SS03CC15FF3	PDGFRA_PDGFC	ENSG00000134853	ENSG00000145431	TRUE	TRUE	FALSE	OPC.TAPC	1.083	0.001	O	CPI-SS03CC15FF3_OPC.TAPC	3	-0.115033
CPI-SS03CC15FF3	PDGFRA_PDGFC	ENSG00000134853	ENSG00000145431	TRUE	TRUE	FALSE	VLMC.TAPC	0.501	0.001	O	CPI-SS03CC15FF3_VLMC.TAPC	3	0.997117
CPI-SC0E9C058EB	PLAUR_a4b1 complex	ENSG00000011422		TRUE	TRUE	FALSE	ImN.ExN	0.056	0.001	O	CPI-SC0E9C058EB_ImN.ExN	3	4.15843
CPI-SC0E9C058EB	PLAUR_a4b1 complex	ENSG00000011422		TRUE	TRUE	FALSE	InN.ExN	0.052	0.001	O	CPI-SC0E9C058EB_InN.ExN	3	4.26534
CPI-CS0D238C22B	PlexinA2_complex1_SEMA3A		ENSG00000075213	TRUE	TRUE	FALSE	Pericyte.ImN	0.315	0.001	O	CPI-CS0D238C22B_Pericyte.ImN	3	1.66658
CPI-CS0D238C22B	PlexinA2_complex1_SEMA3A		ENSG00000075213	TRUE	TRUE	FALSE	Pericyte.InN	0.284	0.005	O	CPI-CS0D238C22B_Pericyte.InN	2.30103	1.81604
CPI-CS0D238C22B	PlexinA2_complex1_SEMA3A		ENSG00000075213	TRUE	TRUE	FALSE	Pericyte.OPC	0.29	0.001	O	CPI-CS0D238C22B_Pericyte.OPC	3	1.78588
CPI-CS0D238C22B	PlexinA2_complex1_SEMA3A		ENSG00000075213	TRUE	TRUE	FALSE	Pericyte.VLMC	0.31	0.001	O	CPI-CS0D238C22B_Pericyte.VLMC	3	1.68966
CPI-SS0CCCF7C69	PLXNB1_SEMA4D	ENSG00000164050	ENSG00000187764	TRUE	TRUE	TRUE	NSC.ExN	0.352	0.001	O	CPI-SS0CCCF7C69_NSC.ExN	3	1.50635
CPI-SS056FF4363	CD48_CD244	ENSG00000117091	ENSG00000122223	FALSE	FALSE	TRUE	Pericyte.Microglia	0.214	0.001	O	CPI-SS056FF4363_Pericyte.Microglia	3	2.22432
CPI-SS0CCCF7C69	PLXNB1_SEMA4D	ENSG00000164050	ENSG00000187764	TRUE	TRUE	TRUE	NSC.InN	0.366	0.001	O	CPI-SS0CCCF7C69_NSC.InN	3	1.45008
CPI-SS0C85BC9AF	PROS1_AXL	ENSG00000184500	ENSG00000167601	TRUE	FALSE	TRUE	InN.Microglia	0.48	0.001	O	CPI-SS0C85BC9AF_InN.Microglia	3	1.05889
CPI-SS0C85BC9AF	PROS1_AXL	ENSG00000184500	ENSG00000167601	TRUE	FALSE	TRUE	InN.Pericyte	0.484	0.001	O	CPI-SS0C85BC9AF_InN.Pericyte	3	1.04692
CPI-SS0C85BC9AF	PROS1_AXL	ENSG00000184500	ENSG00000167601	TRUE	FALSE	TRUE	VLMC.InN	0.653	0.001	O	CPI-SS0C85BC9AF_VLMC.InN	3	0.614845
CPI-SS09C4988F8	PROS1_TYRO3	ENSG00000184500	ENSG00000092445	TRUE	FALSE	TRUE	EC.ImN	0.196	0.001	O	CPI-SS09C4988F8_EC.ImN	3	2.35107
CPI-SS09C4988F8	PROS1_TYRO3	ENSG00000184500	ENSG00000092445	TRUE	FALSE	TRUE	EC.NSC	0.199	0.001	O	CPI-SS09C4988F8_EC.NSC	3	2.32916
CPI-SS09C4988F8	PROS1_TYRO3	ENSG00000184500	ENSG00000092445	TRUE	FALSE	TRUE	EC.Pericyte	0.22	0.001	O	CPI-SS09C4988F8_EC.Pericyte	3	2.18442
CPI-SS0C4D54E39	NOTCH3_JAG2	ENSG00000074181	ENSG00000184916	FALSE	TRUE	FALSE	Pericyte.TAPC	1.078	0.001	O	CPI-SS0C4D54E39_Pericyte.TAPC	3	-0.108357
CPI-SS09C4988F8	PROS1_TYRO3	ENSG00000184500	ENSG00000092445	TRUE	FALSE	TRUE	ImN.ImN	0.201	0.001	O	CPI-SS09C4988F8_ImN.ImN	3	2.31473
CPI-SS09C4988F8	PROS1_TYRO3	ENSG00000184500	ENSG00000092445	TRUE	FALSE	TRUE	ImN.NSC	0.204	0.001	O	CPI-SS09C4988F8_ImN.NSC	3	2.29336
CPI-SS08C3D27F7	NOTCH1_JAG2	ENSG00000148400	ENSG00000184916	FALSE	TRUE	FALSE	Pericyte.TAPC	0.287	0.001	O	CPI-SS08C3D27F7_Pericyte.TAPC	3	1.80088
CPI-SS09C4988F8	PROS1_TYRO3	ENSG00000184500	ENSG00000092445	TRUE	FALSE	TRUE	ImN.Pericyte	0.225	0.001	O	CPI-SS09C4988F8_ImN.Pericyte	3	2.152
CPI-SS02770D68F	NOTCH2_JAG2	ENSG00000134250	ENSG00000184916	FALSE	TRUE	FALSE	Pericyte.TAPC	0.479	0.001	O	CPI-SS02770D68F_Pericyte.TAPC	3	1.0619
CPI-SS09C4988F8	PROS1_TYRO3	ENSG00000184500	ENSG00000092445	TRUE	FALSE	TRUE	InN.ExN	0.22	0.001	O	CPI-SS09C4988F8_InN.ExN	3	2.18442
CPI-SS09C4988F8	PROS1_TYRO3	ENSG00000184500	ENSG00000092445	TRUE	FALSE	TRUE	InN.OL	0.181	0.001	O	CPI-SS09C4988F8_InN.OL	3	2.46594
CPI-SS09C4988F8	PROS1_TYRO3	ENSG00000184500	ENSG00000092445	TRUE	FALSE	TRUE	Microglia.Pericyte	0.218	0.001	O	CPI-SS09C4988F8_Microglia.Pericyte	3	2.1976
CPI-SS09C4988F8	PROS1_TYRO3	ENSG00000184500	ENSG00000092445	TRUE	FALSE	TRUE	TAPC.ImN	0.179	0.05	O	CPI-SS09C4988F8_TAPC.ImN	1.30103	2.48197
CPI-SS09C4988F8	PROS1_TYRO3	ENSG00000184500	ENSG00000092445	TRUE	FALSE	TRUE	TAPC.NSC	0.182	0.015	O	CPI-SS09C4988F8_TAPC.NSC	1.82391	2.45799
CPI-SS09C4988F8	PROS1_TYRO3	ENSG00000184500	ENSG00000092445	TRUE	FALSE	TRUE	TAPC.OPC	0.203	0.001	O	CPI-SS09C4988F8_TAPC.OPC	3	2.30045
CPI-SS09C4988F8	PROS1_TYRO3	ENSG00000184500	ENSG00000092445	TRUE	FALSE	TRUE	TAPC.Pericyte	0.203	0.005	O	CPI-SS09C4988F8_TAPC.Pericyte	2.30103	2.30045
CPI-SS09C4988F8	PROS1_TYRO3	ENSG00000184500	ENSG00000092445	TRUE	FALSE	TRUE	Pericyte.ImN	0.255	0.001	O	CPI-SS09C4988F8_Pericyte.ImN	3	1.97143
CPI-SS09C4988F8	PROS1_TYRO3	ENSG00000184500	ENSG00000092445	TRUE	FALSE	TRUE	Pericyte.InN	0.212	0.001	O	CPI-SS09C4988F8_Pericyte.InN	3	2.23786
CPI-SS09C4988F8	PROS1_TYRO3	ENSG00000184500	ENSG00000092445	TRUE	FALSE	TRUE	Pericyte.NSC	0.258	0.001	O	CPI-SS09C4988F8_Pericyte.NSC	3	1.95456
CPI-SS09C4988F8	PROS1_TYRO3	ENSG00000184500	ENSG00000092445	TRUE	FALSE	TRUE	Pericyte.Pericyte	0.279	0.001	O	CPI-SS09C4988F8_Pericyte.Pericyte	3	1.84166
CPI-SS09C4988F8	PROS1_TYRO3	ENSG00000184500	ENSG00000092445	TRUE	FALSE	TRUE	VLMC.Pericyte	0.724	0.001	O	CPI-SS09C4988F8_VLMC.Pericyte	3	0.465938
CPI-SS05D7900BF	PTN_ALK	ENSG00000105894	ENSG00000171094	TRUE	FALSE	TRUE	NSC.Microglia	0.397	0.001	O	CPI-SS05D7900BF_NSC.Microglia	3	1.33279
CPI-SS05D7900BF	PTN_ALK	ENSG00000105894	ENSG00000171094	TRUE	FALSE	TRUE	OPC.TAPC	0.294	0.015	O	CPI-SS05D7900BF_OPC.TAPC	1.82391	1.76611
CPI-SS05D7900BF	PTN_ALK	ENSG00000105894	ENSG00000171094	TRUE	FALSE	TRUE	OPC.VLMC	0.313	0.001	O	CPI-SS05D7900BF_OPC.VLMC	3	1.67577
CPI-SS05D7900BF	PTN_ALK	ENSG00000105894	ENSG00000171094	TRUE	FALSE	TRUE	Pericyte.Microglia	0.361	0.001	O	CPI-SS05D7900BF_Pericyte.Microglia	3	1.46993
CPI-SS05D7900BF	PTN_ALK	ENSG00000105894	ENSG00000171094	TRUE	FALSE	TRUE	Pericyte.Pericyte	0.373	0.001	O	CPI-SS05D7900BF_Pericyte.Pericyte	3	1.42275
CPI-SS05D7900BF	PTN_ALK	ENSG00000105894	ENSG00000171094	TRUE	FALSE	TRUE	VLMC.Microglia	0.413	0.001	O	CPI-SS05D7900BF_VLMC.Microglia	3	1.27579
CPI-SS00F4DDF4B	PTN_PTPRS	ENSG00000105894	ENSG00000105426	TRUE	FALSE	TRUE	OL.Pericyte	0.369	0.01	O	CPI-SS00F4DDF4B_OL.Pericyte	2	1.43831
CPI-SS00F4DDF4B	PTN_PTPRS	ENSG00000105894	ENSG00000105426	TRUE	FALSE	TRUE	OPC.Pericyte	0.405	0.001	O	CPI-SS00F4DDF4B_OPC.Pericyte	3	1.30401
CPI-SS04E690D72	PTN_PTPRZ1	ENSG00000105894	ENSG00000106278	TRUE	FALSE	FALSE	NSC.EC	0.371	0.001	O	CPI-SS04E690D72_NSC.EC	3	1.43051
CPI-SS04E690D72	PTN_PTPRZ1	ENSG00000105894	ENSG00000106278	TRUE	FALSE	FALSE	NSC.Microglia	0.375	0.001	O	CPI-SS04E690D72_NSC.Microglia	3	1.41504
CPI-SS04E690D72	PTN_PTPRZ1	ENSG00000105894	ENSG00000106278	TRUE	FALSE	FALSE	NSC.T	0.45	0.001	O	CPI-SS04E690D72_NSC.T	3	1.152
CPI-SS056FF4363	CD48_CD244	ENSG00000117091	ENSG00000122223	FALSE	FALSE	TRUE	Pericyte.T	0.549	0.001	O	CPI-SS056FF4363_Pericyte.T	3	0.865122
CPI-SS04E690D72	PTN_PTPRZ1	ENSG00000105894	ENSG00000106278	TRUE	FALSE	FALSE	Pericyte.EC	0.334	0.05	O	CPI-SS04E690D72_Pericyte.EC	1.30103	1.58208
CPI-SS04E690D72	PTN_PTPRZ1	ENSG00000105894	ENSG00000106278	TRUE	FALSE	FALSE	Pericyte.Microglia	0.339	0.001	O	CPI-SS04E690D72_Pericyte.Microglia	3	1.56064
CPI-SS04E690D72	PTN_PTPRZ1	ENSG00000105894	ENSG00000106278	TRUE	FALSE	FALSE	Pericyte.T	0.413	0.001	O	CPI-SS04E690D72_Pericyte.T	3	1.27579
CPI-SS04E690D72	PTN_PTPRZ1	ENSG00000105894	ENSG00000106278	TRUE	FALSE	FALSE	Pericyte.VLMC	0.333	0.05	O	CPI-SS04E690D72_Pericyte.VLMC	1.30103	1.58641
CPI-SS04E690D72	PTN_PTPRZ1	ENSG00000105894	ENSG00000106278	TRUE	FALSE	FALSE	VLMC.EC	0.387	0.001	O	CPI-SS04E690D72_VLMC.EC	3	1.36959
CPI-SS04E690D72	PTN_PTPRZ1	ENSG00000105894	ENSG00000106278	TRUE	FALSE	FALSE	VLMC.Microglia	0.391	0.001	O	CPI-SS04E690D72_VLMC.Microglia	3	1.35476
CPI-SS04E690D72	PTN_PTPRZ1	ENSG00000105894	ENSG00000106278	TRUE	FALSE	FALSE	VLMC.T	0.466	0.001	O	CPI-SS04E690D72_VLMC.T	3	1.1016
CPI-SS0A8627ED6	PVR_CD226	ENSG00000073008	ENSG00000150637	TRUE	TRUE	TRUE	EC.ExN	0.096	0.001	O	CPI-SS0A8627ED6_EC.ExN	3	3.38082
CPI-SS0A8627ED6	PVR_CD226	ENSG00000073008	ENSG00000150637	TRUE	TRUE	TRUE	EC.ImN	0.085	0.001	O	CPI-SS0A8627ED6_EC.ImN	3	3.55639
CPI-SS0A8627ED6	PVR_CD226	ENSG00000073008	ENSG00000150637	TRUE	TRUE	TRUE	EC.OL	0.16	0.001	O	CPI-SS0A8627ED6_EC.OL	3	2.64386
CPI-SS0A8627ED6	PVR_CD226	ENSG00000073008	ENSG00000150637	TRUE	TRUE	TRUE	EC.T	0.258	0.001	O	CPI-SS0A8627ED6_EC.T	3	1.95456
CPI-SS01A07768A	CD46_JAG1	ENSG00000117335	ENSG00000101384	FALSE	TRUE	FALSE	Pericyte.VLMC	0.562	0.005	O	CPI-SS01A07768A_Pericyte.VLMC	2.30103	0.831358
CPI-SS0A8627ED6	PVR_CD226	ENSG00000073008	ENSG00000150637	TRUE	TRUE	TRUE	ExN.ImN	0.086	0.001	O	CPI-SS0A8627ED6_ExN.ImN	3	3.53952
CPI-SS0A8627ED6	PVR_CD226	ENSG00000073008	ENSG00000150637	TRUE	TRUE	TRUE	ImN.ImN	0.087	0.001	O	CPI-SS0A8627ED6_ImN.ImN	3	3.52284
CPI-SS0A8627ED6	PVR_CD226	ENSG00000073008	ENSG00000150637	TRUE	TRUE	TRUE	OPC.ExN	0.077	0.02	O	CPI-SS0A8627ED6_OPC.ExN	1.69897	3.699
CPI-SS0A8627ED6	PVR_CD226	ENSG00000073008	ENSG00000150637	TRUE	TRUE	TRUE	OPC.OL	0.141	0.001	O	CPI-SS0A8627ED6_OPC.OL	3	2.82623
CPI-SS0A8627ED6	PVR_CD226	ENSG00000073008	ENSG00000150637	TRUE	TRUE	TRUE	OPC.T	0.239	0.001	O	CPI-SS0A8627ED6_OPC.T	3	2.06492
CPI-SS0A8627ED6	PVR_CD226	ENSG00000073008	ENSG00000150637	TRUE	TRUE	TRUE	VLMC.ImN	0.144	0.001	O	CPI-SS0A8627ED6_VLMC.ImN	3	2.79586
CPI-SS0B84DAE3D	PVR_CD96	ENSG00000073008	ENSG00000153283	TRUE	TRUE	TRUE	EC.ExN	0.095	0.001	O	CPI-SS0B84DAE3D_EC.ExN	3	3.39593
CPI-SS0B84DAE3D	PVR_CD96	ENSG00000073008	ENSG00000153283	TRUE	TRUE	TRUE	EC.ImN	0.095	0.001	O	CPI-SS0B84DAE3D_EC.ImN	3	3.39593
CPI-SS012B7C21D	NOTCH1_DLL4	ENSG00000148400	ENSG00000128917	FALSE	TRUE	FALSE	T.EC	0.202	0.001	O	CPI-SS012B7C21D_T.EC	3	2.30757
CPI-SS027CDEA08	NOTCH2_DLL4	ENSG00000134250	ENSG00000128917	FALSE	TRUE	FALSE	T.EC	0.226	0.001	O	CPI-SS027CDEA08_T.EC	3	2.14561
CPI-SS08C3D27F7	NOTCH1_JAG2	ENSG00000148400	ENSG00000184916	FALSE	TRUE	FALSE	T.EC	0.239	0.001	O	CPI-SS08C3D27F7_T.EC	3	2.06492
CPI-SS0B84DAE3D	PVR_CD96	ENSG00000073008	ENSG00000153283	TRUE	TRUE	TRUE	EC.InN	0.103	0.001	O	CPI-SS0B84DAE3D_EC.InN	3	3.27928
CPI-SS0B87FE6E0	NOTCH1_JAG1	ENSG00000148400	ENSG00000101384	FALSE	TRUE	FALSE	T.EC	0.47	0.001	O	CPI-SS0B87FE6E0_T.EC	3	1.08927
CPI-SS0B84DAE3D	PVR_CD96	ENSG00000073008	ENSG00000153283	TRUE	TRUE	TRUE	EC.T	0.752	0.001	O	CPI-SS0B84DAE3D_EC.T	3	0.411195
CPI-SS0B84DAE3D	PVR_CD96	ENSG00000073008	ENSG00000153283	TRUE	TRUE	TRUE	OPC.ExN	0.076	0.001	O	CPI-SS0B84DAE3D_OPC.ExN	3	3.71786
CPI-SS08C3D27F7	NOTCH1_JAG2	ENSG00000148400	ENSG00000184916	FALSE	TRUE	FALSE	T.ExN	0.213	0.001	O	CPI-SS08C3D27F7_T.ExN	3	2.23107
CPI-SS0B87FE6E0	NOTCH1_JAG1	ENSG00000148400	ENSG00000101384	FALSE	TRUE	FALSE	T.ExN	0.142	0.001	O	CPI-SS0B87FE6E0_T.ExN	3	2.81604
CPI-SS0B84DAE3D	PVR_CD96	ENSG00000073008	ENSG00000153283	TRUE	TRUE	TRUE	OPC.ImN	0.076	0.001	O	CPI-SS0B84DAE3D_OPC.ImN	3	3.71786
CPI-SS0B84DAE3D	PVR_CD96	ENSG00000073008	ENSG00000153283	TRUE	TRUE	TRUE	OPC.InN	0.084	0.001	O	CPI-SS0B84DAE3D_OPC.InN	3	3.57347
CPI-SS08C3D27F7	NOTCH1_JAG2	ENSG00000148400	ENSG00000184916	FALSE	TRUE	FALSE	T.ImN	0.186	0.001	O	CPI-SS08C3D27F7_T.ImN	3	2.42663
CPI-SS0B87FE6E0	NOTCH1_JAG1	ENSG00000148400	ENSG00000101384	FALSE	TRUE	FALSE	T.ImN	0.188	0.001	O	CPI-SS0B87FE6E0_T.ImN	3	2.4112
CPI-SS0B84DAE3D	PVR_CD96	ENSG00000073008	ENSG00000153283	TRUE	TRUE	TRUE	OPC.T	0.733	0.001	O	CPI-SS0B84DAE3D_OPC.T	3	0.448115
CPI-SS0F1A060D4	PVR_NECTIN3	ENSG00000073008	ENSG00000177707	TRUE	TRUE	FALSE	EC.ExN	0.381	0.001	O	CPI-SS0F1A060D4_EC.ExN	3	1.39214
CPI-SS08C3D27F7	NOTCH1_JAG2	ENSG00000148400	ENSG00000184916	FALSE	TRUE	FALSE	T.InN	0.241	0.001	O	CPI-SS08C3D27F7_T.InN	3	2.05289
CPI-SS0F1A060D4	PVR_NECTIN3	ENSG00000073008	ENSG00000177707	TRUE	TRUE	FALSE	EC.InN	0.251	0.001	O	CPI-SS0F1A060D4_EC.InN	3	1.99424
CPI-SS0F1A060D4	PVR_NECTIN3	ENSG00000073008	ENSG00000177707	TRUE	TRUE	FALSE	EC.TAPC	0.157	0.015	O	CPI-SS0F1A060D4_EC.TAPC	1.82391	2.67116
CPI-SS0F1A060D4	PVR_NECTIN3	ENSG00000073008	ENSG00000177707	TRUE	TRUE	FALSE	EC.NSC	0.336	0.001	O	CPI-SS0F1A060D4_EC.NSC	3	1.57347
CPI-SS0C9696AAA	CRTAM_CADM1	ENSG00000109943	ENSG00000182985	FALSE	FALSE	FALSE	T.TAPC	1.071	0.001	O	CPI-SS0C9696AAA_T.TAPC	3	-0.0989585
CPI-SS08C3D27F7	NOTCH1_JAG2	ENSG00000148400	ENSG00000184916	FALSE	TRUE	FALSE	T.TAPC	0.194	0.001	O	CPI-SS08C3D27F7_T.TAPC	3	2.36587
CPI-SS06207F70E	CD226_NECTIN2	ENSG00000150637	ENSG00000130202	FALSE	TRUE	TRUE	T.TAPC	0.269	0.001	O	CPI-SS06207F70E_T.TAPC	3	1.89432
CPI-SS02770D68F	NOTCH2_JAG2	ENSG00000134250	ENSG00000184916	FALSE	TRUE	FALSE	T.TAPC	0.218	0.005	O	CPI-SS02770D68F_T.TAPC	2.30103	2.1976
CPI-SS0F1A060D4	PVR_NECTIN3	ENSG00000073008	ENSG00000177707	TRUE	TRUE	FALSE	EC.OL	0.205	0.001	O	CPI-SS0F1A060D4_EC.OL	3	2.2863
CPI-SS0F1A060D4	PVR_NECTIN3	ENSG00000073008	ENSG00000177707	TRUE	TRUE	FALSE	EC.OPC	0.468	0.001	O	CPI-SS0F1A060D4_EC.OPC	3	1.09542
CPI-SS0F1A060D4	PVR_NECTIN3	ENSG00000073008	ENSG00000177707	TRUE	TRUE	FALSE	EC.Pericyte	0.33	0.001	O	CPI-SS0F1A060D4_EC.Pericyte	3	1.59946
CPI-SS0607D1101	NOTCH1_DLL3	ENSG00000148400	ENSG00000090932	FALSE	TRUE	FALSE	T.OPC	0.198	0.001	O	CPI-SS0607D1101_T.OPC	3	2.33643
CPI-SS0F1A060D4	PVR_NECTIN3	ENSG00000073008	ENSG00000177707	TRUE	TRUE	FALSE	EC.VLMC	0.285	0.001	O	CPI-SS0F1A060D4_EC.VLMC	3	1.81097
CPI-SS0B87FE6E0	NOTCH1_JAG1	ENSG00000148400	ENSG00000101384	FALSE	TRUE	FALSE	T.OPC	0.183	0.001	O	CPI-SS0B87FE6E0_T.OPC	3	2.45008
CPI-SS0F1A060D4	PVR_NECTIN3	ENSG00000073008	ENSG00000177707	TRUE	TRUE	FALSE	OPC.ExN	0.362	0.001	O	CPI-SS0F1A060D4_OPC.ExN	3	1.46594
CPI-SS0B87FE6E0	NOTCH1_JAG1	ENSG00000148400	ENSG00000101384	FALSE	TRUE	FALSE	T.Pericyte	0.512	0.001	O	CPI-SS0B87FE6E0_T.Pericyte	3	0.965784
CPI-SS0F1A060D4	PVR_NECTIN3	ENSG00000073008	ENSG00000177707	TRUE	TRUE	FALSE	OPC.InN	0.233	0.001	O	CPI-SS0F1A060D4_OPC.InN	3	2.1016
CPI-SS0F1A060D4	PVR_NECTIN3	ENSG00000073008	ENSG00000177707	TRUE	TRUE	FALSE	OPC.NSC	0.318	0.001	O	CPI-SS0F1A060D4_OPC.NSC	3	1.6529
CPI-SS0B87FE6E0	NOTCH1_JAG1	ENSG00000148400	ENSG00000101384	FALSE	TRUE	FALSE	T.VLMC	0.323	0.001	O	CPI-SS0B87FE6E0_T.VLMC	3	1.63039
CPI-SS01A07768A	CD46_JAG1	ENSG00000117335	ENSG00000101384	FALSE	TRUE	FALSE	T.VLMC	0.544	0.015	O	CPI-SS01A07768A_T.VLMC	1.82391	0.878321
CPI-SS0F1A060D4	PVR_NECTIN3	ENSG00000073008	ENSG00000177707	TRUE	TRUE	FALSE	OPC.OL	0.187	0.001	O	CPI-SS0F1A060D4_OPC.OL	3	2.41889
CPI-SS012B7C21D	NOTCH1_DLL4	ENSG00000148400	ENSG00000128917	FALSE	TRUE	FALSE	VLMC.EC	0.157	0.001	O	CPI-SS012B7C21D_VLMC.EC	3	2.67116
CPI-SS027CDEA08	NOTCH2_DLL4	ENSG00000134250	ENSG00000128917	FALSE	TRUE	FALSE	VLMC.EC	0.566	0.001	O	CPI-SS027CDEA08_VLMC.EC	3	0.821126
CPI-SS0F1A060D4	PVR_NECTIN3	ENSG00000073008	ENSG00000177707	TRUE	TRUE	FALSE	OPC.OPC	0.45	0.001	O	CPI-SS0F1A060D4_OPC.OPC	3	1.152
CPI-SS0F1A060D4	PVR_NECTIN3	ENSG00000073008	ENSG00000177707	TRUE	TRUE	FALSE	OPC.Pericyte	0.311	0.001	O	CPI-SS0F1A060D4_OPC.Pericyte	3	1.68501
CPI-SS0F1A060D4	PVR_NECTIN3	ENSG00000073008	ENSG00000177707	TRUE	TRUE	FALSE	OPC.VLMC	0.266	0.001	O	CPI-SS0F1A060D4_OPC.VLMC	3	1.9105
CPI-SS01E3453DB	RSPO2_LGR4	ENSG00000147655	ENSG00000205213	TRUE	FALSE	TRUE	ExN.OPC	0.252	0.001	O	CPI-SS01E3453DB_ExN.OPC	3	1.9885
CPI-SS01E3453DB	RSPO2_LGR4	ENSG00000147655	ENSG00000205213	TRUE	FALSE	TRUE	InN.OPC	0.21	0.001	O	CPI-SS01E3453DB_InN.OPC	3	2.25154
CPI-SS01E3453DB	RSPO2_LGR4	ENSG00000147655	ENSG00000205213	TRUE	FALSE	TRUE	VLMC.ExN	0.137	0.001	O	CPI-SS01E3453DB_VLMC.ExN	3	2.86775
CPI-SS01E3453DB	RSPO2_LGR4	ENSG00000147655	ENSG00000205213	TRUE	FALSE	TRUE	VLMC.ImN	0.149	0.001	O	CPI-SS01E3453DB_VLMC.ImN	3	2.74662
CPI-SS01E3453DB	RSPO2_LGR4	ENSG00000147655	ENSG00000205213	TRUE	FALSE	TRUE	VLMC.InN	0.153	0.001	O	CPI-SS01E3453DB_VLMC.InN	3	2.7084
CPI-SS01E3453DB	RSPO2_LGR4	ENSG00000147655	ENSG00000205213	TRUE	FALSE	TRUE	VLMC.NSC	0.408	0.001	O	CPI-SS01E3453DB_VLMC.NSC	3	1.29336
CPI-SS01E3453DB	RSPO2_LGR4	ENSG00000147655	ENSG00000205213	TRUE	FALSE	TRUE	VLMC.OPC	0.134	0.001	O	CPI-SS01E3453DB_VLMC.OPC	3	2.8997
CPI-SS01E3453DB	RSPO2_LGR4	ENSG00000147655	ENSG00000205213	TRUE	FALSE	TRUE	VLMC.VLMC	0.195	0.001	O	CPI-SS01E3453DB_VLMC.VLMC	3	2.35845
CPI-SC01AB9BED7	SPP1_a9b1 complex	ENSG00000118785		TRUE	FALSE	FALSE	Microglia.Pericyte	0.369	0.001	O	CPI-SC01AB9BED7_Microglia.Pericyte	3	1.43831
CPI-SC098C06330	TGFB1_TGFbeta receptor1	ENSG00000105329		TRUE	FALSE	TRUE	T.EC	0.811	0.001	O	CPI-SC098C06330_T.EC	3	0.302226
CPI-SC098C06330	TGFB1_TGFbeta receptor1	ENSG00000105329		TRUE	FALSE	TRUE	T.OPC	0.729	0.045	O	CPI-SC098C06330_T.OPC	1.34679	0.456009
CPI-SC098C06330	TGFB1_TGFbeta receptor1	ENSG00000105329		TRUE	FALSE	TRUE	T.Pericyte	0.772	0.01	O	CPI-SC098C06330_T.Pericyte	2	0.373327
CPI-SC098C06330	TGFB1_TGFbeta receptor1	ENSG00000105329		TRUE	FALSE	TRUE	T.VLMC	0.8	0.001	O	CPI-SC098C06330_T.VLMC	3	0.321928
CPI-SC0984894BC	TGFB1_TGFbeta receptor2	ENSG00000105329		TRUE	FALSE	TRUE	TAPC.ImN	0.53	0.001	O	CPI-SC0984894BC_TAPC.ImN	3	0.915936
CPI-SC0984894BC	TGFB1_TGFbeta receptor2	ENSG00000105329		TRUE	FALSE	TRUE	NSC.ImN	0.499	0.001	O	CPI-SC0984894BC_NSC.ImN	3	1.00289
CPI-SC0984894BC	TGFB1_TGFbeta receptor2	ENSG00000105329		TRUE	FALSE	TRUE	VLMC.ImN	0.519	0.02	O	CPI-SC0984894BC_VLMC.ImN	1.69897	0.946194
CPI-SS085EE60B1	TGFB1_TGFBR3	ENSG00000105329	ENSG00000069702	TRUE	FALSE	TRUE	EC.T	0.477	0.001	O	CPI-SS085EE60B1_EC.T	3	1.06794
CPI-SS085EE60B1	TGFB1_TGFBR3	ENSG00000105329	ENSG00000069702	TRUE	FALSE	TRUE	TAPC.Pericyte	0.453	0.005	O	CPI-SS085EE60B1_TAPC.Pericyte	2.30103	1.14242
CPI-SS085EE60B1	TGFB1_TGFBR3	ENSG00000105329	ENSG00000069702	TRUE	FALSE	TRUE	TAPC.T	0.441	0.001	O	CPI-SS085EE60B1_TAPC.T	3	1.18115
CPI-SS085EE60B1	TGFB1_TGFBR3	ENSG00000105329	ENSG00000069702	TRUE	FALSE	TRUE	NSC.T	0.41	0.015	O	CPI-SS085EE60B1_NSC.T	1.82391	1.2863
CPI-SS085EE60B1	TGFB1_TGFBR3	ENSG00000105329	ENSG00000069702	TRUE	FALSE	TRUE	VLMC.T	0.43	0.01	O	CPI-SS085EE60B1_VLMC.T	2	1.21759
CPI-SC03DD946B2	TGFB2_TGFbeta receptor1	ENSG00000092969		TRUE	FALSE	TRUE	ExN.T	0.448	0.04	O	CPI-SC03DD946B2_ExN.T	1.39794	1.15843
CPI-SC03DD946B2	TGFB2_TGFbeta receptor1	ENSG00000092969		TRUE	FALSE	TRUE	ImN.ImN	0.433	0.015	O	CPI-SC03DD946B2_ImN.ImN	1.82391	1.20756
CPI-SC03DD946B2	TGFB2_TGFbeta receptor1	ENSG00000092969		TRUE	FALSE	TRUE	ImN.TAPC	0.457	0.001	O	CPI-SC03DD946B2_ImN.TAPC	3	1.12973
CPI-SC03DD946B2	TGFB2_TGFbeta receptor1	ENSG00000092969		TRUE	FALSE	TRUE	ImN.NSC	0.464	0.001	O	CPI-SC03DD946B2_ImN.NSC	3	1.1078
CPI-SC03DD946B2	TGFB2_TGFbeta receptor1	ENSG00000092969		TRUE	FALSE	TRUE	ImN.OL	0.421	0.001	O	CPI-SC03DD946B2_ImN.OL	3	1.24811
CPI-SC03DD946B2	TGFB2_TGFbeta receptor1	ENSG00000092969		TRUE	FALSE	TRUE	ImN.Pericyte	0.562	0.001	O	CPI-SC03DD946B2_ImN.Pericyte	3	0.831358
CPI-SC03DD946B2	TGFB2_TGFbeta receptor1	ENSG00000092969		TRUE	FALSE	TRUE	TAPC.T	0.465	0.01	O	CPI-SC03DD946B2_TAPC.T	2	1.1047
CPI-SC03DD946B2	TGFB2_TGFbeta receptor1	ENSG00000092969		TRUE	FALSE	TRUE	Pericyte.EC	0.52	0.001	O	CPI-SC03DD946B2_Pericyte.EC	3	0.943416
CPI-SS060B82BBC	JAG1_NOTCH2	ENSG00000101384	ENSG00000134250	FALSE	FALSE	TRUE	VLMC.ImN	0.236	0.001	O	CPI-SS060B82BBC_VLMC.ImN	3	2.08314
CPI-SC03DD946B2	TGFB2_TGFbeta receptor1	ENSG00000092969		TRUE	FALSE	TRUE	Pericyte.OPC	0.438	0.015	O	CPI-SC03DD946B2_Pericyte.OPC	1.82391	1.191
CPI-SC03DD946B2	TGFB2_TGFbeta receptor1	ENSG00000092969		TRUE	FALSE	TRUE	Pericyte.Pericyte	0.481	0.01	O	CPI-SC03DD946B2_Pericyte.Pericyte	2	1.05589
CPI-SC03DD946B2	TGFB2_TGFbeta receptor1	ENSG00000092969		TRUE	FALSE	TRUE	Pericyte.VLMC	0.509	0.001	O	CPI-SC03DD946B2_Pericyte.VLMC	3	0.974262
CPI-SC0D5CFA431	TGFB3_TGFbeta receptor1	ENSG00000119699		TRUE	FALSE	TRUE	NSC.T	0.512	0.001	O	CPI-SC0D5CFA431_NSC.T	3	0.965784
CPI-SC0D5CFA431	TGFB3_TGFbeta receptor1	ENSG00000119699		TRUE	FALSE	TRUE	OPC.Microglia	0.754	0.001	O	CPI-SC0D5CFA431_OPC.Microglia	3	0.407364
CPI-SC0D5CFA431	TGFB3_TGFbeta receptor1	ENSG00000119699		TRUE	FALSE	TRUE	OPC.T	0.456	0.001	O	CPI-SC0D5CFA431_OPC.T	3	1.13289
CPI-SC0077CEB82	TGFB3_TGFbeta receptor2	ENSG00000119699		TRUE	FALSE	TRUE	NSC.T	0.222	0.001	O	CPI-SC0077CEB82_NSC.T	3	2.17137
CPI-SC0077CEB82	TGFB3_TGFbeta receptor2	ENSG00000119699		TRUE	FALSE	TRUE	OPC.EC	0.995	0.001	O	CPI-SC0077CEB82_OPC.EC	3	0.00723157
CPI-SC0077CEB82	TGFB3_TGFbeta receptor2	ENSG00000119699		TRUE	FALSE	TRUE	OPC.ExN	0.192	0.001	O	CPI-SC0077CEB82_OPC.ExN	3	2.38082
CPI-SC0077CEB82	TGFB3_TGFbeta receptor2	ENSG00000119699		TRUE	FALSE	TRUE	OPC.ImN	0.428	0.001	O	CPI-SC0077CEB82_OPC.ImN	3	1.22432
CPI-SC0077CEB82	TGFB3_TGFbeta receptor2	ENSG00000119699		TRUE	FALSE	TRUE	OPC.InN	0.198	0.001	O	CPI-SC0077CEB82_OPC.InN	3	2.33643
CPI-SC0077CEB82	TGFB3_TGFbeta receptor2	ENSG00000119699		TRUE	FALSE	TRUE	OPC.Microglia	0.173	0.001	O	CPI-SC0077CEB82_OPC.Microglia	3	2.53116
CPI-SC0077CEB82	TGFB3_TGFbeta receptor2	ENSG00000119699		TRUE	FALSE	TRUE	OPC.NSC	0.271	0.001	O	CPI-SC0077CEB82_OPC.NSC	3	1.88364
CPI-SC0077CEB82	TGFB3_TGFbeta receptor2	ENSG00000119699		TRUE	FALSE	TRUE	OPC.OPC	0.197	0.001	O	CPI-SC0077CEB82_OPC.OPC	3	2.34373
CPI-SC0077CEB82	TGFB3_TGFbeta receptor2	ENSG00000119699		TRUE	FALSE	TRUE	OPC.Pericyte	0.176	0.02	O	CPI-SC0077CEB82_OPC.Pericyte	1.69897	2.50635
CPI-SC0077CEB82	TGFB3_TGFbeta receptor2	ENSG00000119699		TRUE	FALSE	TRUE	OPC.T	0.165	0.035	O	CPI-SC0077CEB82_OPC.T	1.45593	2.59946
CPI-SC0077CEB82	TGFB3_TGFbeta receptor2	ENSG00000119699		TRUE	FALSE	TRUE	OPC.VLMC	0.2	0.001	O	CPI-SC0077CEB82_OPC.VLMC	3	2.32193
CPI-SS0D46E2B45	TGFB3_TGFBR3	ENSG00000119699	ENSG00000069702	TRUE	FALSE	TRUE	OPC.EC	0.487	0.001	O	CPI-SS0D46E2B45_OPC.EC	3	1.03801
CPI-SS0D46E2B45	TGFB3_TGFBR3	ENSG00000119699	ENSG00000069702	TRUE	FALSE	TRUE	OPC.ImN	0.082	0.001	O	CPI-SS0D46E2B45_OPC.ImN	3	3.60823
CPI-SS0D46E2B45	TGFB3_TGFBR3	ENSG00000119699	ENSG00000069702	TRUE	FALSE	TRUE	OPC.InN	0.149	0.001	O	CPI-SS0D46E2B45_OPC.InN	3	2.74662
CPI-SS0D46E2B45	TGFB3_TGFBR3	ENSG00000119699	ENSG00000069702	TRUE	FALSE	TRUE	OPC.NSC	0.215	0.001	O	CPI-SS0D46E2B45_OPC.NSC	3	2.21759
CPI-SS0D46E2B45	TGFB3_TGFBR3	ENSG00000119699	ENSG00000069702	TRUE	FALSE	TRUE	OPC.OPC	0.102	0.001	O	CPI-SS0D46E2B45_OPC.OPC	3	3.29336
CPI-SS0D46E2B45	TGFB3_TGFBR3	ENSG00000119699	ENSG00000069702	TRUE	FALSE	TRUE	OPC.Pericyte	0.351	0.001	O	CPI-SS0D46E2B45_OPC.Pericyte	3	1.51046
CPI-SS0C4D54E39	NOTCH3_JAG2	ENSG00000074181	ENSG00000184916	FALSE	TRUE	FALSE	VLMC.TAPC	0.319	0.001	O	CPI-SS0C4D54E39_VLMC.TAPC	3	1.64837
CPI-SS0D46E2B45	TGFB3_TGFBR3	ENSG00000119699	ENSG00000069702	TRUE	FALSE	TRUE	OPC.T	0.339	0.001	O	CPI-SS0D46E2B45_OPC.T	3	1.56064
CPI-SS0D46E2B45	TGFB3_TGFBR3	ENSG00000119699	ENSG00000069702	TRUE	FALSE	TRUE	OPC.VLMC	0.81	0.001	O	CPI-SS0D46E2B45_OPC.VLMC	3	0.304006
CPI-SS0898D7F7F	TNFRSF10B_TNFSF10	ENSG00000120889	ENSG00000121858	TRUE	TRUE	FALSE	ExN.EC	0.805	0.001	O	CPI-SS0898D7F7F_ExN.EC	3	0.312939
CPI-SS08C3D27F7	NOTCH1_JAG2	ENSG00000148400	ENSG00000184916	FALSE	TRUE	FALSE	VLMC.TAPC	0.149	0.001	O	CPI-SS08C3D27F7_VLMC.TAPC	3	2.74662
CPI-SS0DA033F03	TNFRSF1A_GRN	ENSG00000067182	ENSG00000030582	TRUE	TRUE	FALSE	EC.ExN	0.132	0.04	O	CPI-SS0DA033F03_EC.ExN	1.39794	2.92139
CPI-SS0DA033F03	TNFRSF1A_GRN	ENSG00000067182	ENSG00000030582	TRUE	TRUE	FALSE	EC.ImN	0.132	0.04	O	CPI-SS0DA033F03_EC.ImN	1.39794	2.92139
CPI-SS02770D68F	NOTCH2_JAG2	ENSG00000134250	ENSG00000184916	FALSE	TRUE	FALSE	VLMC.TAPC	0.558	0.001	O	CPI-SS02770D68F_VLMC.TAPC	3	0.841663
CPI-SS0DA033F03	TNFRSF1A_GRN	ENSG00000067182	ENSG00000030582	TRUE	TRUE	FALSE	EC.InN	0.146	0.01	O	CPI-SS0DA033F03_EC.InN	2	2.77596
CPI-SS0DA033F03	TNFRSF1A_GRN	ENSG00000067182	ENSG00000030582	TRUE	TRUE	FALSE	Microglia.ImN	0.132	0.001	O	CPI-SS0DA033F03_Microglia.ImN	3	2.92139
CPI-SS0DA033F03	TNFRSF1A_GRN	ENSG00000067182	ENSG00000030582	TRUE	TRUE	FALSE	Pericyte.ImN	0.143	0.045	O	CPI-SS0DA033F03_Pericyte.ImN	1.34679	2.80591
CPI-SS0DA033F03	TNFRSF1A_GRN	ENSG00000067182	ENSG00000030582	TRUE	TRUE	FALSE	Pericyte.InN	0.157	0.005	O	CPI-SS0DA033F03_Pericyte.InN	2.30103	2.67116
CPI-SS0DA033F03	TNFRSF1A_GRN	ENSG00000067182	ENSG00000030582	TRUE	TRUE	FALSE	Pericyte.NSC	0.161	0.001	O	CPI-SS0DA033F03_Pericyte.NSC	3	2.63487
CPI-SS0DA033F03	TNFRSF1A_GRN	ENSG00000067182	ENSG00000030582	TRUE	TRUE	FALSE	T.InN	0.14	0.025	O	CPI-SS0DA033F03_T.InN	1.60206	2.8365
CPI-SS0DA033F03	TNFRSF1A_GRN	ENSG00000067182	ENSG00000030582	TRUE	TRUE	FALSE	T.Microglia	0.228	0.001	O	CPI-SS0DA033F03_T.Microglia	3	2.13289
CPI-SS0DA033F03	TNFRSF1A_GRN	ENSG00000067182	ENSG00000030582	TRUE	TRUE	FALSE	T.NSC	0.144	0.01	O	CPI-SS0DA033F03_T.NSC	2	2.79586
CPI-SS0DA033F03	TNFRSF1A_GRN	ENSG00000067182	ENSG00000030582	TRUE	TRUE	FALSE	VLMC.NSC	0.134	0.03	O	CPI-SS0DA033F03_VLMC.NSC	1.52288	2.8997
CPI-SS0C4E86714	TNFRSF1B_GRN	ENSG00000028137	ENSG00000030582	TRUE	TRUE	FALSE	T.ExN	0.349	0.005	O	CPI-SS0C4E86714_T.ExN	2.30103	1.5187
CPI-SS0C4E86714	TNFRSF1B_GRN	ENSG00000028137	ENSG00000030582	TRUE	TRUE	FALSE	T.ImN	0.349	0.001	O	CPI-SS0C4E86714_T.ImN	3	1.5187
CPI-SS0C4E86714	TNFRSF1B_GRN	ENSG00000028137	ENSG00000030582	TRUE	TRUE	FALSE	T.InN	0.362	0.001	O	CPI-SS0C4E86714_T.InN	3	1.46594
CPI-SS0C4E86714	TNFRSF1B_GRN	ENSG00000028137	ENSG00000030582	TRUE	TRUE	FALSE	T.NSC	0.366	0.001	O	CPI-SS0C4E86714_T.NSC	3	1.45008
CPI-SS0DEDA3567	TNFSF10_RIPK1	ENSG00000121858	ENSG00000137275	TRUE	FALSE	TRUE	EC.Pericyte	0.866	0.001	O	CPI-SS0DEDA3567_EC.Pericyte	3	0.207561
CPI-SS095E52E66	TNFSF10_TNFRSF10D	ENSG00000121858	ENSG00000173530	TRUE	FALSE	TRUE	EC.Microglia	0.882	0.001	O	CPI-SS095E52E66_EC.Microglia	3	0.181149
CPI-SS079DDF890	TNFSF12_TNFRSF25	ENSG00000239697	ENSG00000215788	TRUE	FALSE	TRUE	NSC.ExN	0.153	0.001	O	CPI-SS079DDF890_NSC.ExN	3	2.7084
CPI-SS079DDF890	TNFSF12_TNFRSF25	ENSG00000239697	ENSG00000215788	TRUE	FALSE	TRUE	NSC.ImN	0.235	0.001	O	CPI-SS079DDF890_NSC.ImN	3	2.08927
CPI-SS079DDF890	TNFSF12_TNFRSF25	ENSG00000239697	ENSG00000215788	TRUE	FALSE	TRUE	NSC.InN	0.235	0.001	O	CPI-SS079DDF890_NSC.InN	3	2.08927
CPI-SS079DDF890	TNFSF12_TNFRSF25	ENSG00000239697	ENSG00000215788	TRUE	FALSE	TRUE	NSC.TAPC	0.107	0.001	O	CPI-SS079DDF890_NSC.TAPC	3	3.22432
CPI-SS0C28FEC7D	TNFSF13_TNFRSF14	ENSG00000161955	ENSG00000273936	TRUE	FALSE	TRUE	NSC.EC	0.213	0.001	O	CPI-SS0C28FEC7D_NSC.EC	3	2.23107
CPI-SS0F9B3B259	TNFSF13_TNFRSF1A	ENSG00000161955	ENSG00000067182	TRUE	FALSE	TRUE	Microglia.T	0.196	0.001	O	CPI-SS0F9B3B259_Microglia.T	3	2.35107
CPI-SS0F9B3B259	TNFSF13_TNFRSF1A	ENSG00000161955	ENSG00000067182	TRUE	FALSE	TRUE	NSC.EC	0.156	0.001	O	CPI-SS0F9B3B259_NSC.EC	3	2.68038
CPI-SS0F9B3B259	TNFSF13_TNFRSF1A	ENSG00000161955	ENSG00000067182	TRUE	FALSE	TRUE	NSC.Microglia	0.156	0.001	O	CPI-SS0F9B3B259_NSC.Microglia	3	2.68038
CPI-SS09E3F5044	EFNA5_EPHA5	ENSG00000184349	ENSG00000145242	FALSE	FALSE	TRUE	VLMC.OL	0.243	0.001	O	CPI-SS09E3F5044_VLMC.OL	3	2.04097
CPI-SS0F9B3B259	TNFSF13_TNFRSF1A	ENSG00000161955	ENSG00000067182	TRUE	FALSE	TRUE	NSC.NSC	0.13	0.001	O	CPI-SS0F9B3B259_NSC.NSC	3	2.94342
CPI-SS0F9B3B259	TNFSF13_TNFRSF1A	ENSG00000161955	ENSG00000067182	TRUE	FALSE	TRUE	NSC.Pericyte	0.167	0.001	O	CPI-SS0F9B3B259_NSC.Pericyte	3	2.58208
CPI-SS0F9B3B259	TNFSF13_TNFRSF1A	ENSG00000161955	ENSG00000067182	TRUE	FALSE	TRUE	NSC.T	0.15	0.001	O	CPI-SS0F9B3B259_NSC.T	3	2.73697
CPI-SS0F9B3B259	TNFSF13_TNFRSF1A	ENSG00000161955	ENSG00000067182	TRUE	FALSE	TRUE	NSC.VLMC	0.14	0.001	O	CPI-SS0F9B3B259_NSC.VLMC	3	2.8365
CPI-SS06006F870	TTR_AGER	ENSG00000118271	ENSG00000231268	TRUE	FALSE	TRUE	T.Microglia	0.203	0.001	O	CPI-SS06006F870_T.Microglia	3	2.30045
CPI-SS06006F870	TTR_AGER	ENSG00000118271	ENSG00000231268	TRUE	FALSE	TRUE	VLMC.Microglia	0.161	0.001	O	CPI-SS06006F870_VLMC.Microglia	3	2.63487
CPI-SS085195142	TYRO3_GAS6	ENSG00000092445	ENSG00000183087	TRUE	TRUE	FALSE	ExN.ImN	0.222	0.001	O	CPI-SS085195142_ExN.ImN	3	2.17137
CPI-SS085195142	TYRO3_GAS6	ENSG00000092445	ENSG00000183087	TRUE	TRUE	FALSE	ExN.Microglia	0.275	0.001	O	CPI-SS085195142_ExN.Microglia	3	1.8625
CPI-SS085195142	TYRO3_GAS6	ENSG00000092445	ENSG00000183087	TRUE	TRUE	FALSE	ImN.ExN	0.145	0.025	O	CPI-SS085195142_ImN.ExN	1.60206	2.78588
CPI-SS085195142	TYRO3_GAS6	ENSG00000092445	ENSG00000183087	TRUE	TRUE	FALSE	ImN.Microglia	0.156	0.001	O	CPI-SS085195142_ImN.Microglia	3	2.68038
CPI-SS085195142	TYRO3_GAS6	ENSG00000092445	ENSG00000183087	TRUE	TRUE	FALSE	NSC.ExN	0.148	0.005	O	CPI-SS085195142_NSC.ExN	2.30103	2.75633
CPI-SS085195142	TYRO3_GAS6	ENSG00000092445	ENSG00000183087	TRUE	TRUE	FALSE	NSC.Microglia	0.159	0.001	O	CPI-SS085195142_NSC.Microglia	3	2.6529
CPI-SS085195142	TYRO3_GAS6	ENSG00000092445	ENSG00000183087	TRUE	TRUE	FALSE	OL.ImN	0.183	0.001	O	CPI-SS085195142_OL.ImN	3	2.45008
CPI-SS085195142	TYRO3_GAS6	ENSG00000092445	ENSG00000183087	TRUE	TRUE	FALSE	OL.Microglia	0.236	0.001	O	CPI-SS085195142_OL.Microglia	3	2.08314
CPI-SS085195142	TYRO3_GAS6	ENSG00000092445	ENSG00000183087	TRUE	TRUE	FALSE	OPC.Microglia	0.179	0.001	O	CPI-SS085195142_OPC.Microglia	3	2.48197
CPI-SS085195142	TYRO3_GAS6	ENSG00000092445	ENSG00000183087	TRUE	TRUE	FALSE	Pericyte.ExN	0.169	0.005	O	CPI-SS085195142_Pericyte.ExN	2.30103	2.5649
CPI-SS085195142	TYRO3_GAS6	ENSG00000092445	ENSG00000183087	TRUE	TRUE	FALSE	Pericyte.InN	0.155	0.025	O	CPI-SS085195142_Pericyte.InN	1.60206	2.68966
CPI-SS085195142	TYRO3_GAS6	ENSG00000092445	ENSG00000183087	TRUE	TRUE	FALSE	Pericyte.Microglia	0.18	0.001	O	CPI-SS085195142_Pericyte.Microglia	3	2.47393
CPI-SS09E3F5044	EFNA5_EPHA5	ENSG00000184349	ENSG00000145242	FALSE	FALSE	TRUE	VLMC.Pericyte	0.277	0.001	O	CPI-SS09E3F5044_VLMC.Pericyte	3	1.85204
CPI-SS0B9B3870A	VEGFA_FLT1	ENSG00000112715	ENSG00000102755	TRUE	FALSE	TRUE	VLMC.EC	1.563	0.001	O	CPI-SS0B9B3870A_VLMC.EC	3	-0.644318
CPI-SS0C694CB44	VEGFA_GRIN2B	ENSG00000112715	ENSG00000273079	TRUE	FALSE	TRUE	VLMC.ExN	1.15	0.001	O	CPI-SS0C694CB44_VLMC.ExN	3	-0.201634
CPI-SS0C694CB44	VEGFA_GRIN2B	ENSG00000112715	ENSG00000273079	TRUE	FALSE	TRUE	VLMC.ImN	1.333	0.001	O	CPI-SS0C694CB44_VLMC.ImN	3	-0.414677
CPI-SS0C694CB44	VEGFA_GRIN2B	ENSG00000112715	ENSG00000273079	TRUE	FALSE	TRUE	VLMC.InN	1.206	0.001	O	CPI-SS0C694CB44_VLMC.InN	3	-0.27023
CPI-SS0C694CB44	VEGFA_GRIN2B	ENSG00000112715	ENSG00000273079	TRUE	FALSE	TRUE	VLMC.TAPC	0.957	0.001	O	CPI-SS0C694CB44_VLMC.TAPC	3	0.0634092
CPI-SS0C694CB44	VEGFA_GRIN2B	ENSG00000112715	ENSG00000273079	TRUE	FALSE	TRUE	VLMC.NSC	0.228	0.001	O	CPI-SS0C694CB44_VLMC.NSC	3	2.13289
CPI-SS0C694CB44	VEGFA_GRIN2B	ENSG00000112715	ENSG00000273079	TRUE	FALSE	TRUE	VLMC.OPC	0.697	0.001	O	CPI-SS0C694CB44_VLMC.OPC	3	0.520769
CPI-SS0C694CB44	VEGFA_GRIN2B	ENSG00000112715	ENSG00000273079	TRUE	FALSE	TRUE	VLMC.VLMC	0.221	0.01	O	CPI-SS0C694CB44_VLMC.VLMC	2	2.17788
CPI-SS0C03F7CDC	VEGFA_KDR	ENSG00000112715	ENSG00000128052	TRUE	FALSE	TRUE	VLMC.EC	0.238	0.001	O	CPI-SS0C03F7CDC_VLMC.EC	3	2.07097
CPI-SS0C03F7CDC	VEGFA_KDR	ENSG00000112715	ENSG00000128052	TRUE	FALSE	TRUE	VLMC.VLMC	0.195	0.001	O	CPI-SS0C03F7CDC_VLMC.VLMC	3	2.35845
CPI-SS0D883FFF1	VEGFD_FLT4	ENSG00000165197	ENSG00000037280	TRUE	FALSE	TRUE	OL.EC	0.18	0.001	O	CPI-SS0D883FFF1_OL.EC	3	2.47393
CPI-SS0EBA5A4D8	VEGFD_KDR	ENSG00000165197	ENSG00000128052	TRUE	FALSE	TRUE	OL.EC	0.233	0.001	O	CPI-SS0EBA5A4D8_OL.EC	3	2.1016
CPI-SS0EBA5A4D8	VEGFD_KDR	ENSG00000165197	ENSG00000128052	TRUE	FALSE	TRUE	OL.VLMC	0.19	0.001	O	CPI-SS0EBA5A4D8_OL.VLMC	3	2.39593
CPI-SS01469637C	WNT2B_FZD4	ENSG00000134245	ENSG00000174804	TRUE	FALSE	TRUE	TAPC.EC	0.245	0.001	O	CPI-SS01469637C_TAPC.EC	3	2.02915
CPI-SS01469637C	WNT2B_FZD4	ENSG00000134245	ENSG00000174804	TRUE	FALSE	TRUE	TAPC.ExN	0.143	0.001	O	CPI-SS01469637C_TAPC.ExN	3	2.80591
CPI-SS01469637C	WNT2B_FZD4	ENSG00000134245	ENSG00000174804	TRUE	FALSE	TRUE	TAPC.NSC	0.157	0.001	O	CPI-SS01469637C_TAPC.NSC	3	2.67116
CPI-SS01469637C	WNT2B_FZD4	ENSG00000134245	ENSG00000174804	TRUE	FALSE	TRUE	OL.EC	0.186	0.001	O	CPI-SS01469637C_OL.EC	3	2.42663
CPI-SS01469637C	WNT2B_FZD4	ENSG00000134245	ENSG00000174804	TRUE	FALSE	TRUE	OL.ExN	0.084	0.001	O	CPI-SS01469637C_OL.ExN	3	3.57347
CPI-SS01469637C	WNT2B_FZD4	ENSG00000134245	ENSG00000174804	TRUE	FALSE	TRUE	OL.NSC	0.098	0.001	O	CPI-SS01469637C_OL.NSC	3	3.35107
CPI-SS0A81A3626	WNT7A_LDLR	ENSG00000154764	ENSG00000130164	TRUE	FALSE	TRUE	ExN.Pericyte	0.143	0.001	O	CPI-SS0A81A3626_ExN.Pericyte	3	2.80591
CPI-SS0A81A3626	WNT7A_LDLR	ENSG00000154764	ENSG00000130164	TRUE	FALSE	TRUE	ExN.VLMC	0.138	0.001	O	CPI-SS0A81A3626_ExN.VLMC	3	2.85726
CPI-SS0A81A3626	WNT7A_LDLR	ENSG00000154764	ENSG00000130164	TRUE	FALSE	TRUE	NSC.OPC	0.146	0.001	O	CPI-SS0A81A3626_NSC.OPC	3	2.77596
CPI-SS0A81A3626	WNT7A_LDLR	ENSG00000154764	ENSG00000130164	TRUE	FALSE	TRUE	NSC.Pericyte	0.197	0.001	O	CPI-SS0A81A3626_NSC.Pericyte	3	2.34373
CPI-SS09E3F5044	EFNA5_EPHA5	ENSG00000184349	ENSG00000145242	FALSE	FALSE	TRUE	VLMC.VLMC	0.245	0.001	O	CPI-SS09E3F5044_VLMC.VLMC	3	2.02915
CPI-SS0A81A3626	WNT7A_LDLR	ENSG00000154764	ENSG00000130164	TRUE	FALSE	TRUE	NSC.VLMC	0.192	0.001	O	CPI-SS0A81A3626_NSC.VLMC	3	2.38082
