# Supplementary material for: Single-nucleus transcriptomic landscape of primate hippocampal aging
Source: Protein Cell. 2021 May 30;12(9):695–716. doi: 10.1007/s13238-021-00852-9 (PMC8403220; doi:10.1007/s13238-021-00852-9)
Supplement: Supplementary file 5 — Supplementary material 5 (XLSX 28 kb) [file 13238_2021_852_MOESM5_ESM.xlsx]

## Sheet: Neurogenic lineage
Top 500 differentially expressed genes (q value < 1e-4) along the pseudotime of neurogenic lineage cells
Gene	Final
OPN3	4
RYR2	5
SLC35F3	5
KCNK1	5
PCNX2	5
C1orf198	2
AGT	2
TNR	5
GLUL	2
ENSMFAG00000039896	2
CRB1	3
CSRP1	2
GPR37L1	2
PRELP	2
KCNH1	5
TGFB2	3
TP53BP2	2
ITPKB	2
ATP1A4	2
ENSMFAG00000038408	2
BCAN	2
ENSMFAG00000005400	2
TXNIP	2
NOTCH2	2
PHGDH	2
KCND3	5
AHCYL1	2
ENSMFAG00000040287	5
OLFM3	5
CDC14A	2
CNN3	3
SLC44A3	2
F3	2
BCAR3	2
TTLL7	5
ADGRL2	5
AK5	5
ST6GALNAC3	3
ENSMFAG00000031304	5
WLS	1
NFIA	3
CYP2J2	2
ENSMFAG00000026668	2
AGBL4	5
COL9A2	2
CLIC4	2
ID3	2
ASAP3	2
IGSF21	5
ARHGEF10L	2
PADI2	2
CHD5	5
PRDM16	3
HES1	2
ATP13A4	2
FGF12	5
LPP	2
BCL6	2
ARPP21	5
OSBPL10	5
KAT2B	2
CPNE4	5
TMEM108	5
CLSTN2	5
SLC9A9	3
WWTR1	2
ARHGEF26	2
IQCJ	4
IQCJ-SCHIP1	5
WDR49	2
TNIK	2
NAALADL2	2
PEX5L	5
SOX2	2
PLCD1	2
CSPG5	2
PLXNB1	2
SEMA3B	2
ENSMFAG00000043782	4
CACNA1D	5
IL17RB	2
ERC2	5
FAM107A	2
ENSMFAG00000037884	5
ADAMTS9	2
LRIG1	2
ENSMFAG00000041500	3
FAM19A1	5
MITF	1
ITPR1	5
GRM7	5
SLC6A1	1
SYN2	5
KLF15	2
ALDH1L1	2
SLC15A2	2
STXBP5L	5
ARHGAP31	2
ZBTB20	3
GRAMD1C	2
BOC	2
EPHA6	5
EPHA3	5
ROBO2	5
S100B	2
CBS	2
DSCAM	5
KCNJ6	5
LFNG	2
MMD2	2
TSC22D4	2
HIP1	2
GALNT17	5
ENSMFAG00000032381	5
PHKG1	2
EGFR	1
TNS3	3
ADCY1	5
HECW1	5
GLI3	2
POU6F2	4
PPP1R17	2
RAPGEF5	5
ICA1	5
DYNC1I1	5
PDK4	2
PON2	2
PON3	2
CDK14	5
SEMA3E	5
PCLO	5
CACNA2D1	5
CDHR3	2
FOXP2	4
KCND2	5
PTPRZ1	3
AASS	2
CADPS2	4
GRM8	4
ENSMFAG00000045359	2
PTN	2
DGKI	5
DENND2A	3
TMEM178B	5
CNTNAP2	5
DPP6	5
PTPRN2	5
FGFR3	2
CD38	2
LDB2	4
KCNIP4	5
ADGRA3	2
NWD2	5
GABRG1	2
SCD5	2
ADAMTS3	5
SLC4A4	2
EPHA5	5
HOPX	2
LNX1	5
ARHGAP24	3
SPARCL1	2
CCSER1	5
PDLIM5	2
BMPR1B	2
ETNPPL	2
SEC24D	4
PDE5A	2
FGF2	2
SLC7A11	2
FBXW7	5
GRIA2	5
RXFP1	4
GPM6A	2
SORBS2	5
FAT1	1
ADAMTS16	5
FBXL7	3
MYO10	2
CDH18	5
CDH12	5
RANBP3L	2
SLC1A3	2
LIFR	2
OSMR	2
HCN1	5
PDE4D	5
ERBIN	3
MAP1B	5
HOMER1	5
EDIL3	5
ADGRV1	3
MCTP1	5
RHOBTB3	3
CAMK4	5
PRR16	5
ZNF608	3
GRAMD2B	2
2021-03-03	2
MEGF10	2
CHSY3	5
FSTL4	4
ENSMFAG00000037816	2
CTNNA1	2
PSD2	2
KCTD16	5
PDGFRB	2
CAMK2A	5
SPARC	2
FAXDC2	2
ATP10B	2
GABRB2	5
GABRG2	5
TENM2	5
SLIT3	5
KCNIP1	1
SH3PXD2B	2
HRH2	4
ENSMFAG00000043430	3
GABRB3	5
GABRG3	5
MTMR10	2
RYR3	5
MYO5C	5
MYO1E	2
FAM81A	5
ACSBG1	2
SLC28A1	2
ALPK3	2
AKAP13	2
ENSMFAG00000046580	2
MFGE8	2
SV2B	5
RGMA	2
TTC23	2
NDRG2	2
TRAC	2
EFS	2
ARHGAP5	2
NPAS3	3
LRFN5	5
MDGA2	5
FERMT2	2
PELI2	2
KCNH5	4
ZFP36L1	2
ACTN1	5
PAPLN	2
NRXN3	5
ENSMFAG00000032410	2
STON2	3
CCDC88C	2
UNC79	5
HHIPL1	2
ENSMFAG00000030038	5
PDE10A	5
ENSMFAG00000044069	2
WASF1	5
ENSMFAG00000046762	2
NKAIN2	5
TPD52L1	1
MOXD1	2
AHI1	5
NHSL1	3
UTRN	2
GRM1	5
SASH1	2
CNKSR3	2
GRIK2	5
KCNQ5	5
RIMS1	5
KHDRBS2	5
MLIP	5
VEGFA	2
DAAM2	2
FKBP5	3
GABBR1	2
CARMIL1	2
ID4	2
ENSMFAG00000047036	2
ELOVL2	2
TUBB2B	2
CD99	2
MID1	2
FRMPD4	5
CNKSR2	5
SAT1	2
IL1RAPL1	5
TMEM47	2
HEPH	2
OPHN1	2
PHKA1	2
COL4A5	2
TMEM164	2
TRPC5	5
GRIA3	5
PLXNB3	2
DLGAP2	5
CSMD1	5
XKR6	5
DOCK5	2
EPHX2	2
CLU	2
SCARA3	2
NRG1	5
FUT10	2
FGFR1	2
ZMAT4	5
SNTG1	5
RGS20	2
RP1	2
XKR4	5
TOX	4
CA8	1
NKAIN3	3
ENSMFAG00000028127	2
PREX2	3
EYA1	2
KCNB2	5
ZFHX4	2
RALYL	5
MMP16	5
SDC2	3
RIMS2	5
ANGPT1	2
CSMD3	5
TRPS1	2
SNTB1	2
ZHX2	3
KHDRBS3	5
GPT	2
B4GALNT3	4
ENSMFAG00000046891	5
CACNA1C	5
GRIN2B	5
RERG	1
EPS8	2
PDE3A	1
SLCO1C1	2
SOX5	2
LMNTD1	2
RASSF8	1
ITPR2	2
FGD4	3
PRICKLE1	5
NELL2	5
KCNH3	5
SCN8A	5
TESPA1	4
WIF1	3
PTPRB	5
PTPRR	5
NAV3	5
SYT1	5
LIN7A	5
ACSS3	2
PPFIA2	5
TMTC2	2
KBTBD12	2
ATP2B1	5
FGD6	2
MYBPC1	2
CHST11	3
RFX4	2
SVOP	5
ACACB	2
ALDH2	2
TPCN1	2
SDS	2
KSR2	5
SRRM4	5
HSPB8	2
ENSMFAG00000031052	5
TMEM132C	1
GALNT9	4
AKR1C1	2
PFKFB3	2
PRKCQ	2
OLAH	2
ACBD7	2
SLC39A12	2
GPR158	5
JCAD	4
PARD3	3
RASSF4	2
ENSMFAG00000036510	2
ADIRF	2
ZCCHC24	2
KCNMA1	5
USP54	2
ANK3	5
PRKG1	2
PAPSS2	4
STAMBPL1	5
PPP1R3C	2
EXOC6	5
PLCE1	1
SORCS3	4
SORCS1	4
ADD3	2
GPAM	2
TCF7L2	2
ATRNL1	5
HSPA12A	5
FGFR2	2
HTRA1	2
DOCK1	2
ENSMFAG00000045827	2
CNTNAP5	5
NCKAP5	3
KCNJ3	5
SLC4A10	5
KCNH7	5
GRB14	4
SLC38A11	4
SCN3A	5
SCN2A	5
XIRP2	2
ITGA6	2
RAPGEF4	5
NFE2L2	2
ZNF385B	4
PDE1A	5
ITGAV	3
TMEFF2	5
HECW2	5
RFTN2	2
SATB2	4
PARD3B	3
ADAM23	5
ERBB4	3
VWC2L	4
CYP27A1	2
EPHA4	5
SERPINE2	2
C2orf72	2
NGEF	5
ENSMFAG00000044087	5
CD81	2
SHANK2	5
CPT1A	2
FADS2	2
SYT7	5
LRP4	2
PAMR1	2
SLC1A2	2
ABTB2	2
LMO2	2
RCN1	2
PAX6	2
LGR4	2
BBOX1	2
ANO3	5
LUZP2	1
NELL1	5
PLEKHA7	2
SOX6	1
SPON1	2
MICAL2	5
MRVI1	2
INPPL1	2
PDE2A	5
PLEKHB1	2
PRCP	2
ENSMFAG00000032887	4
GRM5	5
FOLH1	2
FAT3	5
MAML2	3
ARHGAP42	3
YAP1	2
GUCY1A2	5
ARHGAP20	5
TMPRSS5	2
OAF	2
HEPACAM	2
NTM	2
OPCML	5
ENSMFAG00000006760	5
PTGDS	2
NOTCH1	2
NACC2	2
COL5A1	2
FNBP1	2
PHYHD1	2
ODF2	2
DNM1	5
STOM	2
GSN	2
TNC	2
COL27A1	2
HSDL2	2
ABCA1	2
GABBR2	5
CNTFR	2
SLC24A2	5
SH3GL2	5
BNC2	3
GLIS3	3
KANK1	2

## Sheet: OL lineage
Top 500 differentially expressed genes (q value < 1e-4) along the pseudotime of oligodendrocyte lineage cells
Gene	Cluster
KCNQ3	1
NAV3	1
LRP1B	1
NRXN1	1
SLC8A1	1
CACNA1A	1
PLXDC2	2
CAMK1D	1
CELF2	1
PLD5	1
MEF2C	2
NRG3	1
ASTN2	1
ARHGAP15	2
CHST11	1
VAV3	2
ABR	2
ENSMFAG00000003779	2
SORL1	2
MAN1A1	2
LRP1	1
KLF12	1
GUCY1A1	2
FAM149A	2
INPP5D	2
ENTPD1	2
ABCC4	2
KCNIP4	1
LRRTM4	1
APBB1IP	2
ARHGAP24	1
DOCK8	2
LDLRAD4	1
LRCH1	1
SUSD4	1
MAP3K5	1
A2M	2
RBFOX1	1
FGFR1	1
CYFIP1	2
PALD1	2
IPCEF1	2
DOCK2	2
FYB1	2
PDE3B	1
MERTK	2
PLCB2	2
ARHGAP26	1
ARRB1	2
LRRK2	1
TGFBR2	2
CSF1R	2
MEF2A	2
FMNL3	1
FCHSD2	1
CNTNAP2	1
ADAM28	2
SP110	2
KCNIP1	1
PLCG2	2
RNASET2	2
AOAH	2
SYNDIG1	2
GPM6A	1
OPCML	1
AIM2	2
SLCO2B1	2
SLC2A13	1
AP1B1	2
DGKG	1
NRXN3	1
SCML4	2
DIAPH2	1
C3	2
FGF14	1
LRMDA	2
FRMD4A	2
ZFP36L1	1
MS4A7	2
ETV6	1
CNN3	2
ENSMFAG00000034225	2
PRKCB	1
SFMBT2	2
CTNNA3	3
FLI1	2
WDFY4	2
CAPZB	2
PLA2R1	2
RCSD1	2
MED12L	1
EVL	1
SLC4A7	2
ST8SIA4	2
CMIP	1
CLCN5	2
PITPNC1	1
MMP16	1
ROBO2	1
SPOCK3	3
UBASH3B	1
TGFBR1	2
RUNX2	2
PLA2G4A	2
IFI16	2
RNF220	3
ST6GAL1	1
LCP2	2
ATP8B4	2
SP100	2
CERS6	1
XKR4	1
FRMD5	3
TBXAS1	2
TMTC2	3
DAB2	1
ENSMFAG00000030038	1
SLC24A2	3
MTHFD1L	1
ENSMFAG00000044631	1
RGS10	2
PRCP	2
PTPRC	2
PSMA1	1
GRIA4	1
HDAC9	1
MNDA	2
ENSMFAG00000031680	1
KCND2	1
BIN2	2
GRM5	1
RAB31	1
SMAD3	1
PLCL2	1
FGD4	2
VWF	2
ZNF804A	1
GRIA1	1
SDK1	1
ZEB1	1
GPCPD1	1
KIRREL3	3
GCNT2	1
SLAIN1	3
INPP4B	1
ENSMFAG00000041985	3
EDIL3	3
IL13RA1	2
SLC35F1	1
USP54	3
ANKRD44	1
OXR1	1
VSIR	2
ENSMFAG00000031304	1
NRCAM	1
ITGAM	2
LMO2	1
SCMH1	1
BLNK	2
GNG2	1
PTPRZ1	1
TGFB1	2
MT-CYTB	2
TMEM156	2
NCKAP1L	2
PTPRG	1
SH3GL3	3
RBMS1	1
LRRK1	2
C10orf90	3
PDE4B	3
APCDD1	1
SLC2A5	2
TRPM3	1
SIPA1L2	1
NRG1	1
SLC15A2	1
RAPGEF1	2
DCC	3
DOCK11	2
BRINP2	1
MAP7	3
FAM49A	1
PTPRD	3
IFNGR2	2
MT-COX3	2
KCNMA1	1
IL18	2
MRC1	2
ENSMFAG00000043121	2
NKAIN3	1
RIN2	1
PMEPA1	1
SYK	2
RBM47	2
NRROS	2
SLC44A1	3
PGM5	2
MT-ND4	2
SLC11A1	2
BATF3	2
SAT1	2
ENSMFAG00000041885	2
APOE	1
ARHGEF6	1
PTPRK	3
DLGAP1	1
LUZP2	1
CLDN11	3
CX3CR1	2
SHROOM4	3
DSCAM	1
NXPH1	1
LYN	2
ANO2	2
AXL	2
MAGI2	3
STAB1	2
OLR1	2
ENSMFAG00000046976	1
CLMN	3
TNRC18	2
APBB2	3
RTTN	2
PARP14	2
DSCAML1	3
TNR	1
ABCA8	3
UNC5C	3
ST18	3
TBC1D4	2
TTLL7	3
FMN1	2
HIP1	3
PARP8	1
SMAP2	2
PTPRM	1
ENSMFAG00000037884	1
FCGRT	2
MCF2L	1
LHFPL2	2
ST6GALNAC3	2
MAN1C1	2
SNX29	2
SH3BGRL	2
DOCK5	3
PEX5L	3
SLC18B1	1
ITGB5	2
NAV2	1
ANKRD28	3
ZNF536	3
MRC2	2
SWAP70	1
SKAP2	2
TNFRSF1B	2
ENPP2	3
SGK1	3
2021-09-07	3
PPP2R2B	3
TRIM22	2
MSANTD3-TMEFF1	3
MT-COX2	2
ARHGAP31	1
ATP8A1	3
SLCO3A1	3
FNBP1L	1
HPGDS	2
CTSC	1
LRP11	2
MAST4	3
IL1RAPL1	3
NBL1	2
GAB1	3
RIMS2	1
OPALIN	3
DOCK1	3
PTPRO	1
ZFP36L2	2
FA2H	3
GAB3	2
PIK3CD	2
NAALADL2	3
DPP10	1
BICC1	1
ENSMFAG00000037181	2
POU2F2	2
CDH20	3
TRIM2	3
FOXN3	1
COTL1	1
PIK3AP1	2
FGD3	2
BRINP3	1
LDB2	1
UNC5D	1
TENM2	2
SP140	2
IL4R	1
CTSH	2
DNAJC6	3
SESN3	1
LPIN2	1
ARHGAP4	2
MAN2B1	2
MOG	3
CDC42BPA	3
FOLH1	3
GPM6B	3
TBC1D9	2
CUX2	2
KYNU	2
PDE8A	3
COL4A5	3
PLCB1	1
CARD11	2
QDPR	3
LANCL1	3
DAAM2	3
MEGF10	3
TG	2
ITGA2	3
PLCL1	3
HECW2	3
ENSMFAG00000003384	3
ARHGAP25	2
EPB41L4A	3
ENSMFAG00000030025	2
UGT8	3
NCAM2	3
NFASC	3
PRKAG2	2
TMC7	3
TSHZ2	1
PLLP	3
VAV1	2
ZDHHC20	3
CSMD1	1
SIK3	3
GALNT10	1
LY86	2
PSD3	3
ANK3	3
TP53I13	2
IFNGR1	2
MOBP	3
ZNF516	1
FGD2	2
RASGEF1C	2
SH3RF3	2
DOCK9	3
KCNH8	3
OSBP2	3
HCK	2
ENSMFAG00000000210	2
LPCAT2	2
VCAN	1
PPP1R16B	3
TEC	2
NFATC2	2
RAPGEF5	3
GNAO1	3
ENSMFAG00000030654	2
TMTC1	3
CMKLR1	2
SLC1A2	1
ARHGAP22	2
ENOX1	3
RHOJ	1
MT-ND1	2
CD74	2
MYO15B	2
KDM7A	1
CD84	2
TEP1	2
ABHD17B	3
PTK2	3
PIK3R5	2
CTSS	2
PACSIN2	2
ARAP2	3
SIRPB2	2
TTYH2	3
IRF8	2
AGPAT4	3
SLA	2
GRIN2B	1
SMIM35	2
KCNK13	2
SLC24A3	2
HHIP	3
ANLN	3
CDK19	3
NRP2	1
ENSMFAG00000046946	1
KIF1B	3
ATG4C	3
RHBDF2	2
SASH1	3
CREB5	3
CNTN2	3
CDH13	1
SCN1B	2
ADCY7	2
ARHGAP45	2
TF	3
SLC22A23	3
ANKS1A	2
TRIO	1
MYO1D	3
TIAM1	2
ERMN	3
TLE3	1
NEO1	3
PLP1	3
ENO4	3
CST3	1
PHLDB1	3
PKN1	2
UST	1
BTG2	2
C1QA	2
CD86	2
PRUNE2	3
MGLL	1
LGMN	2
NEK4	3
LGI3	3
PFKFB3	2
MT-ND2	2
RETREG1	3
ENSMFAG00000045921	2
RHOU	3
MAP3K1	1
FNDC3B	1
ENSMFAG00000001387	2
CLIP4	3
ADAP2	2
GYPC	1
NEK10	2
ARPC2	2
DISC1	1
TBC1D14	1
AZIN2	2
AKAP13	2
FGFR2	3
TNFRSF21	1
ZDHHC14	3
FAM13C	3
PCDH9	3
SLC37A2	2
CPED1	2
STK39	3
TREM2	2
PIP4K2A	3
GALNTL6	1
CD5L	2
TMIGD3	2
BCAS1	3
ENSMFAG00000040946	1
HAPLN2	3
CYP7B1	3
SMOC1	3
SLC5A11	3
PALM2	3
IL6R	2
DENND3	2
FHOD1	2
SRCIN1	3
ENSMFAG00000047151	3
ARRB2	2
RAB11FIP4	3
TSPAN14	2
TMEFF2	3
KCNK10	3
NOTCH2	1
CLIC4	3
OTUD7A	3
IGSF11	3
NKAIN2	3
MYRF	3
SECISBP2L	3
ARPC1B	2
PXK	3
STMN4	3
MT-ATP6	2
MAP4K5	3
HOOK1	3
ARID3A	2
LPGAT1	3
RALYL	3
UBAC2	2
JAK2	1
LAPTM5	2
TJP1	3
GRIK1	1
NETO2	1
CALB2	2
NCF2	2
CNKSR3	3
