# Supplementary material for: Single-nucleus transcriptomic landscape of primate hippocampal aging
Source: Protein Cell. 2021 May 30;12(9):695–716. doi: 10.1007/s13238-021-00852-9 (PMC8403220; doi:10.1007/s13238-021-00852-9)
Supplement: Supplementary file 6 — Supplementary material 6 (XLSX 50 kb) [file 13238_2021_852_MOESM6_ESM.xlsx]

## Sheet: Step2_regulonTargetsInfo
Transcription factors in aging-related differentially expressed genes of NSC and TAPC in monkey hippocampus
TF	gene	nMotifs	bestMotif	NES	highConfAnnot	Genie3Weight
BCL11A	ARPP21	2	hdpi__BCL11A	3.4	TRUE	0.0717823
BCL11A	CDH12	3	hdpi__BCL11A	3.4	TRUE	0.127694
BCL11A	CDH8	3	hdpi__BCL11A	3.4	TRUE	0.0929121
BCL11A	DMD	4	hdpi__BCL11A	3.4	TRUE	0.0885554
BCL11A	DSCAM	2	hdpi__BCL11A	3.4	TRUE	0.0731557
BCL11A	DYNC1I1	3	hdpi__BCL11A	3.4	TRUE	0.122696
BCL11A	EFNA5	2	hdpi__BCL11A	3.4	TRUE	0.0396753
BCL11A	EPHA4	3	hdpi__BCL11A	3.4	TRUE	0.119444
BCL11A	EPHA6	4	hdpi__BCL11A	3.4	TRUE	0.0925343
BCL11A	GRM8	2	hdpi__BCL11A	3.4	TRUE	0.0593643
BCL11A	HCN1	3	hdpi__BCL11A	3.4	TRUE	0.0813884
BCL11A	KCNIP4	4	hdpi__BCL11A	3.4	TRUE	0.105091
BCL11A	NECAB1	2	hdpi__BCL11A	3.4	TRUE	0.0692169
BCL11A	PDE2A	2	hdpi__BCL11A	3.4	TRUE	0.049209
BCL11A	RNF165	2	hdpi__BCL11A	3.4	TRUE	0.0407245
BCL11A	SEMA3E	2	hdpi__BCL11A	3.4	TRUE	0.0778768
BCL11A	SLIT2	2	hdpi__BCL11A	3.4	TRUE	0.0356728
BCL11A	SOBP	2	hdpi__BCL11A	3.4	TRUE	0.0372636
BCL11A	TOX	3	hdpi__BCL11A	3.4	TRUE	0.11046
BCL11A	CADM2	1	hdpi__BCL11A	3.09	TRUE	0.0341624
BCL11A	IL1RAPL1	1	hdpi__BCL11A	3.09	TRUE	0.0264856
BCL11A	MARCH4	1	hdpi__BCL11A	3.09	TRUE	0.0457854
BCL11A	NOS1	1	hdpi__BCL11A	3.09	TRUE	0.0279011
BCL11A	PDE4D	1	hdpi__BCL11A	3.09	TRUE	0.0576945
BCL11A	SYT1	1	hdpi__BCL11A	3.09	TRUE	0.0793114
BCL11A	UBE2E3	1	hdpi__BCL11A	3.09	TRUE	0.0282347
BCL11A	ZMAT4	1	hdpi__BCL11A	3.09	TRUE	0.0590288
BCL11A	AGBL4	1	hocomoco__RUNX2_HUMAN.H11MO.0.A	3.01	FALSE	0.13254
BCL11A	FAM135B	1	hocomoco__RUNX2_HUMAN.H11MO.0.A	3.01	FALSE	0.0807768
BCL11A	IQCJ-SCHIP1	1	hocomoco__RUNX2_HUMAN.H11MO.0.A	3.01	FALSE	0.0907705
FOXJ3	ANK2	1	cisbp__M2536	3.86	FALSE	0.0299104
FOXJ3	CSNK1G3	1	cisbp__M2536	3.86	FALSE	0.0286225
FOXJ3	MBD5	1	cisbp__M2536	3.86	FALSE	0.0317306
FOXJ3	PHLDB2	2	cisbp__M2536	3.86	FALSE	0.0307015
FOXJ3	RERE	2	cisbp__M2536	3.86	FALSE	0.0344997
FOXJ3	ZFHX2	2	cisbp__M2536	3.86	FALSE	0.0275412
FOXJ3	ZNF827	2	cisbp__M2536	3.86	FALSE	0.0283069
FOXJ3	CBFA2T2	1	cisbp__M1847	3.25	FALSE	0.0283609
FOXJ3	SYT14	1	cisbp__M1847	3.25	FALSE	0.0423849
FOXO1	ABCA1	66	transfac_pro__M03823	4.03	TRUE	0.0305671
FOXO1	ABLIM1	5	transfac_pro__M03823	4.03	TRUE	0.0293619
FOXO1	ADD3	2	transfac_pro__M03823	4.03	TRUE	0.0418849
FOXO1	C1orf21	1	transfac_pro__M03823	4.03	TRUE	0.0290314
FOXO1	CACNB2	89	transfac_pro__M03823	4.03	TRUE	0.0348688
FOXO1	CADM1	81	transfac_pro__M03823	4.03	TRUE	0.0338226
FOXO1	EYA1	37	transfac_pro__M03823	4.03	TRUE	0.0339018
FOXO1	EZR	37	transfac_pro__M03823	4.03	TRUE	0.026034
FOXO1	FMNL2	2	transfac_pro__M03823	4.03	TRUE	0.0266613
FOXO1	MAML2	3	transfac_pro__M03823	4.03	TRUE	0.0667853
FOXO1	PITPNC1	77	transfac_pro__M03823	4.03	TRUE	0.0276827
FOXO1	PTCH1	91	transfac_pro__M03823	4.03	TRUE	0.0391282
FOXO1	RARB	1	transfac_pro__M03823	4.03	TRUE	0.0263786
FOXO1	TCF12	11	transfac_pro__M03823	4.03	TRUE	0.0400754
FOXO1	TEAD1	1	transfac_pro__M03823	4.03	TRUE	0.0295827
FOXO1	ZBTB20	96	transfac_pro__M03823	4.03	TRUE	0.0994335
FOXO1	GPM6A	21	transfac_pro__M01906	4	FALSE	0.0309943
FOXO1	POU2F1	24	transfac_pro__M01216	3.84	TRUE	0.0315097
FOXO1	SORT1	2	transfac_pro__M01216	3.84	TRUE	0.0370097
FOXO1	PCSK5	9	homer__NYYTGTTTACHN_FOXP1	3.82	FALSE	0.0285085
FOXO1	GPM6B	25	swissregulon__sacCer__FKH2	3.77	FALSE	0.0418445
FOXO1	COL25A1	10	taipale_cyt_meth__FOXK1_NWYGTAAAYAN_eDBD	3.49	FALSE	0.0287121
FOXO1	DTNA	68	swissregulon__hs__FOXO1_3_4.p2	3.46	TRUE	0.0322118
FOXO1	FOXO1	97	swissregulon__hs__FOXO1_3_4.p2	3.46	TRUE	NA
FOXO1	NFIA	98	swissregulon__hs__FOXO1_3_4.p2	3.46	TRUE	0.0767461
FOXO1	PHLPP1	81	swissregulon__hs__FOXO1_3_4.p2	3.46	TRUE	0.0316544
FOXO1	RORA	66	swissregulon__hs__FOXO1_3_4.p2	3.46	TRUE	0.02694
FOXO1	ST6GALNAC5	26	swissregulon__hs__FOXO1_3_4.p2	3.46	TRUE	0.0295235
FOXO1	TRPM3	25	swissregulon__hs__FOXO1_3_4.p2	3.46	TRUE	0.0395022
FOXO1	COL4A5	1	tfdimers__MD00024	3.43	TRUE	0.0293732
FOXO1	DGKB	3	tfdimers__MD00024	3.43	TRUE	0.0322352
FOXO1	FAM184A	4	tfdimers__MD00024	3.43	TRUE	0.0252601
FOXO1	FKBP5	2	tfdimers__MD00024	3.43	TRUE	0.0342001
FOXO1	GLIS3	16	tfdimers__MD00024	3.43	TRUE	0.070905
FOXO1	PARD3	1	tfdimers__MD00024	3.43	TRUE	0.0887822
FOXO1	PCDH15	3	tfdimers__MD00024	3.43	TRUE	0.0268917
FOXO1	PRDM16	22	tfdimers__MD00024	3.43	TRUE	0.0326515
FOXO1	SNTB1	1	tfdimers__MD00024	3.43	TRUE	0.0281403
FOXO1	ADAMTS9	4	cisbp__M6235	3.41	FALSE	0.0251173
FOXO1	AKAP13	8	cisbp__M2101	3.38	FALSE	0.0211557
FOXO1	BCAS3	26	cisbp__M2101	3.38	FALSE	0.0226596
FOXO1	CBFA2T2	26	cisbp__M2101	3.38	FALSE	0.0201072
FOXO1	ELF2	18	cisbp__M2101	3.38	FALSE	0.0221263
FOXO1	ERBB4	26	cisbp__M2101	3.38	FALSE	0.0151334
FOXO1	KDM6A	26	cisbp__M2101	3.38	FALSE	0.0256983
FOXO1	LMO3	20	cisbp__M2101	3.38	FALSE	0.0207355
FOXO1	MXI1	26	cisbp__M2101	3.38	FALSE	0.0260493
FOXO1	MYLK	16	cisbp__M2101	3.38	FALSE	0.0161253
FOXO1	PDZRN4	14	cisbp__M2101	3.38	FALSE	0.0189366
FOXO1	RNF220	22	cisbp__M2101	3.38	FALSE	0.0179352
FOXO1	SPATS2L	22	cisbp__M2101	3.38	FALSE	0.0209794
FOXO1	UBE2H	22	cisbp__M2101	3.38	FALSE	0.0259678
FOXO1	VAV3	16	cisbp__M2101	3.38	FALSE	0.0149707
FOXO1	ANKFN1	4	transfac_pro__M04653	3.37	FALSE	0.0189138
FOXO1	BNC2	12	transfac_pro__M01533	3.37	FALSE	0.0186966
FOXO1	CDK6	14	transfac_pro__M04653	3.37	FALSE	0.0189167
FOXO1	CHD7	12	transfac_pro__M04653	3.37	FALSE	0.0261551
FOXO1	CNOT2	6	transfac_pro__M01533	3.37	FALSE	0.0206712
FOXO1	MLLT10	8	transfac_pro__M01533	3.37	FALSE	0.0184251
FOXO1	NTM	4	swissregulon__sacCer__FKH1	3.37	FALSE	0.0224161
FOXO1	PACRG	4	swissregulon__sacCer__FKH1	3.37	FALSE	0.019136
FOXO1	PSD3	18	transfac_pro__M04653	3.37	FALSE	0.0190594
FOXO1	SYNPO2	2	swissregulon__sacCer__FKH1	3.37	FALSE	0.0179887
FOXO1	ZNF827	2	swissregulon__sacCer__FKH1	3.37	FALSE	0.0205694
FOXO1	ANTXR2	2	cisbp__M5456	3.34	FALSE	0.0352552
FOXO1	CNKSR3	3	cisbp__M5456	3.34	FALSE	0.0359755
FOXO1	NFIB	5	cisbp__M5456	3.34	FALSE	0.0439071
FOXO1	PRKG1	7	hocomoco__FOXC1_HUMAN.H11MO.0.C	3.34	FALSE	0.0322523
FOXO1	SLC7A11	2	cisbp__M5456	3.34	FALSE	0.0451545
FOXO1	GABRA2	28	hocomoco__FOXO1_MOUSE.H11MO.0.A	3.3	TRUE	0.0520609
FOXO1	PDLIM3	65	hocomoco__FOXO1_MOUSE.H11MO.0.A	3.3	TRUE	0.0387862
FOXO1	VCAN	36	hocomoco__FOXO1_MOUSE.H11MO.0.A	3.3	TRUE	0.0309737
FOXO1	ANTXR1	1	cisbp__M5451	3.29	FALSE	0.026507
FOXO1	CPE	1	cisbp__M5451	3.29	FALSE	0.0330423
FOXO1	RAMP1	1	cisbp__M5451	3.29	FALSE	0.0332683
FOXO1	SORBS1	2	cisbp__M5451	3.29	FALSE	0.0261702
FOXO1	SPARCL1	1	cisbp__M5451	3.29	FALSE	0.0322928
FOXO1	SPIRE1	1	cisbp__M5451	3.29	FALSE	0.0262857
FOXO1	SPON1	2	cisbp__M5451	3.29	FALSE	0.0342469
FOXO1	THSD7A	2	cisbp__M5451	3.29	FALSE	0.030961
FOXO1	XPR1	1	cisbp__M5451	3.29	FALSE	0.0368304
FOXO1	SLC44A1	2	jaspar__MA0030.1	3.22	FALSE	0.0342263
FOXO1	MCC	1	cisbp__M3294	3.17	FALSE	0.0279081
FOXO1	SLC1A2	40	swissregulon__hs__FOXO1_3_4.p2	3.13	TRUE	0.0353962
FOXO1	CHST11	5	homer__ACCGTGACTAATTNN_PAX3_FKHR-fusion	3.11	TRUE	0.0515763
FOXO1	NAV2	2	jaspar__MA0852.1	3.09	FALSE	0.0156793
FOXO1	SCG3	2	jaspar__MA0852.1	3.09	FALSE	0.0212845
FOXO1	SLC35F5	2	jaspar__MA0852.1	3.09	FALSE	0.0218619
FOXO1	DGKG	26	cisbp__M3276	3.08	TRUE	0.0484542
FOXO1	ARHGAP42	1	yetfasco__YNL068C_830	3.07	FALSE	0.0346792
FOXO1	RFX3	1	yetfasco__YNL068C_830	3.07	FALSE	0.043237
FOXO1	CCDC85A	1	homer__CTGTTTAC_Foxo1	3.02	TRUE	0.0251924
FOXO1	CRB1	27	homer__CTGTTTAC_Foxo1	3.02	TRUE	0.0562672
FOXO1	NHSL1	3	homer__CTGTTTAC_Foxo1	3.02	TRUE	0.0343638
FOXO1	ZHX3	2	homer__CTGTTTAC_Foxo1	3.02	TRUE	0.0349496
KAT2A	ABCA1	4	dbcorrdb__SUPT20H__ENCSR000ECQ_1__m5	3.75	FALSE	0.00967447
KAT2A	ABR	5	dbcorrdb__SUPT20H__ENCSR000ECQ_1__m5	3.75	FALSE	0.0256124
KAT2A	ACBD7	4	dbcorrdb__SUPT20H__ENCSR000ECQ_1__m5	3.75	FALSE	0.0064114
KAT2A	ADAMTS9	4	dbcorrdb__SUPT20H__ENCSR000ECQ_1__m5	3.75	FALSE	0.0179408
KAT2A	ADCY2	4	dbcorrdb__SUPT20H__ENCSR000ECQ_1__m5	3.75	FALSE	0.020948
KAT2A	ADD3	2	dbcorrdb__SUPT20H__ENCSR000ECQ_1__m5	3.75	FALSE	0.010174
KAT2A	AHCTF1	2	dbcorrdb__SUPT20H__ENCSR000ECQ_1__m5	3.75	FALSE	0.0174809
KAT2A	AKAP12	4	dbcorrdb__SUPT20H__ENCSR000ECQ_1__m5	3.75	FALSE	0.0185077
KAT2A	ANTXR1	4	dbcorrdb__SUPT20H__ENCSR000ECQ_1__m5	3.75	FALSE	0.0106544
KAT2A	BAALC	4	dbcorrdb__SUPT20H__ENCSR000ECQ_1__m5	3.75	FALSE	0.0134608
KAT2A	BCL2	4	dbcorrdb__SUPT20H__ENCSR000ECQ_1__m5	3.75	FALSE	0.0120159
KAT2A	BNC2	4	dbcorrdb__SUPT20H__ENCSR000ECQ_1__m5	3.75	FALSE	0.0207081
KAT2A	C1orf21	4	dbcorrdb__SUPT20H__ENCSR000ECQ_1__m5	3.75	FALSE	0.0118559
KAT2A	CACNA1G	6	dbcorrdb__SUPT20H__ENCSR000ECQ_1__m5	3.75	FALSE	0.0302186
KAT2A	CACNA2D3	4	dbcorrdb__SUPT20H__ENCSR000ECQ_1__m5	3.75	FALSE	0.018167
KAT2A	CHST11	4	dbcorrdb__SUPT20H__ENCSR000ECQ_1__m5	3.75	FALSE	0.013359
KAT2A	CLMN	4	dbcorrdb__SUPT20H__ENCSR000ECQ_1__m5	3.75	FALSE	0.0139169
KAT2A	CNKSR3	4	dbcorrdb__SUPT20H__ENCSR000ECQ_1__m5	3.75	FALSE	0.0137237
KAT2A	CNTNAP4	2	dbcorrdb__SUPT20H__ENCSR000ECQ_1__m5	3.75	FALSE	0.0110294
KAT2A	COL24A1	5	dbcorrdb__SUPT20H__ENCSR000ECQ_1__m5	3.75	FALSE	0.0242359
KAT2A	COL9A2	4	dbcorrdb__SUPT20H__ENCSR000ECQ_1__m5	3.75	FALSE	0.0197518
KAT2A	CTNNA1	4	dbcorrdb__SUPT20H__ENCSR000ECQ_1__m5	3.75	FALSE	0.00885755
KAT2A	DMD	4	dbcorrdb__SUPT20H__ENCSR000ECQ_1__m5	3.75	FALSE	0.0133745
KAT2A	DNM3	4	dbcorrdb__SUPT20H__ENCSR000ECQ_1__m5	3.75	FALSE	0.0144618
KAT2A	DTNA	1	dbcorrdb__SUPT20H__ENCSR000ECQ_1__m5	3.75	FALSE	0.00413537
KAT2A	EPB41L3	4	dbcorrdb__SUPT20H__ENCSR000ECQ_1__m5	3.75	FALSE	0.0138206
KAT2A	ERBB4	4	dbcorrdb__SUPT20H__ENCSR000ECQ_1__m5	3.75	FALSE	0.00531138
KAT2A	EZR	4	dbcorrdb__SUPT20H__ENCSR000ECQ_1__m5	3.75	FALSE	0.0134016
KAT2A	FKBP5	4	dbcorrdb__SUPT20H__ENCSR000ECQ_1__m5	3.75	FALSE	0.00985278
KAT2A	GALNTL6	4	dbcorrdb__SUPT20H__ENCSR000ECQ_1__m5	3.75	FALSE	0.0094895
KAT2A	GLIS3	1	dbcorrdb__SUPT20H__ENCSR000ECQ_1__m5	3.75	FALSE	0.00405848
KAT2A	GPM6B	4	dbcorrdb__SUPT20H__ENCSR000ECQ_1__m5	3.75	FALSE	0.0110754
KAT2A	GRM8	4	dbcorrdb__SUPT20H__ENCSR000ECQ_1__m5	3.75	FALSE	0.0101795
KAT2A	HDAC4	5	dbcorrdb__SUPT20H__ENCSR000ECQ_1__m5	3.75	FALSE	0.022316
KAT2A	HEG1	4	dbcorrdb__SUPT20H__ENCSR000ECQ_1__m5	3.75	FALSE	0.0206383
KAT2A	IQSEC1	4	dbcorrdb__SUPT20H__ENCSR000ECQ_1__m5	3.75	FALSE	0.0364107
KAT2A	KAT2A	2	dbcorrdb__SUPT20H__ENCSR000ECQ_1__m5	3.75	FALSE	NA
KAT2A	KDM6A	4	dbcorrdb__SUPT20H__ENCSR000ECQ_1__m5	3.75	FALSE	0.0208294
KAT2A	KIF21A	4	dbcorrdb__SUPT20H__ENCSR000ECQ_1__m5	3.75	FALSE	0.0187629
KAT2A	LHFPL3	4	dbcorrdb__SUPT20H__ENCSR000ECQ_1__m5	3.75	FALSE	0.0182294
KAT2A	LPAR3	4	dbcorrdb__SUPT20H__ENCSR000ECQ_1__m5	3.75	FALSE	0.0146453
KAT2A	LUZP2	2	dbcorrdb__SUPT20H__ENCSR000ECQ_1__m5	3.75	FALSE	0.0128151
KAT2A	MAGI3	4	dbcorrdb__SUPT20H__ENCSR000ECQ_1__m5	3.75	FALSE	0.0196034
KAT2A	MARCH3	2	dbcorrdb__SUPT20H__ENCSR000ECQ_1__m5	3.75	FALSE	0.0179922
KAT2A	MCC	4	dbcorrdb__SUPT20H__ENCSR000ECQ_1__m5	3.75	FALSE	0.0143925
KAT2A	MEIS2	4	dbcorrdb__SUPT20H__ENCSR000ECQ_1__m5	3.75	FALSE	0.010056
KAT2A	MMS22L	4	dbcorrdb__SUPT20H__ENCSR000ECQ_1__m5	3.75	FALSE	0.0203008
KAT2A	MTUS2	4	dbcorrdb__SUPT20H__ENCSR000ECQ_1__m5	3.75	FALSE	0.0102284
KAT2A	MXI1	4	dbcorrdb__SUPT20H__ENCSR000ECQ_1__m5	3.75	FALSE	0.0157193
KAT2A	NFIA	2	dbcorrdb__SUPT20H__ENCSR000ECQ_1__m5	3.75	FALSE	0.00436848
KAT2A	NHSL1	1	dbcorrdb__SUPT20H__ENCSR000ECQ_1__m5	3.75	FALSE	0.00311566
KAT2A	NRCAM	4	dbcorrdb__SUPT20H__ENCSR000ECQ_1__m5	3.75	FALSE	0.0145332
KAT2A	NRG3	4	dbcorrdb__SUPT20H__ENCSR000ECQ_1__m5	3.75	FALSE	0.0167637
KAT2A	NTM	4	dbcorrdb__SUPT20H__ENCSR000ECQ_1__m5	3.75	FALSE	0.00752308
KAT2A	PACRG	2	dbcorrdb__SUPT20H__ENCSR000ECQ_1__m5	3.75	FALSE	0.0220434
KAT2A	PALLD	4	dbcorrdb__SUPT20H__ENCSR000ECQ_1__m5	3.75	FALSE	0.0176529
KAT2A	PCDH7	4	dbcorrdb__SUPT20H__ENCSR000ECQ_1__m5	3.75	FALSE	0.0182554
KAT2A	PCDH9	4	dbcorrdb__SUPT20H__ENCSR000ECQ_1__m5	3.75	FALSE	0.016481
KAT2A	PDE1C	4	dbcorrdb__SUPT20H__ENCSR000ECQ_1__m5	3.75	FALSE	0.0162946
KAT2A	PDE3A	2	dbcorrdb__SUPT20H__ENCSR000ECQ_1__m5	3.75	FALSE	0.014257
KAT2A	PDZRN3	4	dbcorrdb__SUPT20H__ENCSR000ECQ_1__m5	3.75	FALSE	0.0142374
KAT2A	PDZRN4	4	dbcorrdb__SUPT20H__ENCSR000ECQ_1__m5	3.75	FALSE	0.0102639
KAT2A	PHLDB2	2	dbcorrdb__SUPT20H__ENCSR000ECQ_1__m5	3.75	FALSE	0.018908
KAT2A	PHLPP1	4	dbcorrdb__SUPT20H__ENCSR000ECQ_1__m5	3.75	FALSE	0.00865739
KAT2A	PIK3R3	4	dbcorrdb__SUPT20H__ENCSR000ECQ_1__m5	3.75	FALSE	0.0224918
KAT2A	PITPNC1	4	dbcorrdb__SUPT20H__ENCSR000ECQ_1__m5	3.75	FALSE	0.00519967
KAT2A	POU2F1	4	dbcorrdb__SUPT20H__ENCSR000ECQ_1__m5	3.75	FALSE	0.0187246
KAT2A	PRDM16	4	dbcorrdb__SUPT20H__ENCSR000ECQ_1__m5	3.75	FALSE	0.00723941
KAT2A	PRKD1	4	dbcorrdb__SUPT20H__ENCSR000ECQ_1__m5	3.75	FALSE	0.0119393
KAT2A	PRKG1	4	dbcorrdb__SUPT20H__ENCSR000ECQ_1__m5	3.75	FALSE	0.00702949
KAT2A	PTCH1	4	dbcorrdb__SUPT20H__ENCSR000ECQ_1__m5	3.75	FALSE	0.0129146
KAT2A	PTCH2	4	dbcorrdb__SUPT20H__ENCSR000ECQ_1__m5	3.75	FALSE	0.0182072
KAT2A	PTMA	6	dbcorrdb__SUPT20H__ENCSR000ECQ_1__m5	3.75	FALSE	0.0228301
KAT2A	PTPRM	4	dbcorrdb__SUPT20H__ENCSR000ECQ_1__m5	3.75	FALSE	0.0115347
KAT2A	RARB	4	dbcorrdb__SUPT20H__ENCSR000ECQ_1__m5	3.75	FALSE	0.0180336
KAT2A	RASGRF1	4	dbcorrdb__SUPT20H__ENCSR000ECQ_1__m5	3.75	FALSE	0.0179149
KAT2A	RBM20	6	dbcorrdb__SUPT20H__ENCSR000ECQ_1__m5	3.75	FALSE	0.0236379
KAT2A	RORA	4	dbcorrdb__SUPT20H__ENCSR000ECQ_1__m5	3.75	FALSE	0.0134029
KAT2A	RPH3A	2	dbcorrdb__SUPT20H__ENCSR000ECQ_1__m5	3.75	FALSE	0.011959
KAT2A	RPS6KA2	4	dbcorrdb__SUPT20H__ENCSR000ECQ_1__m5	3.75	FALSE	0.0121959
KAT2A	SH3RF1	4	dbcorrdb__SUPT20H__ENCSR000ECQ_1__m5	3.75	FALSE	0.0119466
KAT2A	SLC1A2	2	dbcorrdb__SUPT20H__ENCSR000ECQ_1__m5	3.75	FALSE	0.00248131
KAT2A	SLC20A2	4	dbcorrdb__SUPT20H__ENCSR000ECQ_1__m5	3.75	FALSE	0.0209675
KAT2A	SLC22A23	4	dbcorrdb__SUPT20H__ENCSR000ECQ_1__m5	3.75	FALSE	0.0149195
KAT2A	SLC35F1	4	dbcorrdb__SUPT20H__ENCSR000ECQ_1__m5	3.75	FALSE	0.0151591
KAT2A	SLC44A1	4	dbcorrdb__SUPT20H__ENCSR000ECQ_1__m5	3.75	FALSE	0.0157584
KAT2A	SMARCD3	4	dbcorrdb__SUPT20H__ENCSR000ECQ_1__m5	3.75	FALSE	0.0210281
KAT2A	SNX18	4	dbcorrdb__SUPT20H__ENCSR000ECQ_1__m5	3.75	FALSE	0.020714
KAT2A	SORBS1	4	dbcorrdb__SUPT20H__ENCSR000ECQ_1__m5	3.75	FALSE	0.0111112
KAT2A	SORCS3	4	dbcorrdb__SUPT20H__ENCSR000ECQ_1__m5	3.75	FALSE	0.0165722
KAT2A	SOS2	4	dbcorrdb__SUPT20H__ENCSR000ECQ_1__m5	3.75	FALSE	0.0196861
KAT2A	SPIRE1	4	dbcorrdb__SUPT20H__ENCSR000ECQ_1__m5	3.75	FALSE	0.0145734
KAT2A	SPRED2	4	dbcorrdb__SUPT20H__ENCSR000ECQ_1__m5	3.75	FALSE	0.0178712
KAT2A	ST6GAL2	4	dbcorrdb__SUPT20H__ENCSR000ECQ_1__m5	3.75	FALSE	0.014187
KAT2A	STAC2	5	dbcorrdb__SUPT20H__ENCSR000ECQ_1__m5	3.75	FALSE	0.0309816
KAT2A	TCF7L1	4	dbcorrdb__SUPT20H__ENCSR000ECQ_1__m5	3.75	FALSE	0.00739937
KAT2A	TNIK	4	dbcorrdb__SUPT20H__ENCSR000ECQ_1__m5	3.75	FALSE	0.00580907
KAT2A	TOX	4	dbcorrdb__SUPT20H__ENCSR000ECQ_1__m5	3.75	FALSE	0.00902291
KAT2A	UNC5D	4	dbcorrdb__SUPT20H__ENCSR000ECQ_1__m5	3.75	FALSE	0.0155703
KAT2A	USP34	4	dbcorrdb__SUPT20H__ENCSR000ECQ_1__m5	3.75	FALSE	0.0198423
KAT2A	VAT1L	2	dbcorrdb__SUPT20H__ENCSR000ECQ_1__m5	3.75	FALSE	0.0155499
KAT2A	VAV3	4	dbcorrdb__SUPT20H__ENCSR000ECQ_1__m5	3.75	FALSE	0.0150893
KAT2A	WSB1	4	dbcorrdb__SUPT20H__ENCSR000ECQ_1__m5	3.75	FALSE	0.0155224
KAT2A	XKR6	4	dbcorrdb__SUPT20H__ENCSR000ECQ_1__m5	3.75	FALSE	0.0104796
KAT2A	ZEB1	4	dbcorrdb__SUPT20H__ENCSR000ECQ_1__m5	3.75	FALSE	0.0207394
KAT2A	ZNF462	4	dbcorrdb__SUPT20H__ENCSR000ECQ_1__m5	3.75	FALSE	0.0159028
KAT2A	ZNF804B	2	dbcorrdb__SUPT20H__ENCSR000ECQ_1__m5	3.75	FALSE	0.0203381
KAT2A	ZNF827	5	dbcorrdb__SUPT20H__ENCSR000ECQ_1__m5	3.75	FALSE	0.0214456
KAT2A	ATP9B	2	dbcorrdb__XRCC4__ENCSR000FAC_1__m1	3.62	FALSE	0.0231278
KAT2A	EFNA5	2	dbcorrdb__XRCC4__ENCSR000FAC_1__m1	3.62	FALSE	0.0163235
KAT2A	EYA1	2	dbcorrdb__XRCC4__ENCSR000FAC_1__m1	3.62	FALSE	0.0106986
KAT2A	FMNL2	2	dbcorrdb__XRCC4__ENCSR000FAC_1__m1	3.62	FALSE	0.0138779
KAT2A	LRP8	2	dbcorrdb__XRCC4__ENCSR000FAC_1__m1	3.62	FALSE	0.0175055
KAT2A	MYO1B	2	dbcorrdb__XRCC4__ENCSR000FAC_1__m1	3.62	FALSE	0.0161659
KAT2A	PARD3B	2	dbcorrdb__XRCC4__ENCSR000FAC_1__m1	3.62	FALSE	0.00656677
KAT2A	RFTN1	2	dbcorrdb__XRCC4__ENCSR000FAC_1__m1	3.62	FALSE	0.0170537
KAT2A	SNTB1	2	dbcorrdb__XRCC4__ENCSR000FAC_1__m1	3.62	FALSE	0.0087489
KAT2A	TEAD1	2	dbcorrdb__XRCC4__ENCSR000FAC_1__m1	3.62	FALSE	0.0130211
KAT2A	ANKRD11	1	dbcorrdb__BRF1__ENCSR000DNW_1__m2	3.13	FALSE	0.025548
KAT2A	NAV2	1	dbcorrdb__BRF1__ENCSR000DNW_1__m2	3.13	FALSE	0.0212933
KAT2A	RBPJ	1	dbcorrdb__BRF1__ENCSR000DNW_1__m2	3.13	FALSE	0.0225303
MXI1	ADD3	4	dbcorrdb__ZMIZ1__ENCSR000EFQ_1__m2	4.12	FALSE	0.0197095
MXI1	BCL2	4	dbcorrdb__ZMIZ1__ENCSR000EFQ_1__m2	4.12	FALSE	0.0141635
MXI1	BNC2	6	dbcorrdb__ZMIZ1__ENCSR000EFQ_1__m2	4.12	FALSE	0.0177757
MXI1	CHD7	6	dbcorrdb__ZMIZ1__ENCSR000EFQ_1__m2	4.12	FALSE	0.0196802
MXI1	CPEB4	4	dbcorrdb__ZMIZ1__ENCSR000EFQ_1__m2	4.12	FALSE	0.0215317
MXI1	EFNA5	4	dbcorrdb__ZMIZ1__ENCSR000EFQ_1__m2	4.12	FALSE	0.0170151
MXI1	ERBB4	6	dbcorrdb__ZMIZ1__ENCSR000EFQ_1__m2	4.12	FALSE	0.0114747
MXI1	FOXO1	4	dbcorrdb__ZMIZ1__ENCSR000EFQ_1__m2	4.12	FALSE	0.0117041
MXI1	GSK3B	4	dbcorrdb__ZMIZ1__ENCSR000EFQ_1__m2	4.12	FALSE	0.0242859
MXI1	HDAC4	4	dbcorrdb__ZMIZ1__ENCSR000EFQ_1__m2	4.12	FALSE	0.0177407
MXI1	MEIS2	6	dbcorrdb__ZMIZ1__ENCSR000EFQ_1__m2	4.12	FALSE	0.0118726
MXI1	MPPED2	6	dbcorrdb__ZMIZ1__ENCSR000EFQ_1__m2	4.12	FALSE	0.0187356
MXI1	NAV2	6	dbcorrdb__ZMIZ1__ENCSR000EFQ_1__m2	4.12	FALSE	0.0147742
MXI1	NFIB	6	dbcorrdb__ZMIZ1__ENCSR000EFQ_1__m2	4.12	FALSE	0.0147059
MXI1	NOVA1	4	dbcorrdb__ZMIZ1__ENCSR000EFQ_1__m2	4.12	FALSE	0.0225226
MXI1	NPAS3	6	dbcorrdb__ZMIZ1__ENCSR000EFQ_1__m2	4.12	FALSE	0.0159157
MXI1	NR2F1	6	dbcorrdb__ZMIZ1__ENCSR000EFQ_1__m2	4.12	FALSE	0.0130241
MXI1	NR2F2	4	dbcorrdb__ZMIZ1__ENCSR000EFQ_1__m2	4.12	FALSE	0.0157516
MXI1	NTM	2	dbcorrdb__ZMIZ1__ENCSR000EFQ_1__m2	4.12	FALSE	0.0124032
MXI1	PCDH7	4	dbcorrdb__ZMIZ1__ENCSR000EFQ_1__m2	4.12	FALSE	0.0193514
MXI1	PRDM16	4	dbcorrdb__ZMIZ1__ENCSR000EFQ_1__m2	4.12	FALSE	0.0130229
MXI1	PTCH1	6	dbcorrdb__ZMIZ1__ENCSR000EFQ_1__m2	4.12	FALSE	0.0179291
MXI1	RBPJ	4	dbcorrdb__ZMIZ1__ENCSR000EFQ_1__m2	4.12	FALSE	0.030635
MXI1	RERE	6	dbcorrdb__ZMIZ1__ENCSR000EFQ_1__m2	4.12	FALSE	0.0200859
MXI1	TCF12	4	dbcorrdb__ZMIZ1__ENCSR000EFQ_1__m2	4.12	FALSE	0.0196091
MXI1	TCF4	4	dbcorrdb__ZMIZ1__ENCSR000EFQ_1__m2	4.12	FALSE	0.0202814
MXI1	TEAD1	4	dbcorrdb__ZMIZ1__ENCSR000EFQ_1__m2	4.12	FALSE	0.0166626
MXI1	THSD7A	4	dbcorrdb__ZMIZ1__ENCSR000EFQ_1__m2	4.12	FALSE	0.0152054
MXI1	UBL3	2	dbcorrdb__ZMIZ1__ENCSR000EFQ_1__m2	4.12	FALSE	0.0238739
MXI1	XPR1	4	dbcorrdb__ZMIZ1__ENCSR000EFQ_1__m2	4.12	FALSE	0.0189309
MXI1	ZBTB20	6	dbcorrdb__ZMIZ1__ENCSR000EFQ_1__m2	4.12	FALSE	0.00835306
MXI1	ZEB1	4	dbcorrdb__ZMIZ1__ENCSR000EFQ_1__m2	4.12	FALSE	0.0224237
MXI1	ZNF827	4	dbcorrdb__ZMIZ1__ENCSR000EFQ_1__m2	4.12	FALSE	0.0238272
MXI1	CTNNA1	1	dbcorrdb__EZH2__ENCSR000ASE_1__m1	3.53	FALSE	0.0229021
MXI1	DTNA	2	dbcorrdb__ZMIZ1__ENCSR000EFQ_1__m1	3.53	FALSE	0.0132472
MXI1	FRMD5	4	dbcorrdb__ZMIZ1__ENCSR000EFQ_1__m1	3.53	FALSE	0.0272344
MXI1	NFIA	4	dbcorrdb__ZMIZ1__ENCSR000EFQ_1__m1	3.53	FALSE	0.00980456
MXI1	NRCAM	4	dbcorrdb__ZMIZ1__ENCSR000EFQ_1__m1	3.53	FALSE	0.0145455
MXI1	PIK3R1	4	dbcorrdb__ZMIZ1__ENCSR000EFQ_1__m1	3.53	FALSE	0.0172477
MXI1	POU2F1	2	dbcorrdb__ZMIZ1__ENCSR000EFQ_1__m1	3.53	FALSE	0.0234457
MXI1	PRKG1	2	dbcorrdb__ZMIZ1__ENCSR000EFQ_1__m1	3.53	FALSE	0.0127585
MXI1	SLC44A1	3	dbcorrdb__EZH2__ENCSR000ASE_1__m1	3.53	FALSE	0.0300504
MXI1	SORT1	2	dbcorrdb__ZMIZ1__ENCSR000EFQ_1__m1	3.53	FALSE	0.0175455
MXI1	AKAP13	2	predrem__nrMotif1200	3.26	FALSE	0.0143138
MXI1	ANTXR1	2	predrem__nrMotif1200	3.26	FALSE	0.014677
MXI1	C1orf21	2	predrem__nrMotif1200	3.26	FALSE	0.0179949
MXI1	CPE	2	predrem__nrMotif1200	3.26	FALSE	0.0149502
MXI1	DNM3	2	predrem__nrMotif1200	3.26	FALSE	0.0205004
MXI1	KLHL5	2	predrem__nrMotif1200	3.26	FALSE	0.0203795
MXI1	PALLD	2	predrem__nrMotif1200	3.26	FALSE	0.0234562
MXI1	RARB	2	predrem__nrMotif1200	3.26	FALSE	0.0232723
MXI1	RORA	2	predrem__nrMotif1200	3.26	FALSE	0.0186131
MXI1	SLC22A23	2	predrem__nrMotif1200	3.26	FALSE	0.0203845
MXI1	SORBS1	2	predrem__nrMotif1200	3.26	FALSE	0.0204621
MXI1	ZFHX2	2	predrem__nrMotif1200	3.26	FALSE	0.0268981
MXI1	ZNF462	2	predrem__nrMotif1200	3.26	FALSE	0.0200766
MXI1	AHCTF1	1	dbcorrdb__MXI1__ENCSR000EBR_1__m3	3.11	TRUE	0.0241738
MXI1	BCAS3	1	dbcorrdb__MXI1__ENCSR000EBR_1__m3	3.11	TRUE	0.027157
MXI1	CBFA2T2	1	dbcorrdb__MXI1__ENCSR000EBR_1__m3	3.11	TRUE	0.0244382
MXI1	CLMN	1	dbcorrdb__MXI1__ENCSR000EBR_1__m3	3.11	TRUE	0.0379771
MXI1	CTNNA3	1	dbcorrdb__MXI1__ENCSR000EBR_1__m3	3.11	TRUE	0.0321698
MXI1	ELF2	5	dbcorrdb__MXI1__ENCSR000EBR_1__m3	3.11	TRUE	0.0249048
MXI1	FMNL2	1	dbcorrdb__MXI1__ENCSR000EBR_1__m3	3.11	TRUE	0.0243827
MXI1	HEG1	1	dbcorrdb__MXI1__ENCSR000EBR_1__m3	3.11	TRUE	0.0256621
MXI1	KDM6A	5	dbcorrdb__MXI1__ENCSR000EBR_1__m3	3.11	TRUE	0.0271414
MXI1	KLHL23	1	dbcorrdb__MXI1__ENCSR000EBR_1__m3	3.11	TRUE	0.0242545
MXI1	KLHL32	1	dbcorrdb__MXI1__ENCSR000EBR_1__m3	3.11	TRUE	0.0315312
MXI1	MXI1	4	dbcorrdb__MXI1__ENCSR000EBR_1__m3	3.11	TRUE	NA
MXI1	PLCH1	1	dbcorrdb__MXI1__ENCSR000EBR_1__m3	3.11	TRUE	0.0253747
MXI1	PPP2R2B	1	dbcorrdb__MXI1__ENCSR000EBR_1__m3	3.11	TRUE	0.0304518
MXI1	RNF220	5	dbcorrdb__MXI1__ENCSR000EBR_1__m3	3.11	TRUE	0.0464771
MXI1	SLC20A2	1	dbcorrdb__MXI1__ENCSR000EBR_1__m3	3.11	TRUE	0.0239431
MXI1	TMTC4	1	dbcorrdb__MXI1__ENCSR000EBR_1__m3	3.11	TRUE	0.0261472
MXI1	TTYH2	1	dbcorrdb__MXI1__ENCSR000EBR_1__m3	3.11	TRUE	0.0264438
MXI1	WSB1	1	dbcorrdb__MXI1__ENCSR000EBR_1__m3	3.11	TRUE	0.0308805
NFIX	DCLK1	3	jaspar__MA0671.1	3.45	TRUE	0.0332988
NFIX	EGFR	2	jaspar__MA0671.1	3.45	TRUE	0.031067
NFIX	KITLG	2	jaspar__MA0671.1	3.45	TRUE	0.0270368
NFIX	MEGF11	3	jaspar__MA0671.1	3.45	TRUE	0.0253005
NFIX	NFIX	3	jaspar__MA0671.1	3.45	TRUE	NA
NFIX	NRXN1	4	jaspar__MA0671.1	3.45	TRUE	0.0291357
NFIX	RYR3	3	jaspar__MA0671.1	3.45	TRUE	0.03465
NFIX	SORCS1	3	jaspar__MA0671.1	3.45	TRUE	0.0307281
NFIX	VRK1	3	jaspar__MA0671.1	3.45	TRUE	0.0313616
NFIX	CACNB2	1	hdpi__NFIX	3.39	TRUE	0.0301584
NFIX	KCNH7	1	hdpi__NFIX	3.39	TRUE	0.0288561
NFIX	KCNT2	1	hdpi__NFIX	3.39	TRUE	0.0272053
NFIX	KIRREL3	1	hdpi__NFIX	3.39	TRUE	0.0352411
NFIX	LPCAT3	1	hdpi__NFIX	3.39	TRUE	0.0272111
NFIX	PCSK2	1	hdpi__NFIX	3.39	TRUE	0.0308967
NFIX	PHACTR1	1	hdpi__NFIX	3.39	TRUE	0.0601815
NR2F2	GALNTL6	9	cisbp__M4690	4.11	FALSE	0.0258377
NR2F2	GAS2	18	cisbp__M4690	4.11	FALSE	0.0300335
NR2F2	ITGA2B	13	cisbp__M4690	4.11	FALSE	0.0245426
NR2F2	NR2F1	22	cisbp__M4690	4.11	FALSE	0.0534199
NR2F2	PIK3R1	10	cisbp__M4690	4.11	FALSE	0.0217572
NR2F2	SGK1	14	cisbp__M4690	4.11	FALSE	0.0215696
NR2F2	SYTL5	12	cisbp__M4690	4.11	FALSE	0.0223
NR2F2	FIGN	14	transfac_pro__M01650	4	FALSE	0.0334064
NR2F2	NR2F2	14	transfac_pro__M01650	4	FALSE	NA
NR2F2	ABLIM1	2	cisbp__M0784	3.62	FALSE	0.00500668
NR2F2	AFF2	2	cisbp__M0784	3.62	FALSE	0.0323605
NR2F2	ANK1	2	cisbp__M0784	3.62	FALSE	0.0131931
NR2F2	ANKFN1	2	cisbp__M0784	3.62	FALSE	0.0158136
NR2F2	ANKRD44	2	cisbp__M0784	3.62	FALSE	0.0127728
NR2F2	ARHGAP24	2	cisbp__M0784	3.62	FALSE	0.00755203
NR2F2	BCL2	4	cisbp__M0784	3.62	FALSE	0.0145008
NR2F2	BNC2	4	cisbp__M0784	3.62	FALSE	0.0085076
NR2F2	CALB2	5	cisbp__M0784	3.62	FALSE	0.0336466
NR2F2	CDH13	2	cisbp__M0784	3.62	FALSE	0.017029
NR2F2	CHD7	4	cisbp__M0784	3.62	FALSE	0.0087155
NR2F2	CHST11	2	cisbp__M0784	3.62	FALSE	0.00894215
NR2F2	CNN3	2	cisbp__M0784	3.62	FALSE	0.00661313
NR2F2	CNR1	6	cisbp__M0784	3.62	FALSE	0.0487005
NR2F2	CNTN4	2	cisbp__M0784	3.62	FALSE	0.00979346
NR2F2	DOCK2	2	cisbp__M0784	3.62	FALSE	0.0147035
NR2F2	EGFR	2	cisbp__M0784	3.62	FALSE	0.0129276
NR2F2	ERBB4	4	cisbp__M0784	3.62	FALSE	0.0129285
NR2F2	FBXL7	2	cisbp__M0784	3.62	FALSE	0.00571418
NR2F2	FREM1	4	cisbp__M0784	3.62	FALSE	0.0265446
NR2F2	FRMD5	2	cisbp__M0784	3.62	FALSE	0.010143
NR2F2	FSTL5	2	cisbp__M0784	3.62	FALSE	0.0114643
NR2F2	HDAC4	4	cisbp__M0784	3.62	FALSE	0.0105099
NR2F2	HES6	2	cisbp__M0784	3.62	FALSE	0.0175655
NR2F2	HS6ST3	2	cisbp__M0784	3.62	FALSE	0.007834
NR2F2	KCNN3	2	cisbp__M0784	3.62	FALSE	0.0226336
NR2F2	LHFPL3	2	cisbp__M0784	3.62	FALSE	0.0126746
NR2F2	LIMCH1	4	cisbp__M0784	3.62	FALSE	0.00896546
NR2F2	LRP8	3	cisbp__M0784	3.62	FALSE	0.00998131
NR2F2	LUZP2	2	cisbp__M0784	3.62	FALSE	0.0154007
NR2F2	MAGI3	2	cisbp__M0784	3.62	FALSE	0.0128975
NR2F2	MCC	2	cisbp__M0784	3.62	FALSE	0.00716509
NR2F2	MDGA1	4	cisbp__M0784	3.62	FALSE	0.0148618
NR2F2	MEIS2	4	cisbp__M0784	3.62	FALSE	0.0119075
NR2F2	MN1	3	cisbp__M0784	3.62	FALSE	0.0440698
NR2F2	MXI1	2	cisbp__M0784	3.62	FALSE	0.00621958
NR2F2	NFIB	4	cisbp__M0784	3.62	FALSE	0.00632392
NR2F2	NRP2	4	cisbp__M0784	3.62	FALSE	0.0116566
NR2F2	NTM	2	cisbp__M0784	3.62	FALSE	0.00506272
NR2F2	PALLD	3	cisbp__M0784	3.62	FALSE	0.00966703
NR2F2	PCDH7	4	cisbp__M0784	3.62	FALSE	0.0100537
NR2F2	PDE1C	4	cisbp__M0784	3.62	FALSE	0.0119331
NR2F2	PDE3A	2	cisbp__M0784	3.62	FALSE	0.0230193
NR2F2	PIK3R3	2	cisbp__M0784	3.62	FALSE	0.01101
NR2F2	POU2F1	4	cisbp__M0784	3.62	FALSE	0.00898644
NR2F2	PRDM16	4	cisbp__M0784	3.62	FALSE	0.00726553
NR2F2	PTCH2	2	cisbp__M0784	3.62	FALSE	0.00834312
NR2F2	PTMA	2	cisbp__M0784	3.62	FALSE	0.0116419
NR2F2	PTPRO	2	cisbp__M0784	3.62	FALSE	0.0180064
NR2F2	RERE	4	cisbp__M0784	3.62	FALSE	0.00871179
NR2F2	ROBO1	2	cisbp__M0784	3.62	FALSE	0.0105962
NR2F2	RORA	3	cisbp__M0784	3.62	FALSE	0.00644116
NR2F2	SLC22A23	2	cisbp__M0784	3.62	FALSE	0.0148577
NR2F2	SLC35F1	2	cisbp__M0784	3.62	FALSE	0.0064629
NR2F2	SLCO5A1	3	cisbp__M0784	3.62	FALSE	0.0217014
NR2F2	SMARCD3	4	cisbp__M0784	3.62	FALSE	0.0172875
NR2F2	SPRED2	2	cisbp__M0784	3.62	FALSE	0.00717774
NR2F2	SRGAP1	3	cisbp__M0784	3.62	FALSE	0.00873767
NR2F2	ZNF462	4	cisbp__M0784	3.62	FALSE	0.00994445
NR2F2	ABCA1	1	cisbp__M0784	3.35	FALSE	0.00374488
NR2F2	CNTNAP2	1	cisbp__M0784	3.35	FALSE	0.00379785
NR2F2	DTNA	1	cisbp__M0784	3.35	FALSE	0.00221851
NR2F2	FGF12	2	cisbp__M0784	3.35	FALSE	0.0020717
NR2F2	ITPR2	1	cisbp__M0784	3.35	FALSE	0.00353032
NR2F2	MAP4K4	2	cisbp__M0784	3.35	FALSE	0.0044275
NR2F2	PITPNC1	2	cisbp__M0784	3.35	FALSE	0.0029774
NR2F2	SH3RF1	1	cisbp__M0784	3.35	FALSE	0.00437008
NR2F2	SLC1A2	2	cisbp__M0784	3.35	FALSE	0.00165901
NR2F2	SNTB1	1	cisbp__M0784	3.35	FALSE	0.00327446
NR2F2	TNIK	2	cisbp__M0784	3.35	FALSE	0.00278001
NR2F2	ARHGAP18	2	transfac_pro__M02787	3.19	FALSE	0.0360968
NR2F2	CDH7	1	transfac_pro__M02787	3.19	FALSE	0.0322427
NR2F2	FAT4	1	transfac_pro__M02787	3.19	FALSE	0.0309229
NR2F2	MRAP2	2	transfac_pro__M02787	3.19	FALSE	0.031946
NR2F2	ZNF618	2	transfac_pro__M02787	3.19	FALSE	0.0306305
NR2F2	PLD5	1	transfac_pro__M02787	3.03	FALSE	0.0212639
POU2F1	CBFA2T2	5	transfac_pro__M07817	3.94	TRUE	0.0313178
POU2F1	KDM4C	1	transfac_pro__M07817	3.94	TRUE	0.0367682
POU2F1	POU2F1	8	transfac_pro__M07817	3.94	TRUE	NA
POU2F1	STX6	1	transfac_pro__M07817	3.94	TRUE	0.0347098
POU2F1	ABLIM1	4	cisbp__M3681	3.85	TRUE	0.015361
POU2F1	ADD3	4	cisbp__M3681	3.85	TRUE	0.0146482
POU2F1	BCL2	4	cisbp__M3681	3.85	TRUE	0.015537
POU2F1	CADM1	4	cisbp__M3681	3.85	TRUE	0.0170706
POU2F1	CADM2	4	cisbp__M3681	3.85	TRUE	0.0272791
POU2F1	COL25A1	4	cisbp__M3681	3.85	TRUE	0.00941698
POU2F1	DTNA	4	cisbp__M3681	3.85	TRUE	0.00589471
POU2F1	EYA1	4	cisbp__M3681	3.85	TRUE	0.0161345
POU2F1	FKBP5	4	cisbp__M3681	3.85	TRUE	0.0138255
POU2F1	GPC5	4	cisbp__M3681	3.85	TRUE	0.0108497
POU2F1	GPM6A	4	cisbp__M3681	3.85	TRUE	0.00895803
POU2F1	GPM6B	4	cisbp__M3681	3.85	TRUE	0.0157041
POU2F1	HEG1	4	cisbp__M3681	3.85	TRUE	0.0248319
POU2F1	LMO3	4	cisbp__M3681	3.85	TRUE	0.0200207
POU2F1	MEIS2	4	cisbp__M3681	3.85	TRUE	0.0125754
POU2F1	MPPED2	4	cisbp__M3681	3.85	TRUE	0.0244966
POU2F1	MYLK	4	cisbp__M3681	3.85	TRUE	0.0174013
POU2F1	NAALADL2	4	cisbp__M3681	3.85	TRUE	0.0166803
POU2F1	NFIA	4	cisbp__M3681	3.85	TRUE	0.00977125
POU2F1	NR2F1	4	cisbp__M3681	3.85	TRUE	0.0183588
POU2F1	NRXN1	4	cisbp__M3681	3.85	TRUE	0.0193947
POU2F1	PCDH7	4	cisbp__M3681	3.85	TRUE	0.0235987
POU2F1	PLCH1	4	cisbp__M3681	3.85	TRUE	0.0230196
POU2F1	PRKG1	4	cisbp__M3681	3.85	TRUE	0.0103707
POU2F1	PROX1	4	cisbp__M3681	3.85	TRUE	0.0137178
POU2F1	SLC7A11	4	cisbp__M3681	3.85	TRUE	0.0110277
POU2F1	SORBS1	4	cisbp__M3681	3.85	TRUE	0.0159151
POU2F1	SPARCL1	4	cisbp__M3681	3.85	TRUE	0.00694288
POU2F1	SPRED2	4	cisbp__M3681	3.85	TRUE	0.0256444
POU2F1	TCF12	4	cisbp__M3681	3.85	TRUE	0.0224597
POU2F1	VAV3	4	cisbp__M3681	3.85	TRUE	0.0192812
POU2F1	WSB1	4	cisbp__M3681	3.85	TRUE	0.0210659
POU2F1	ZBTB20	4	cisbp__M3681	3.85	TRUE	0.00945204
POU2F1	NOVA1	2	taipale_tf_pairs__POU2F1_EOMES_NNNTATGCAGYGTKA_CAP_repr	3.23	TRUE	0.0340099
POU2F1	USP34	1	taipale_tf_pairs__POU2F1_EOMES_NNNTATGCAGYGTKA_CAP_repr	3.23	TRUE	0.0387392
POU2F1	RAB8B	1	taipale_tf_pairs__POU2F1_FOXO6_RMATATKCNNNNNNNNNNNNNRWMAACA_CAP_repr	3.11	TRUE	0.0302078
POU2F1	SYT14	2	taipale_tf_pairs__POU2F1_FOXO6_RMATATKCNNNNNNNNNNNNNRWMAACA_CAP_repr	3.11	TRUE	0.0377844
POU2F1	CACNB2	1	transfac_pro__M00930	3.05	TRUE	0.0314478
POU2F1	CASD1	1	transfac_pro__M00930	3.05	TRUE	0.0300562
POU2F1	CASK	1	transfac_pro__M00930	3.05	TRUE	0.0294308
POU2F1	KIF21A	1	transfac_pro__M00930	3.05	TRUE	0.0351525
POU2F1	MLLT10	1	transfac_pro__M00930	3.05	TRUE	0.0322448
POU2F1	NRCAM	1	transfac_pro__M00930	3.05	TRUE	0.0306302
POU2F1	NRG3	1	transfac_pro__M00930	3.05	TRUE	0.0349947
POU2F1	PACRG	1	transfac_pro__M00930	3.05	TRUE	0.0301222
POU2F1	RERE	1	transfac_pro__M00930	3.05	TRUE	0.0330318
POU2F1	SLC20A2	1	transfac_pro__M00930	3.05	TRUE	0.035107
POU2F1	ZNF827	1	transfac_pro__M00930	3.05	TRUE	0.0293772
RBPJ	AEBP2	1	hocomoco__SUH_HUMAN.H11MO.0.A	3.42	TRUE	0.0232745
RBPJ	MLLT10	1	hocomoco__SUH_HUMAN.H11MO.0.A	3.42	TRUE	0.0232166
RBPJ	RBPJ	1	hocomoco__SUH_HUMAN.H11MO.0.A	3.42	TRUE	NA
RBPJ	RNF220	1	hocomoco__SUH_HUMAN.H11MO.0.A	3.42	TRUE	0.0276706
RORA	GPC5	13	cisbp__M6073	5.23	FALSE	0.0272784
RORA	RARB	23	cisbp__M6073	5.23	FALSE	0.0357979
RORA	SLC6A1	14	cisbp__M6073	5.23	FALSE	0.0301603
RORA	SPATS2L	12	cisbp__M6073	5.23	FALSE	0.0296339
RORA	PTCH2	2	cisbp__M5763	4.79	FALSE	0.0341072
RORA	ITGAV	4	transfac_pro__M08964	4.59	FALSE	0.0287112
RORA	GRID1	3	taipale__RARG_full_RRGGTCANNNARAGGTCA	4.52	FALSE	0.0289528
RORA	HEG1	3	taipale__RARG_full_RRGGTCANNNARAGGTCA	4.52	FALSE	0.0279707
RORA	NRG3	4	taipale__RARG_full_RRGGTCANNNARAGGTCA	4.52	FALSE	0.0319056
RORA	ARHGAP24	8	taipale__RORA_DBD_NRAAGGTCAANNNNRGGTCA	4.36	TRUE	0.0304723
RORA	MCC	22	taipale__RORA_DBD_NRAAGGTCAANNNNRGGTCA	4.36	TRUE	0.0307939
RORA	PTCH1	29	taipale__RORA_DBD_NRAAGGTCAANNNNRGGTCA	4.36	TRUE	0.0386785
RORA	RORA	24	taipale__RORA_DBD_NRAAGGTCAANNNNRGGTCA	4.36	TRUE	NA
RORA	ZNF804B	11	taipale__RORA_DBD_NRAAGGTCAANNNNRGGTCA	4.36	TRUE	0.0327324
RORA	ZNF827	26	taipale__RORA_DBD_NRAAGGTCAANNNNRGGTCA	4.36	TRUE	0.0297751
RORA	FREM1	1	cisbp__M5766	4.04	FALSE	0.0258804
RORA	FAM184A	8	taipale__RORA_DBD_NRAAGGTCAANNNNRGGTCA	4	TRUE	0.0259818
RORA	KLHL32	13	cisbp__M5786	3.94	TRUE	0.0276283
RORA	SCG3	18	cisbp__M5786	3.94	TRUE	0.0273969
RORA	UNC5D	6	cisbp__M5786	3.94	TRUE	0.042945
RORA	LRIG1	8	cisbp__M5786	3.8	TRUE	0.0149411
RORA	SLC1A2	3	taipale_cyt_meth__NR1D1_NAWNTRGGTCANTRGGTCAN_eDBD	3.75	FALSE	0.0195256
RORA	SPON1	4	taipale_cyt_meth__NR1D1_NAWNTRGGTCANTRGGTCAN_eDBD	3.75	FALSE	0.0232329
RORA	C1orf21	2	taipale__RARG_full_RRGGTCANNNARAGGTCA	3.66	FALSE	0.022895
RORA	ZNF462	3	cisbp__M5406	3.16	FALSE	0.0325752
RORA	SLC39A12	1	taipale__ESRRA_DBD_SAAGGTCANNTSAAGGTCA_repr	3.04	FALSE	0.0409096
TBPL1	ACLY	1	yetfasco__TBP-TFIIA-TFIIB_1330	3.43	TRUE	0.0147482
TBPL1	CTNNA3	1	yetfasco__TBP-TFIIA-TFIIB_1330	3.43	TRUE	0.0165253
TBPL1	ZFHX2	1	yetfasco__TBP-TFIIA-TFIIB_1330	3.43	TRUE	0.0166815
TCF12	DNM3	3	cisbp__M5131	3.48	TRUE	0.0418972
TCF12	ELF2	8	cisbp__M5131	3.48	TRUE	0.0367915
TCF12	FREM1	10	cisbp__M5131	3.48	TRUE	0.031963
TCF12	FRMD5	1	cisbp__M5131	3.48	TRUE	0.0351538
TCF12	RBPJ	7	cisbp__M5131	3.48	TRUE	0.0325782
TCF12	TCF12	10	cisbp__M5131	3.48	TRUE	NA
TCF12	CTNNA3	1	tfdimers__MD00262	3.1	TRUE	0.0424153
TCF12	HEG1	1	tfdimers__MD00262	3.1	TRUE	0.0337401
TCF12	WSB1	1	tfdimers__MD00262	3.1	TRUE	0.038116
TCF12	ZNF536	1	tfdimers__MD00262	3.1	TRUE	0.0539283
TCF12	UBL3	2	taipale_cyt_meth__OLIG3_ACCATATGKT_FL_meth_repr	3.05	FALSE	0.0331435
TCF12	TCF4	1	taipale_cyt_meth__OLIG3_ACCATATGKT_FL_meth_repr	3.03	FALSE	0.0319521
TCF4	ANK1	17	cisbp__M4793	4.74	TRUE	0.0455325
TCF4	ANK2	25	cisbp__M4793	4.74	TRUE	0.050685
TCF4	KCNAB1	19	cisbp__M4793	4.74	TRUE	0.0492348
TCF4	PALLD	23	cisbp__M4793	4.74	TRUE	0.0432274
TCF4	THSD7A	15	cisbp__M4793	4.74	TRUE	0.0443156
TCF4	BMP6	1	cisbp__M6500	3.79	FALSE	0.0436345
TCF4	CNR1	1	cisbp__M6500	3.79	FALSE	0.0740142
TCF4	MARCH1	1	cisbp__M6500	3.79	FALSE	0.0431337
TCF4	PLXNA2	3	cisbp__M6500	3.79	FALSE	0.0542262
TCF4	PROX1	1	cisbp__M6500	3.79	FALSE	0.0509599
TCF4	SEMA3C	1	cisbp__M6500	3.79	FALSE	0.0791012
TCF4	AKAP12	3	cisbp__M5691	3.38	FALSE	0.0317971
TCF4	ELF2	4	cisbp__M5691	3.38	FALSE	0.0336951
TCF4	MYO16	5	cisbp__M5691	3.38	FALSE	0.0614433
TCF4	NR2F2	2	cisbp__M5691	3.38	FALSE	0.0361291
TCF4	RFTN1	4	cisbp__M5691	3.38	FALSE	0.0383954
TCF4	SRGAP1	3	cisbp__M5691	3.38	FALSE	0.0374389
TCF4	TCF4	7	cisbp__M5691	3.38	FALSE	NA
TCF4	UBL3	3	cisbp__M5691	3.38	FALSE	0.0334824
TCF4	FRMD5	8	transfac_pro__M07638	3.35	TRUE	0.0504285
TCF4	SLCO5A1	1	transfac_pro__M07638	3.35	TRUE	0.084659
TCF4	LRP8	3	cisbp__M5809	3.27	FALSE	0.0585783
TCF4	BCAS3	2	cisbp__M4793	3.26	TRUE	0.0338788
TCF4	CACNB2	3	cisbp__M4793	3.26	TRUE	0.0310411
TCF4	CNTN6	3	cisbp__M4793	3.26	TRUE	0.0347014
TCF4	ENOX1	2	cisbp__M4793	3.26	TRUE	0.0352969
TCF4	FREM1	6	cisbp__M4793	3.26	TRUE	0.032597
TCF4	FSTL5	2	cisbp__M4793	3.26	TRUE	0.0260002
TCF4	KIF21A	1	cisbp__M4793	3.26	TRUE	0.0420491
TCF4	PHLDB2	6	cisbp__M4793	3.26	TRUE	0.0415348
TCF4	POU2F1	1	cisbp__M4793	3.26	TRUE	0.0303056
TCF4	SLC35F4	2	cisbp__M4793	3.26	TRUE	0.0302093
TCF4	SPRED2	3	cisbp__M4793	3.26	TRUE	0.0298159
TCF4	SYTL5	7	cisbp__M4793	3.26	TRUE	0.0479077
TCF4	TCF12	3	cisbp__M4793	3.26	TRUE	0.0257907
TCF4	CBFA2T2	2	taipale_cyt_meth__FERD3L_GYNNCATATGNNAC_FL_meth	3.14	FALSE	0.0430482
TCF4	CDH7	2	taipale_cyt_meth__FERD3L_GYNNCATATGNNAC_FL_meth	3.14	FALSE	0.0357609
TCF4	CSNK1G3	2	taipale_cyt_meth__FERD3L_GYNNCATATGNNAC_FL_meth	3.14	FALSE	0.0328241
TCF4	LYPD6	2	taipale_cyt_meth__FERD3L_GYNNCATATGNNAC_FL_meth	3.14	FALSE	0.0401835
TCF4	PLCH1	2	taipale_cyt_meth__FERD3L_GYNNCATATGNNAC_FL_meth	3.14	FALSE	0.0341091
TCF4	RAB8B	2	taipale_cyt_meth__FERD3L_GYNNCATATGNNAC_FL_meth	3.14	FALSE	0.0317554
TCF4	RGS6	2	taipale_cyt_meth__FERD3L_GYNNCATATGNNAC_FL_meth	3.14	FALSE	0.0365668
TCF4	UGGT2	2	taipale_cyt_meth__FERD3L_GYNNCATATGNNAC_FL_meth	3.14	FALSE	0.0377445
TCF4	APBB2	1	transfac_pro__M07631	3.06	FALSE	0.0306332
TCF4	DNM3	1	transfac_pro__M07631	3.06	FALSE	0.0250818
TCF4	NRXN1	1	transfac_pro__M07631	3.06	FALSE	0.0335013
TCF4	NTF3	1	transfac_pro__M07631	3.06	FALSE	0.0335566
TCF4	PPP2R2B	1	transfac_pro__M07631	3.06	FALSE	0.0375896
TCF4	SIPA1L2	1	transfac_pro__M07631	3.06	FALSE	0.0313531
TCF4	PDE1C	1	taipale_cyt_meth__FERD3L_GYNNCATATGNNAC_FL	3.02	FALSE	0.0563092
TCF7L1	ABLIM1	4	tfdimers__MD00327	3.98	TRUE	0.0808265
TCF7L1	ADD3	3	tfdimers__MD00327	3.98	TRUE	0.0910655
TCF7L1	DTNA	4	tfdimers__MD00327	3.98	TRUE	0.0971824
TCF7L1	NHSL1	4	tfdimers__MD00327	3.98	TRUE	0.0954434
TCF7L1	PITPNC1	3	tfdimers__MD00327	3.98	TRUE	0.0987964
TCF7L1	PRKG1	3	tfdimers__MD00327	3.98	TRUE	0.0857236
TCF7L1	SLC1A2	4	tfdimers__MD00327	3.98	TRUE	0.101917
TCF7L1	SORBS1	4	tfdimers__MD00327	3.98	TRUE	0.110464
TCF7L1	FMNL2	2	tfdimers__MD00327	3.77	TRUE	0.0432326
TCF7L1	GPM6B	2	tfdimers__MD00327	3.77	TRUE	0.0630668
TCF7L1	MAST4	2	tfdimers__MD00327	3.77	TRUE	0.0349299
TCF7L1	MXI1	2	tfdimers__MD00327	3.77	TRUE	0.0535851
TCF7L1	NTM	2	tfdimers__MD00327	3.77	TRUE	0.073642
TCF7L1	PALLD	2	tfdimers__MD00327	3.77	TRUE	0.03637
TCF7L1	PCSK5	2	tfdimers__MD00327	3.77	TRUE	0.0753908
TCF7L1	RORA	2	tfdimers__MD00327	3.77	TRUE	0.0485892
TCF7L1	STAC2	2	tfdimers__MD00327	3.77	TRUE	0.0379201
TCF7L1	GLIS3	1	cisbp__M6428	3.32	FALSE	0.10363
TCF7L1	GPM6A	1	cisbp__M6428	3.32	FALSE	0.129962
TCF7L1	NFIA	1	cisbp__M6428	3.32	FALSE	0.090667
TCF7L1	SLC7A11	1	cisbp__M6428	3.32	FALSE	0.107673
TCF7L1	XIRP2	1	cisbp__M6428	3.32	FALSE	0.0797483
TCF7L1	MEIS2	1	tfdimers__MD00327	3.23	TRUE	0.0234736
TCF7L1	POU2F1	1	tfdimers__MD00327	3.23	TRUE	0.0313767
TEAD1	GRIK4	3	taipale__TEAD3_DBD_RCATTCCNNRCATTCCN	4.03	FALSE	0.0327586
TEAD1	EZR	4	cisbp__M5905	3.22	TRUE	0.0271467
TEAD1	FREM1	5	cisbp__M5905	3.22	TRUE	0.0283985
TEAD1	MPPED2	5	cisbp__M5905	3.22	TRUE	0.0457307
TEAD1	PALLD	6	cisbp__M5905	3.22	TRUE	0.0283385
TEAD1	SORT1	5	cisbp__M5905	3.22	TRUE	0.0265416
TEAD1	TEAD1	5	cisbp__M5905	3.22	TRUE	NA
TEAD1	CADM2	2	cisbp__M5905	3.19	TRUE	0.0265222
TEAD1	ZEB1	1	cisbp__M5905	3.19	TRUE	0.0253602
TEAD1	NTF3	1	cisbp__M1664	3.08	TRUE	0.0272258
TEAD1	SGCD	4	cisbp__M1664	3.08	TRUE	0.0276265
TEAD1	TRPM3	4	cisbp__M1664	3.08	TRUE	0.0357274
ZEB1	CADPS2	4	dbcorrdb__ZMIZ1__ENCSR000EFQ_1__m1	5.48	FALSE	0.0538688
ZEB1	CPEB4	16	dbcorrdb__ZMIZ1__ENCSR000EFQ_1__m1	5.48	FALSE	0.0374397
ZEB1	KDM6A	17	dbcorrdb__ZMIZ1__ENCSR000EFQ_1__m1	5.48	FALSE	0.0321594
ZEB1	LRP1B	2	dbcorrdb__ZMIZ1__ENCSR000EFQ_1__m1	5.48	FALSE	0.0378474
ZEB1	MLLT10	20	dbcorrdb__ZMIZ1__ENCSR000EFQ_1__m1	5.48	FALSE	0.0506212
ZEB1	NOVA1	4	dbcorrdb__ZMIZ1__ENCSR000EFQ_1__m1	5.48	FALSE	0.0495732
ZEB1	NRCAM	17	dbcorrdb__ZMIZ1__ENCSR000EFQ_1__m1	5.48	FALSE	0.0516292
ZEB1	RBPJ	21	dbcorrdb__ZMIZ1__ENCSR000EFQ_1__m1	5.48	FALSE	0.0352826
ZEB1	ZEB1	22	dbcorrdb__ZMIZ1__ENCSR000EFQ_1__m1	5.48	FALSE	NA
ZEB1	NAV2	12	dbcorrdb__ZMIZ1__ENCSR000EFQ_1__m1	4.63	FALSE	0.0335978
ZEB1	RARB	2	dbcorrdb__ESRRA__ENCSR000DYQ_1__m5	3.27	FALSE	0.031539
ZEB1	KDM4C	1	dbcorrdb__CTCF__ENCSR000BHW_1__m2	3.22	FALSE	0.0348242
ZEB1	MAMDC2	1	dbcorrdb__CTCF__ENCSR000BHW_1__m2	3.22	FALSE	0.0334853
ZEB1	NRG3	1	dbcorrdb__CTCF__ENCSR000BHW_1__m2	3.22	FALSE	0.0494476
ZEB1	DMD	1	tfdimers__MD00527	3.14	TRUE	0.0290087
ZEB1	GRM8	13	tfdimers__MD00527	3.14	TRUE	0.0354955
ZEB1	LMO3	1	tfdimers__MD00527	3.14	TRUE	0.0383132
ZEB1	PCDH7	23	tfdimers__MD00527	3.14	TRUE	0.0308767
ZEB1	ZNF827	23	tfdimers__MD00527	3.14	TRUE	0.0352966
ZMAT4	ADARB2	4	hdpi__ZMAT4	4.17	TRUE	0.0631627
ZMAT4	APBA1	4	hdpi__ZMAT4	4.17	TRUE	0.0480378
ZMAT4	APBB2	3	hdpi__ZMAT4	4.17	TRUE	0.0259005
ZMAT4	ARHGAP6	4	hdpi__ZMAT4	4.17	TRUE	0.0661531
ZMAT4	ARPP21	3	hdpi__ZMAT4	4.17	TRUE	0.0489212
ZMAT4	BCL11A	4	hdpi__ZMAT4	4.17	TRUE	0.108365
ZMAT4	BMP6	4	hdpi__ZMAT4	4.17	TRUE	0.0947688
ZMAT4	CACNA2D1	4	hdpi__ZMAT4	4.17	TRUE	0.0997846
ZMAT4	CACNB2	4	hdpi__ZMAT4	4.17	TRUE	0.0492635
ZMAT4	CACNG3	4	hdpi__ZMAT4	4.17	TRUE	0.071067
ZMAT4	CADM2	4	hdpi__ZMAT4	4.17	TRUE	0.0539747
ZMAT4	CBLN4	4	hdpi__ZMAT4	4.17	TRUE	0.0468081
ZMAT4	CDH10	3	hdpi__ZMAT4	4.17	TRUE	0.0296589
ZMAT4	CDH12	4	hdpi__ZMAT4	4.17	TRUE	0.0972088
ZMAT4	CDH18	4	hdpi__ZMAT4	4.17	TRUE	0.0597667
ZMAT4	CDH7	3	hdpi__ZMAT4	4.17	TRUE	0.0287557
ZMAT4	CDH8	4	hdpi__ZMAT4	4.17	TRUE	0.135687
ZMAT4	CDK6	3	hdpi__ZMAT4	4.17	TRUE	0.0446795
ZMAT4	CDK8	4	hdpi__ZMAT4	4.17	TRUE	0.0338144
ZMAT4	CNKSR2	4	hdpi__ZMAT4	4.17	TRUE	0.116965
ZMAT4	CNTN3	4	hdpi__ZMAT4	4.17	TRUE	0.0443042
ZMAT4	CNTN4	4	hdpi__ZMAT4	4.17	TRUE	0.0511923
ZMAT4	CNTN5	4	hdpi__ZMAT4	4.17	TRUE	0.112636
ZMAT4	CNTN6	4	hdpi__ZMAT4	4.17	TRUE	0.0511524
ZMAT4	CNTNAP2	3	hdpi__ZMAT4	4.17	TRUE	0.0579222
ZMAT4	CNTNAP4	4	hdpi__ZMAT4	4.17	TRUE	0.0703309
ZMAT4	COL25A1	4	hdpi__ZMAT4	4.17	TRUE	0.0623503
ZMAT4	CSMD1	4	hdpi__ZMAT4	4.17	TRUE	0.087892
ZMAT4	CTTNBP2	4	hdpi__ZMAT4	4.17	TRUE	0.0533881
ZMAT4	DCC	1	hdpi__ZMAT4	4.17	TRUE	0.0337906
ZMAT4	DLGAP1	3	hdpi__ZMAT4	4.17	TRUE	0.0688093
ZMAT4	DMD	4	hdpi__ZMAT4	4.17	TRUE	0.0730158
ZMAT4	DPP6	4	hdpi__ZMAT4	4.17	TRUE	0.142617
ZMAT4	DSCAM	4	hdpi__ZMAT4	4.17	TRUE	0.13855
ZMAT4	ENOX1	4	hdpi__ZMAT4	4.17	TRUE	0.0495151
ZMAT4	EPB41L3	3	hdpi__ZMAT4	4.17	TRUE	0.0357023
ZMAT4	EPHA3	4	hdpi__ZMAT4	4.17	TRUE	0.0596772
ZMAT4	EPHA4	4	hdpi__ZMAT4	4.17	TRUE	0.115283
ZMAT4	EPHA6	4	hdpi__ZMAT4	4.17	TRUE	0.131325
ZMAT4	EYA4	4	hdpi__ZMAT4	4.17	TRUE	0.075257
ZMAT4	FAM135B	4	hdpi__ZMAT4	4.17	TRUE	0.0758599
ZMAT4	FAM19A1	3	hdpi__ZMAT4	4.17	TRUE	0.0377257
ZMAT4	FAM19A2	4	hdpi__ZMAT4	4.17	TRUE	0.087596
ZMAT4	FGF13	4	hdpi__ZMAT4	4.17	TRUE	0.0689755
ZMAT4	FGF14	4	hdpi__ZMAT4	4.17	TRUE	0.119571
ZMAT4	FNIP2	4	hdpi__ZMAT4	4.17	TRUE	0.0524076
ZMAT4	FOXJ3	2	hdpi__ZMAT4	4.17	TRUE	0.0347689
ZMAT4	FREM1	4	hdpi__ZMAT4	4.17	TRUE	0.0285581
ZMAT4	FRY	2	hdpi__ZMAT4	4.17	TRUE	0.0599588
ZMAT4	FSTL5	3	hdpi__ZMAT4	4.17	TRUE	0.0407692
ZMAT4	GABRA2	3	hdpi__ZMAT4	4.17	TRUE	0.0238768
ZMAT4	GARNL3	4	hdpi__ZMAT4	4.17	TRUE	0.0651352
ZMAT4	GRIA2	4	hdpi__ZMAT4	4.17	TRUE	0.0594366
ZMAT4	GRID2	4	hdpi__ZMAT4	4.17	TRUE	0.0496988
ZMAT4	GRIK2	4	hdpi__ZMAT4	4.17	TRUE	0.09554
ZMAT4	GRM5	4	hdpi__ZMAT4	4.17	TRUE	0.100174
ZMAT4	GRM7	4	hdpi__ZMAT4	4.17	TRUE	0.127962
ZMAT4	GRM8	3	hdpi__ZMAT4	4.17	TRUE	0.0274329
ZMAT4	HECW2	4	hdpi__ZMAT4	4.17	TRUE	0.116652
ZMAT4	HS6ST3	3	hdpi__ZMAT4	4.17	TRUE	0.0361825
ZMAT4	IL1RAPL1	4	hdpi__ZMAT4	4.17	TRUE	0.0872994
ZMAT4	ITGA8	4	hdpi__ZMAT4	4.17	TRUE	0.0401739
ZMAT4	JPH1	4	hdpi__ZMAT4	4.17	TRUE	0.102538
ZMAT4	KCNAB1	4	hdpi__ZMAT4	4.17	TRUE	0.0899629
ZMAT4	KCNB2	4	hdpi__ZMAT4	4.17	TRUE	0.0911209
ZMAT4	KCNIP4	4	hdpi__ZMAT4	4.17	TRUE	0.180364
ZMAT4	KCNJ6	4	hdpi__ZMAT4	4.17	TRUE	0.131617
ZMAT4	KCNMB4	4	hdpi__ZMAT4	4.17	TRUE	0.0637882
ZMAT4	KCNN2	3	hdpi__ZMAT4	4.17	TRUE	0.0345099
ZMAT4	KCNT2	4	hdpi__ZMAT4	4.17	TRUE	0.0601691
ZMAT4	KHDRBS2	3	hdpi__ZMAT4	4.17	TRUE	0.0462175
ZMAT4	KIF26B	3	hdpi__ZMAT4	4.17	TRUE	0.037995
ZMAT4	LDB2	4	hdpi__ZMAT4	4.17	TRUE	0.0459694
ZMAT4	LMO3	3	hdpi__ZMAT4	4.17	TRUE	0.0283014
ZMAT4	LRP1B	4	hdpi__ZMAT4	4.17	TRUE	0.0444192
ZMAT4	MARCH4	4	hdpi__ZMAT4	4.17	TRUE	0.0887283
ZMAT4	MDGA2	3	hdpi__ZMAT4	4.17	TRUE	0.0571589
ZMAT4	MEGF11	4	hdpi__ZMAT4	4.17	TRUE	0.045887
ZMAT4	MMP16	4	hdpi__ZMAT4	4.17	TRUE	0.122425
ZMAT4	MTUS2	4	hdpi__ZMAT4	4.17	TRUE	0.0770813
ZMAT4	MYO1B	4	hdpi__ZMAT4	4.17	TRUE	0.0419322
ZMAT4	NAV3	3	hdpi__ZMAT4	4.17	TRUE	0.0359307
ZMAT4	NELL2	4	hdpi__ZMAT4	4.17	TRUE	0.0809625
ZMAT4	NKAIN2	3	hdpi__ZMAT4	4.17	TRUE	0.0474014
ZMAT4	NLGN1	4	hdpi__ZMAT4	4.17	TRUE	0.104198
ZMAT4	NOS1	4	hdpi__ZMAT4	4.17	TRUE	0.0563091
ZMAT4	NOVA1	3	hdpi__ZMAT4	4.17	TRUE	0.0287341
ZMAT4	NRG1	3	hdpi__ZMAT4	4.17	TRUE	0.0406746
ZMAT4	NRP1	4	hdpi__ZMAT4	4.17	TRUE	0.0467666
ZMAT4	NRXN3	4	hdpi__ZMAT4	4.17	TRUE	0.110634
ZMAT4	NTF3	4	hdpi__ZMAT4	4.17	TRUE	0.0422679
ZMAT4	OLFM3	3	hdpi__ZMAT4	4.17	TRUE	0.0497916
ZMAT4	OSBPL6	4	hdpi__ZMAT4	4.17	TRUE	0.0636104
ZMAT4	PALM2	4	hdpi__ZMAT4	4.17	TRUE	0.0456448
ZMAT4	PCDH15	4	hdpi__ZMAT4	4.17	TRUE	0.0515765
ZMAT4	PCSK2	4	hdpi__ZMAT4	4.17	TRUE	0.0804423
ZMAT4	PDE4D	3	hdpi__ZMAT4	4.17	TRUE	0.0721736
ZMAT4	PIK3R3	4	hdpi__ZMAT4	4.17	TRUE	0.0319071
ZMAT4	PROX1	4	hdpi__ZMAT4	4.17	TRUE	0.0634386
ZMAT4	PRR16	4	hdpi__ZMAT4	4.17	TRUE	0.0906249
ZMAT4	PTPRO	4	hdpi__ZMAT4	4.17	TRUE	0.0576081
ZMAT4	RASA1	4	hdpi__ZMAT4	4.17	TRUE	0.0603205
ZMAT4	RBFOX1	4	hdpi__ZMAT4	4.17	TRUE	0.084401
ZMAT4	RNF165	4	hdpi__ZMAT4	4.17	TRUE	0.053309
ZMAT4	ROBO1	3	hdpi__ZMAT4	4.17	TRUE	0.0369079
ZMAT4	ROBO2	3	hdpi__ZMAT4	4.17	TRUE	0.0506092
ZMAT4	RPH3A	4	hdpi__ZMAT4	4.17	TRUE	0.0711411
ZMAT4	RYR3	4	hdpi__ZMAT4	4.17	TRUE	0.0873096
ZMAT4	SCN2A	2	hdpi__ZMAT4	4.17	TRUE	0.0826881
ZMAT4	SEMA3E	4	hdpi__ZMAT4	4.17	TRUE	0.0505777
ZMAT4	SEMA5A	4	hdpi__ZMAT4	4.17	TRUE	0.0660031
ZMAT4	SGCD	3	hdpi__ZMAT4	4.17	TRUE	0.0321426
ZMAT4	SLC35F1	1	hdpi__ZMAT4	4.17	TRUE	0.0369564
ZMAT4	SLC4A10	2	hdpi__ZMAT4	4.17	TRUE	0.0985959
ZMAT4	SLIT2	4	hdpi__ZMAT4	4.17	TRUE	0.12576
ZMAT4	SOBP	4	hdpi__ZMAT4	4.17	TRUE	0.0654981
ZMAT4	SORBS2	4	hdpi__ZMAT4	4.17	TRUE	0.0509897
ZMAT4	SORCS1	3	hdpi__ZMAT4	4.17	TRUE	0.0249514
ZMAT4	SORCS3	4	hdpi__ZMAT4	4.17	TRUE	0.035837
ZMAT4	SORL1	3	hdpi__ZMAT4	4.17	TRUE	0.0302582
ZMAT4	SPOCK3	2	hdpi__ZMAT4	4.17	TRUE	0.0433284
ZMAT4	ST6GALNAC5	4	hdpi__ZMAT4	4.17	TRUE	0.0454037
ZMAT4	STXBP5L	4	hdpi__ZMAT4	4.17	TRUE	0.152244
ZMAT4	SYT1	4	hdpi__ZMAT4	4.17	TRUE	0.107435
ZMAT4	THSD7B	3	hdpi__ZMAT4	4.17	TRUE	0.0451186
ZMAT4	TNFAIP8L3	4	hdpi__ZMAT4	4.17	TRUE	0.0483031
ZMAT4	TOX	3	hdpi__ZMAT4	4.17	TRUE	0.0334751
ZMAT4	TRPM3	3	hdpi__ZMAT4	4.17	TRUE	0.0394339
ZMAT4	UNC5C	4	hdpi__ZMAT4	4.17	TRUE	0.0426206
ZMAT4	VRK1	4	hdpi__ZMAT4	4.17	TRUE	0.07125
ZMAT4	XKR4	4	hdpi__ZMAT4	4.17	TRUE	0.0706246
ZMAT4	ZFPM2	4	hdpi__ZMAT4	4.17	TRUE	0.0658061
ZMAT4	ZMAT4	4	hdpi__ZMAT4	4.17	TRUE	NA
ZMAT4	ZNF804A	4	hdpi__ZMAT4	4.17	TRUE	0.0619506
ZMAT4	ANK2	2	hdpi__ZMAT4	4.13	TRUE	0.0226537
ZMAT4	ANKRD11	2	hdpi__ZMAT4	4.13	TRUE	0.0191394
ZMAT4	ARHGAP15	2	hdpi__ZMAT4	4.13	TRUE	0.0170729
ZMAT4	CACNA2D3	2	hdpi__ZMAT4	4.13	TRUE	0.0257892
ZMAT4	CNR1	2	hdpi__ZMAT4	4.13	TRUE	0.0243652
ZMAT4	CTNNA3	2	hdpi__ZMAT4	4.13	TRUE	0.0219305
ZMAT4	ELMO1	2	hdpi__ZMAT4	4.13	TRUE	0.0186732
ZMAT4	GAS2	2	hdpi__ZMAT4	4.13	TRUE	0.019453
ZMAT4	MLLT10	2	hdpi__ZMAT4	4.13	TRUE	0.0190431
ZMAT4	MPPED2	2	hdpi__ZMAT4	4.13	TRUE	0.0185911
ZMAT4	NFASC	2	hdpi__ZMAT4	4.13	TRUE	0.0223273
ZMAT4	PHLDB2	2	hdpi__ZMAT4	4.13	TRUE	0.0271354
ZMAT4	PLD5	2	hdpi__ZMAT4	4.13	TRUE	0.0211471
ZMAT4	PLXNA2	2	hdpi__ZMAT4	4.13	TRUE	0.0207485
ZMAT4	RERE	2	hdpi__ZMAT4	4.13	TRUE	0.0160769
ZMAT4	RSPO3	2	hdpi__ZMAT4	4.13	TRUE	0.019618
ZMAT4	SDK1	2	hdpi__ZMAT4	4.13	TRUE	0.0261024
ZMAT4	SEMA3C	2	hdpi__ZMAT4	4.13	TRUE	0.0226891
ZMAT4	SLC17A6	2	hdpi__ZMAT4	4.13	TRUE	0.0190265
ZMAT4	SLC8A1	2	hdpi__ZMAT4	4.13	TRUE	0.0280384
ZMAT4	SYT4	2	hdpi__ZMAT4	4.13	TRUE	0.0264173
ZMAT4	UBL3	2	hdpi__ZMAT4	4.13	TRUE	0.016409
ZMAT4	UGGT2	2	hdpi__ZMAT4	4.13	TRUE	0.0195051
ZMAT4	YWHAQ	2	hdpi__ZMAT4	4.13	TRUE	0.0175572
ZMAT4	ZNF618	2	hdpi__ZMAT4	4.13	TRUE	0.0216047
ZMAT4	ZNF804B	2	hdpi__ZMAT4	4.13	TRUE	0.0256573
ZMAT4	ZNF827	2	hdpi__ZMAT4	4.13	TRUE	0.0221962
