# Supplementary material for: Single-nucleus transcriptomic landscape of primate hippocampal aging
Source: Protein Cell. 2021 May 30;12(9):695–716. doi: 10.1007/s13238-021-00852-9 (PMC8403220; doi:10.1007/s13238-021-00852-9)
Supplement: Supplementary file 7 — Supplementary material 7 (XLSX 25 kb) [file 13238_2021_852_MOESM7_ESM.xlsx]

## Sheet: Sheet1
Gene sets used in this study
Learning disorder	Memory disorder	Alzheimer's disease	Parkinson's disease	Learning or memory	Canonical Wnt signaling	Pro-cogulation	Anti-cogulation	SASP
ACHE	ACHE	A2M	ADARB2	GRIN2A	ADGRA2	APOH	PRCP	ANG
APOD	APP	ACHE	AIF1	GATM	AMER1	C1QBP	PROC	AREG
APP	AVP	ADAM10	BDNF	SLC8A3	AMER2	C4BPB	PROS1	AXL
BCL2	BCL2	AMFR	BST1	TTC36	AMER3	CD36	ENTPD1	BMP2
GRIA1	CHD1	BIN1	COL19A1	ARC	ANKRD6	CD40LG	TFPI	BMP6
HMOX1	CHRM1	APOC1	CP	ADCY8	APC	F10	PTGIS	CCL1
HTR1A	CHRNA7	APOE	CYP2D6	DRD3	APC2	F12	PLAT	CCL13
HTR7	COMT	APP	CYP2E1	NQO2	APOE	F13A1	PLG	CCL2
IL1B	DRD2	ATP5F1A	DDC	PRKCG	ARNTL	F13B	PLAU	CCL20
IL1RN	GABRA5	BAX	NQO1	PLCB1	ASPM	F2	THBD	CCL25
MAPT	GRPR	BCHE	DRD1	APP	AXIN1	F2R	A2M	CCL26
MECP2	HLA-DPB1	BCL2	DRD2	KCNK2	AXIN2	F2RL1	PLA	CCL3
NF1	HTR1A	BDNF	EDN1	DRD5	BAMBI	F2RL2		CCL7
PRKN	HTR6	CALM1	ENO2	EN1	BCL9	F2RL3		CD55
PDE1B	HTR7	CASP3	FBP1	PJA2	BCL9L	F3		CD9
PNOC	IGF2	CD33	FCER2	S100B	BICC1	F5		CSF1
POR	IL1B	CHRNA7	FGB	CUX2	BIRC8	F7		CSF2
PSEN1	INS	CHRNB2	GAK	UBA6	BMP2	F8		CSF2RB
SYP	LNPEP	CLU	GBA	NRXN2	BTRC	F9		CSF3
TH	MAPT	TPP1	GDNF	SCN2A	CAPRIN2	GGCX		CXCL1
TLR4	MDK	CR1	GFAP	EIF2AK4	CAV1	GNA12		CXCL11
TRH	MIF	CRH	GPX1	RPS6KB1	CCAR2	GP1BA		CXCL12
VEGFA	NQO2	CST3	GSTA4	MME	CCNY	GP1BB		CXCL2
KL	NPY	CYP2D6	GSTM1	SNAP25	CDH2	GP5		CXCL3
SIGMAR1	PRKN	ACE	GSTP1	AAAS	CDH3	GP9		CXCL5
MICU1	PNOC	DHCR24	HBG1	SHISA7	CDK14	HNF4A		CXCL6
SLC17A7	PSEN1	DPYSL2	HFE	MEIS2	CHD8	ITGA2		CXCL8
SLC17A6	REL	EIF2S1	HGF	HRH1	COL1A1	ITGB3		EREG
CAMKMT	SLC6A3	ENO1	HLA-DRA	BTBD9	CSNK1A1	KLKB1		ETS2
	SLC6A4	EPHA1	HLA-DRB5	TPBG	CSNK1A1L	KNG1		FAS
	STAT3	ESR1	HMOX1	CHRNA7	CSNK1D	LMAN1		FGF2
	SYP	F2	HSPA1A	SRF	CSNK1E	MMRN1		FGF7
	VEGFA	GSK3B	HSPA9	CDK5	CSNK1G1	PABPC4		GDF15
	KL	HFE	IGF1R	MAPK8IP2	CSNK1G2	PF4		GEM
	AKAP5	HLA-DRB5	IGF2	PAK5	CSNK1G3	VWF		GMFG
	MAGI2	HMOX1	IGF2R	ITGA5	CTDNEP1	SERPINE1		HGF
	SIGMAR1	IDE	IL6	BDNF	CTHRC1	SERPINB2		ICAM1
	HRH3	IGF1	INS	NLGN3	CTNNB1	TBXAS1		ICAM3
	GIT1	IGF1R	INSR	PLK2	CTNND1	PARD3		IGF1
	CALY	IGF2	KCNJ4	LILRB2	CTNND2	SELP		IGF2R
	SPHK2	IGF2R	MAG	UCN	CUL3	FGA		IGFBP1
	SLC17A7	IL1B	MAOA	NPAS4	CYLD	FGB		IGFBP2
	SLC17A6	INS	MAOB	TAFA2	DAAM2	FGG		IGFBP6
	TRPV4	INPP5D	MAP2	EIF4A3	DAB2	SERPINC1		IL13
		INSR	MAPT	NGF	DAB2IP	SERPING1		IL15
		LEP	MAP3K5	LDLR	DACT1	CPB2		IL1A
		MAOB	MTHFR	KRAS	DACT3	ICAM1		IL1B
		MAPT	CEACAM6	GHSR	DAPK3	VCAM1		IL6
		MPO	NGF	DCANP1	DDIT3	SELE		IL6ST
		MTHFR	NOS1	NEUROG1	DDX3X	FGA		IL7
		NOS3	PRKN	ARF4	DIXDC1	FGB		INHA
		NPY	ABCB1	TTBK1	DKK1	FGG		INHBA
		PLAU	NECTIN2	NF1	DKK2			IQGAP1
		PLCG2	RPL6	CTNS	DKK3			ITGA2
		PPARG	RPL23A	FOS	DKK4			ITPKA
		PRNP	RPS8	FOXB1	DKKL1			JUN
		RELN	SLC6A3	CCK	DLX5			MIF
		PSEN1	SLC18A2	CNR1	DRAXIN			MMP1
		PSEN2	SNCA	SHANK1	DVL1			MMP10
		PYY	SOD1	GRIN1	DVL2			MMP12
		NECTIN2	SOD2	HTR2A	DVL3			MMP13
		SLC2A4	TALDO1	PRKCZ	EDA			MMP14
		SOD2	TH	NEUROD2	EGF			MMP2
		SORL1	TNF	LRRN4	EGFR			MMP3
		TF	TRPM2	FYN	EGR1			MMP7
		TFAM	RPL14	ABCA7	EMD			MMP9
		TNF	MTA1	JPH3	FAM53B			NGF
		TPI1	BAG5	SERPINF1	FERMT1			PIGF
		VEGFA	TCL1B	CRH	FGF10			PLAUR
		VSNL1	DNM1L	INSR	FGF8			PTGES
		SLC30A4	PPARGC1A	BRSK1	FGF9			RPS6KA5
		PICALM	PARK7	VDAC1	FGFR2			SERPINB2
		UNC5C	ATP13A2	MAPK1	FOLR1			SERPINE1
		ADAMTS1	CNTNAP2	VIP	FOXO1			TGFB1
		ABCA7	TMEM230	BCHE	FOXO3			TIMP1
		TOMM40	DDIT4	NLGN4X	FRAT1			TIMP2
		PGRMC1	NCAPG2	DRD1	FRAT2			TNFRSF10C
		CYP46A1	SLC30A10	CLDN5	FRZB			TNFRSF11B
		ARC	VPS35	FGF13	FUZ			TNFRSF1A
		NCSTN	PINK1	AFF2	FZD1			TNFRSF1B
		CD2AP	LRRK2	PRKAR2B	FZD10			VEGFA
		BACE1	SLC2A14	PRKAR1B	FZD2			VEGFC
		GAPDHS	DRAXIN	HTT	FZD3			WNT2
		PCDH11X	MIR181C	TACR2	FZD4
		ABI3	PARK16	PRRT1	FZD5
		MS4A4A		PAFAH1B1	FZD6
		WWOX		SLC6A4	FZD7
		TREM2		GABRA5	FZD8
		SLC30A6		TNR	FZD9
		CASS4		PTN	G3BP1
		IQCK		OXT	GATA3
		MIR100		EGR2	GID8
		MIR146A		SLC1A1	GLI1
		MIR296		B2M	GLI3
		MIR375		PRKN	GNAQ
		MIR505		DKK1	GPC3
		MIR766		KAT2A	GPRC5B
		MIR708		LGMN	GREM1
		SNAR-I		FZD9	GSK3A
		MIR3622B		SGK1	GSK3B
		MIR4467		NCSTN	GSKIP
				NTRK1	HDAC1
				SLC2A4	HECW1
				ITGA3	IFT20
				YTHDF1	IGFBP1
				LHX8	IGFBP2
				SHANK3	IGFBP4
				EIF4EBP2	IGFBP6
				DLG4	ILK
				PPP3CB	INVS
				DDHD2	ISL1
				IFT20	JADE1
				CREB1	JRK
				CCL11	JUP
				LMX1A	KANK1
				MECP2	KDM6A
				NETO1	KLF4
				CRTC1	KLHL12
				AGER	KREMEN1
				FOXO6	KREMEN2
				MAP1A	LATS1
				BTG2	LATS2
				TMOD2	LEF1
				STRA6	LGR4
				CIC	LGR5
				GPR88	LGR6
				PTPRZ1	LIMD1
				VLDLR	LRP4
				CRHBP	LRP5
				MUSK	LRP5L
				PRNP	LRP6
				KCNK4	LRRK1
				GIP	LRRK2
				ACTR2	LZTS2
				SYT11	MAD2L2
				GALR3	MAPK14
				APOE	MCC
				SYNGAP1	MED12
				TACO1	MESP1
				ZNF385A	MIR1-1
				ASIC1	MIR1-2
				ADCY1	MIR145
				PICALM	MIR19B1
				ADGRF1	MIR19B2
				CLN3	MIR222
				BHLHB9	MIR29B1
				GRIN2B	MIR29B2
				PPP1R9B	MIR665
				DRD2	MITF
				EP300	MKS1
				PTEN	MLLT3
				ATP1A2	MYH6
				GRIA1	NDP
				CAMK4	NFKB1
				FEN1	NKD1
				NTF4	NKD2
				TANC1	NKX2-5
				PAK6	NLE1
				SLC7A11	NOG
				C1QL1	NOTCH1
				PIAS1	NOTUM
				ARL6IP5	NPHP3
				ATXN1L	NPHP4
				NDRG4	NR4A2
				SLC24A2	NRARP
				TH	OTULIN
				SLC11A2	PFDN5
				CX3CR1	PIN1
				MAPT	PLPP3
				DBH	PORCN
				PTCHD1	PPM1A
				SORCS3	PPP1CA
				SLC8A2	PRDM15
				ADCY3	PRICKLE1
				KLK8	PRKN
				ADGRB3	PROP1
				EPHB2	PSEN1
				KALRN	PSMA1
				GM2A	PSMA2
				THRA	PSMA3
				CHRNB2	PSMA4
				B4GALT2	PSMA5
				NRXN1	PSMA6
				MEF2C	PSMA7
				HIF1A	PSMA8
				TBR1	PSMB1
				EGFR	PSMB10
				KIT	PSMB11
				BRINP1	PSMB2
				TIFAB	PSMB3
				FOSL1	PSMB4
				NPTN	PSMB5
				NTSR1	PSMB6
				MTOR	PSMB7
				NLGN4Y	PSMB8
				CPEB3	PSMB9
				KCNK10	PSMC1
				OXTR	PSMC2
				GRPR	PSMC3
				SLC6A1	PSMC4
				ATAD1	PSMC5
				ITPR3	PSMC6
				AMFR	PSMD1
				SLC12A5	PSMD10
				NFATC4	PSMD11
				NPS	PSMD12
				RAG1	PSMD13
				CALB1	PSMD14
				CNTNAP2	PSMD2
				RGS14	PSMD3
				CASP3	PSMD4
				GIT1	PSMD5
				PPP1R1B	PSMD6
				ATP8A1	PSMD7
				JUN	PSMD8
				TAC1	PSMD9
				PSEN1	PSME1
				CLN8	PSME2
				NTRK2	PSME3
				ATXN1	PSME4
				CEBPB	PSMF1
				SYNJ1	PTEN
				NTF3	PTK7
				NPTX2	PTPRO
				PDE1B	PTPRU
				RIC8A	PYGO1
				SHANK2	PYGO2
				NRXN3	RAB5A
				TLR2	RAPGEF1
				GALR2	RARG
				PAIP2	RBMS3
				abeta-42-oligomer_human	RBPJ
				abeta-42_human	RBX1
				abeta-40-42_human	RECK
				NRGN	RNF146
				RASGRF1	RNF220
				GRM5	ROR2
					RSPO1
					RSPO2
					RSPO3
					RSPO4
					RUVBL1
					RUVBL2
					RYK
					RYR2
					SCEL
					SCYL2
					SDC1
					SDHAF2
					SEMA5A
					SFRP1
					SFRP2
					SFRP4
					SFRP5
					SHH
					SHISA6
					SIAH2
					SLC9A3R1
					SMAD3
					SMURF2
					SNAI2
					SOST
					SOSTDC1
					SOX10
					SOX17
					SOX2
					SOX4
					SOX7
					SOX9
					SRC
					STK11
					STK3
					STK4
					SULF2
					TBL1X
					TBL1XR1
					TBX18
					TBXT
					TCF7
					TCF7L1
					TCF7L2
					TLE1
					TLE2
					TLE3
					TLE4
					TLE5
					TLE6
					TMEM131L
					TMEM170B
					TMEM198
					TMEM64
					TMEM88
					TNKS
					TNKS2
					TNN
					TRPM4
					UBE2B
					UBR5
					USP34
					USP47
					USP8
					VCP
					VPS35
					WLS
					WNK1
					WNK2
					WNT1
					WNT10A
					WNT10B
					WNT11
					WNT2
					WNT2B
					WNT3
					WNT3A
					WNT4
					WNT5A
					WNT5B
					WNT7A
					WNT7B
					WNT8A
					WNT8B
					WNT9A
					WNT9B
					WWTR1
					XIAP
					YAP1
					ZBED3
					ZNF703
					ZNRF3
